# Supplementary material for: Characterization of mycobacteria isolated from the Brazilian Atlantic Forest: a public health and bioprospection perspective
Source: Front Microbiol. 2025 Apr 25;16:1558006. doi: 10.3389/fmicb.2025.1558006 (PMC12062998; doi:10.3389/fmicb.2025.1558006)
Supplement: Supplementary file 2 [file Table_1.xlsx]

## Sheet: 0226.db.proteins
Protein Group	Top	Accession	-10LgP	Coverage(%)	Coverage(%) 0226	#Peptides	Area 0226	#Unique	#Spec 0226	PTM	Average Mass	Description
4	TRUE	#CONTAM#Cont_P02769|ALBU_BOVIN	369.352	52.55	52.55	26	12800000	26	53	Carbamidomethylation; Carbamidomethylation (DHKE, X@N-term); Deamidation (NQ)	69293.4	Albumin OS=Bos taurus OX=9913 GN=ALB PE=1 SV=4
5	TRUE	MUL78587.1	337.652	39.73	39.73	17	7590000	17	67	Carbamidomethylation (DHKE, X@N-term); Deamidation (NQ)	80466.8	catalase/peroxidase HPI [Mycobacterium sp. CBMA226] : WP_155903131.1 catalase/peroxidase HPI [Mycolicibacterium sp. CBMA 226]
3	TRUE	WP_155901678.1	323.859	56.32	56.32	16	19000000	16	66	Carbamidomethylation (DHKE, X@N-term); Deamidation (NQ)	54322.4	CoA-acylating methylmalonate-semialdehyde dehydrogenase [Mycolicibacterium sp. CBMA 226] : MUL77314.1 CoA-acylating methylmalonate-semialdehyde dehydrogenase [Mycobacterium sp. CBMA226]
1	TRUE	MUL76656.1	315.139	53.05	53.05	16	22200000	15	79	Carbamidomethylation (DHKE, X@N-term); Deamidation (NQ)	56443.3	chaperonin GroEL [Mycobacterium sp. CBMA226] : WP_155901000.1 chaperonin GroEL [Mycolicibacterium sp. CBMA 226]
2	TRUE	WP_166555597.1	315.011	60.61	60.61	14	31500000	14	87	Carbamidomethylation (DHKE, X@N-term); Deamidation (NQ)	43670.6	elongation factor Tu [Mycolicibacterium sp. CBMA 226] : MUL77391.1 elongation factor Tu [Mycobacterium sp. CBMA226]
6	TRUE	MUL76849.1	314.077	44.03	44.03	14	7020000	14	56	Carbamidomethylation; Carbamidomethylation (DHKE, X@N-term); Deamidation (NQ)	53320.4	adenosylhomocysteinase [Mycobacterium sp. CBMA226] : WP_155901196.1 adenosylhomocysteinase [Mycolicibacterium sp. CBMA 226]
20	TRUE	MUL77470.1	287.65	33.05	33.05	10	3100000	3	34	Carbamidomethylation (DHKE, X@N-term); Deamidation (NQ)	53570	type I glutamate--ammonia ligase [Mycobacterium sp. CBMA226] : WP_166555653.1 type I glutamate--ammonia ligase [Mycolicibacterium sp. CBMA 226]
1	FALSE	WP_155917117.1	282.598	35.86	35.86	11	18200000	10	60	Carbamidomethylation (DHKE, X@N-term); Deamidation (NQ)	56518.3	MULTISPECIES: chaperonin GroEL [unclassified Mycolicibacterium] : MUM43632.1 chaperonin GroEL [Mycobacterium sp. CBMA294]
40	TRUE	WP_162461452.1	279.138	26.68	26.68	9	1530000	4	20	Carbamidomethylation (DHKE, X@N-term)	48290.7	MULTISPECIES: citrate synthase [unclassified Mycolicibacterium] : MUM13356.1 citrate synthase [Mycobacterium sp. CBMA293]
40	TRUE	WP_166555724.1	279.138	26.68	26.68	9	1530000	4	20	Carbamidomethylation (DHKE, X@N-term)	48194.7	citrate synthase [Mycolicibacterium sp. CBMA 226] : MUL77734.1 citrate synthase [Mycobacterium sp. CBMA226]
7	TRUE	WP_043402473.1	278.55	68.6	68.6	9	18800000	9	51	Carbamidomethylation (DHKE, X@N-term); Deamidation (NQ)	22989.7	MULTISPECIES: superoxide dismutase [Mycolicibacterium] : MUL79955.1 superoxide dismutase [Mycobacterium sp. CBMA226]
15	TRUE	MUL79249.1	276.698	35.85	35.85	9	3580000	5	35	Carbamidomethylation (DHKE, X@N-term)	31674	electron transfer flavoprotein subunit alpha/FixB family protein [Mycobacterium sp. CBMA226] : WP_155903977.1 electron transfer flavoprotein subunit alpha/FixB family protein [Mycolicibacterium sp. CBMA 226]
12	TRUE	WP_155900617.1	274.826	22.1	22.1	9	4740000	9	36	Carbamidomethylation (DHKE, X@N-term); Deamidation (NQ)	66459.5	molecular chaperone DnaK [Mycolicibacterium sp. CBMA 226] : MUL76313.1 molecular chaperone DnaK [Mycobacterium sp. CBMA226]
10	TRUE	MUL77392.1	273.421	28.57	28.57	10	2810000	10	32	Carbamidomethylation (DHKE, X@N-term); Deamidation (NQ)	76737	elongation factor G [Mycobacterium sp. CBMA226] : WP_166555598.1 elongation factor G [Mycolicibacterium sp. CBMA 226]
1	FALSE	MUM12845.1	271.463	30.31	30.31	10	13600000	9	51	Carbamidomethylation (DHKE, X@N-term); Deamidation (NQ)	56284	chaperonin GroEL [Mycobacterium sp. CBMA293] : WP_155905492.1 MULTISPECIES: chaperonin GroEL [unclassified Mycolicibacterium]
14	TRUE	MUL77223.1	269.203	91	91	9	1850000	2	30	Carbamidomethylation (DHKE, X@N-term); Deamidation (NQ)	10775.2	co-chaperone GroES [Mycobacterium sp. CBMA226] : WP_029367666.1 MULTISPECIES: co-chaperone GroES [Mycobacteriaceae] : WP_029367666.1 MULTISPECIES: co-chaperone GroES [Mycobacteriaceae] : MUM14481.1 co-chaperone GroES [Mycobacterium sp. CBMA293]
19	TRUE	MUM14545.1	267.227	28.57	28.57	9	145000000	9	29	Carbamidomethylation (DHKE, X@N-term)	37977.8	DNA-directed RNA polymerase subunit alpha [Mycobacterium sp. CBMA293] : MUL77302.1 DNA-directed RNA polymerase subunit alpha [Mycobacterium sp. CBMA226] : WP_020101463.1 MULTISPECIES: DNA-directed RNA polymerase subunit alpha [Mycobacteriaceae] : WP_020101463.1 MULTISPECIES: DNA-directed RNA polymerase subunit alpha [Mycobacteriaceae]
2	FALSE	WP_162461249.1	267.118	42.42	42.42	9	16900000	9	56	Carbamidomethylation (DHKE, X@N-term); Deamidation (NQ)	43501.5	MULTISPECIES: elongation factor Tu [unclassified Mycolicibacterium] : MUM14656.1 elongation factor Tu [Mycobacterium sp. CBMA293]
7	FALSE	MUM11629.1	266.896	55.56	55.56	8	14700000	8	41	Carbamidomethylation (DHKE, X@N-term); Deamidation (NQ)	22975.7	superoxide dismutase [Mycobacterium sp. CBMA293] : WP_162460295.1 MULTISPECIES: superoxide dismutase [unclassified Mycolicibacterium]
21	TRUE	MUL77222.1	265.965	30.06	30.06	8	1900000	7	30	Carbamidomethylation (DHKE, X@N-term); Deamidation (NQ)	55609	chaperonin GroEL [Mycobacterium sp. CBMA226] : WP_155901605.1 chaperonin GroEL [Mycolicibacterium sp. CBMA 226]
9	TRUE	MUL75949.1	265.951	51.43	51.43	8	14700000	8	42	Carbamidomethylation (DHKE, X@N-term); Deamidation (NQ)	18495.5	peptidylprolyl isomerase [Mycobacterium sp. CBMA226] : WP_166555253.1 MULTISPECIES: peptidylprolyl isomerase [unclassified Mycolicibacterium]
26	TRUE	MUL76096.1	265.567	22.33	22.33	8	1780000	8	25	Carbamidomethylation; Carbamidomethylation (DHKE, X@N-term); Deamidation (NQ)	67420.3	phosphoenolpyruvate carboxykinase (GTP) [Mycobacterium sp. CBMA226] : WP_155900451.1 phosphoenolpyruvate carboxykinase (GTP) [Mycolicibacterium sp. CBMA 226]
20	FALSE	WP_162460834.1	265.341	24.69	24.69	8	3100000	3	26	Carbamidomethylation (DHKE, X@N-term); Deamidation (NQ)	53593	MULTISPECIES: type I glutamate--ammonia ligase [unclassified Mycolicibacterium] : MUM14148.1 type I glutamate--ammonia ligase [Mycobacterium sp. CBMA293]
29	TRUE	WP_155901017.1	265.118	30.23	30.23	8	3520000	8	30	Carbamidomethylation (DHKE, X@N-term)	46680.3	isocitrate lyase [Mycolicibacterium sp. CBMA 226] : MUL76678.1 isocitrate lyase [Mycobacterium sp. CBMA226]
25	TRUE	WP_155902379.1	264.371	28.94	28.94	9	2880000	9	23	Carbamidomethylation (DHKE, X@N-term); Deamidation (NQ)	49594.4	class II fumarate hydratase [Mycolicibacterium sp. CBMA 226] : MUL78028.1 class II fumarate hydratase [Mycobacterium sp. CBMA226]
22	TRUE	MUL78325.1	263.608	17.87	17.87	8	2040000	8	21	Carbamidomethylation (DHKE, X@N-term); Deamidation (NQ)	101816	aconitate hydratase AcnA [Mycobacterium sp. CBMA226] : WP_166555886.1 aconitate hydratase AcnA [Mycolicibacterium sp. CBMA 226]
23	TRUE	WP_166554877.1	263.145	42.83	42.83	10	1600000	8	20	Carbamidomethylation (DHKE, X@N-term); Deamidation (NQ)	55065.4	trigger factor [Mycolicibacterium sp. CBMA 226] : MUL74673.1 trigger factor [Mycobacterium sp. CBMA226]
38	TRUE	MUL76988.1	260.466	21.61	21.61	8	594000	2	20	Carbamidomethylation (DHKE, X@N-term)	82124.6	NADP-dependent isocitrate dehydrogenase [Mycobacterium sp. CBMA226] : WP_155901290.1 NADP-dependent isocitrate dehydrogenase [Mycolicibacterium sp. CBMA 226]
13	TRUE	WP_020103282.1	259.826	28.6	28.6	8	4110000	8	31	Carbamidomethylation (DHKE, X@N-term); Deamidation (NQ)	53235.8	MULTISPECIES: 30S ribosomal protein S1 [Mycobacteriaceae] : MUL74809.1 30S ribosomal protein S1 [Mycobacterium sp. CBMA226]
3	FALSE	MUM14557.1	258.622	27.27	27.27	9	7900000	9	31	Carbamidomethylation (DHKE, X@N-term); Deamidation (NQ)	54411.5	CoA-acylating methylmalonate-semialdehyde dehydrogenase [Mycobacterium sp. CBMA293] : WP_155909966.1 MULTISPECIES: CoA-acylating methylmalonate-semialdehyde dehydrogenase [unclassified Mycolicibacterium]
12	FALSE	MUM14454.1	258.319	19.9	19.9	7	4720000	7	34	Carbamidomethylation (DHKE, X@N-term); Deamidation (NQ)	66140.1	molecular chaperone DnaK [Mycobacterium sp. CBMA293] : WP_155909156.1 MULTISPECIES: molecular chaperone DnaK [unclassified Mycolicibacterium]
30	TRUE	MUL78295.1	257.629	18.94	18.94	7	5450000	7	28	Carbamidomethylation (DHKE, X@N-term)	75258.4	transketolase [Mycobacterium sp. CBMA226] : WP_166555876.1 transketolase [Mycolicibacterium sp. CBMA 226]
2	FALSE	MUM43308.1	254.056	38.38	38.38	8	13700000	8	51	Carbamidomethylation (DHKE, X@N-term); Deamidation (NQ)	43655.7	elongation factor Tu [Mycobacterium sp. CBMA294] : WP_162463728.1 MULTISPECIES: elongation factor Tu [unclassified Mycolicibacterium]
5	FALSE	MUM10360.1	252.727	9.92	9.92	7	3170000	7	26	Carbamidomethylation (DHKE, X@N-term)	79783.1	catalase/peroxidase HPI [Mycobacterium sp. CBMA293] : WP_155910472.1 MULTISPECIES: catalase/peroxidase HPI [unclassified Mycolicibacterium]
29	FALSE	WP_155905513.1	252.694	25.12	25.12	7	2560000	7	25	Carbamidomethylation (DHKE, X@N-term)	46723.3	MULTISPECIES: isocitrate lyase [unclassified Mycolicibacterium] : MUM12874.1 isocitrate lyase [Mycobacterium sp. CBMA293]
5	FALSE	WP_155920867.1	251.334	10.84	10.84	7	2570000	7	22	Carbamidomethylation (DHKE, X@N-term); Deamidation (NQ)	79996.3	MULTISPECIES: catalase/peroxidase HPI [unclassified Mycolicibacterium] : MUM45651.1 catalase/peroxidase HPI [Mycobacterium sp. CBMA294]
27	TRUE	WP_155898623.1	251.302	36.39	36.39	8	910000	7	21	Carbamidomethylation; Carbamidomethylation (DHKE, X@N-term); Deamidation (NQ)	40444.8	acetyl-CoA C-acetyltransferase [Mycolicibacterium sp. CBMA 226] : MUL74440.1 acetyl-CoA C-acetyltransferase [Mycobacterium sp. CBMA226]
18	TRUE	MUL77997.1	250.146	41.23	41.23	9	1460000	9	24	Carbamidomethylation; Carbamidomethylation (DHKE, X@N-term); Deamidation (NQ)	42507.2	acetyl-CoA C-acetyltransferase [Mycobacterium sp. CBMA226] : WP_155902357.1 acetyl-CoA C-acetyltransferase [Mycolicibacterium sp. CBMA 226]
46	TRUE	MUL79248.1	249.482	42.48	42.48	7	3040000	7	23	Carbamidomethylation (DHKE, X@N-term)	27614.2	electron transfer flavoprotein subunit beta/FixA family protein [Mycobacterium sp. CBMA226] : WP_029119907.1 MULTISPECIES: electron transfer flavoprotein subunit beta/FixA family protein [Mycobacteriaceae]
19	FALSE	WP_155916151.1	246.264	23.14	23.14	7	145000000	7	24	Carbamidomethylation (DHKE, X@N-term)	37863.7	MULTISPECIES: DNA-directed RNA polymerase subunit alpha [unclassified Mycolicibacterium] : MUM43202.1 DNA-directed RNA polymerase subunit alpha [Mycobacterium sp. CBMA294]
13	FALSE	MUM10642.1	245.996	22.96	22.96	7	3980000	7	28	Carbamidomethylation (DHKE, X@N-term); Deamidation (NQ)	53277.8	30S ribosomal protein S1 [Mycobacterium sp. CBMA293] : WP_155906096.1 MULTISPECIES: 30S ribosomal protein S1 [unclassified Mycolicibacterium]
57	TRUE	MUL77334.1	245.081	37.29	37.29	7	1150000	6	16	Carbamidomethylation (DHKE, X@N-term)	33291.2	class I SAM-dependent methyltransferase [Mycobacterium sp. CBMA226] : WP_155901695.1 class I SAM-dependent methyltransferase [Mycolicibacterium sp. CBMA 226]
1	FALSE	WP_155940893.1	244.928	25.88	25.88	8	8920000	7	33	Carbamidomethylation (DHKE, X@N-term); Deamidation (NQ)	56252	MULTISPECIES: chaperonin GroEL [unclassified Mycobacteroides] : MUM24002.1 chaperonin GroEL [Mycobacterium sp. CBMA271]
14	FALSE	WP_005056050.1	244.234	75.76	75.76	7	1850000	2	23	Carbamidomethylation (DHKE, X@N-term); Deamidation (NQ)	10690.1	MULTISPECIES: co-chaperone GroES [Mycobacteroides] : MUM20730.1 co-chaperone GroES [Mycobacterium sp. CBMA271]
12	FALSE	WP_155919580.1	243.691	16.61	16.61	6	3790000	6	31	Carbamidomethylation (DHKE, X@N-term); Deamidation (NQ)	66474.4	MULTISPECIES: molecular chaperone DnaK [unclassified Mycolicibacterium] : MUM43838.1 molecular chaperone DnaK [Mycobacterium sp. CBMA294]
62	TRUE	WP_166555506.1	242.064	22.04	22.04	6	1850000	6	13	Deamidation (NQ)	62963.1	acetyl/propionyl/methylcrotonyl-CoA carboxylase subunit alpha [Mycolicibacterium sp. CBMA 226] : MUL76913.1 acetyl/propionyl/methylcrotonyl-CoA carboxylase subunit alpha [Mycobacterium sp. CBMA226]
16	TRUE	WP_155899416.1	241.129	41.7	41.7	6	11100000	6	43	Carbamidomethylation (DHKE, X@N-term); Deamidation (NQ)	29060	translation elongation factor Ts [Mycolicibacterium sp. CBMA 226] : MUL75273.1 elongation factor Ts [Mycobacterium sp. CBMA226]
48	TRUE	MUL77063.1	239.634	32.45	32.45	6	1580000	6	22	Carbamidomethylation (DHKE, X@N-term); Deamidation (NQ)	45221	GNAT family N-acetyltransferase [Mycobacterium sp. CBMA226] : WP_155901359.1 GNAT family N-acetyltransferase [Mycolicibacterium sp. CBMA 226]
35	TRUE	MUL75492.1	238.761	35.75	35.75	6	1520000	6	18	Carbamidomethylation (DHKE, X@N-term)	23852.7	GNAT family N-acetyltransferase [Mycobacterium sp. CBMA226] : WP_155899564.1 GNAT family N-acetyltransferase [Mycolicibacterium sp. CBMA 226]
26	FALSE	MUM11905.1	237.202	16.12	16.12	6	1070000	6	18	Carbamidomethylation; Carbamidomethylation (DHKE, X@N-term); Deamidation (NQ)	67140.7	phosphoenolpyruvate carboxykinase (GTP) [Mycobacterium sp. CBMA293] : WP_155908859.1 MULTISPECIES: phosphoenolpyruvate carboxykinase (GTP) [unclassified Mycolicibacterium]
31	TRUE	#CONTAM#Cont_P02662|CASA1_BOVIN	235.642	28.97	28.97	7	13300000	7	23	Carbamidomethylation (DHKE, X@N-term); Deamidation (NQ)	24528.9	Alpha-S1-casein OS=Bos taurus OX=9913 GN=CSN1S1 PE=1 SV=2
6	FALSE	WP_155937074.1	235.579	16.05	16.05	6	1670000	6	14	Carbamidomethylation (DHKE, X@N-term); Deamidation (NQ)	53138.2	MULTISPECIES: adenosylhomocysteinase [unclassified Mycobacteroides] : MUM20582.1 adenosylhomocysteinase [Mycobacterium sp. CBMA271]
11	TRUE	WP_155902977.1	234.38	46.32	46.32	6	4760000	5	36	Carbamidomethylation (DHKE, X@N-term); Deamidation (NQ)	23683.6	APA family fibronectin-binding glycoprotein, partial [Mycolicibacterium sp. CBMA 226] : MUL78664.1 hypothetical protein FZI94_21725, partial [Mycobacterium sp. CBMA226]
65	TRUE	WP_313888594.1	233.662	31.95	31.95	6	953000	3	17	Carbamidomethylation (DHKE, X@N-term)	40122	NADP-dependent malic enzyme [Mycolicibacterium sp. CBMA 226]
6	FALSE	WP_155908083.1	232.552	17.08	17.08	6	2320000	6	15	Carbamidomethylation (DHKE, X@N-term); Deamidation (NQ)	53266.4	MULTISPECIES: adenosylhomocysteinase [unclassified Mycolicibacterium] : MUM12450.1 adenosylhomocysteinase [Mycobacterium sp. CBMA293]
8	TRUE	#CONTAM#Cont_P00761|TRYP_PIG	231.85	27.27	27.27	7	23100000	7	42	Carbamidomethylation; Carbamidomethylation (DHKE, X@N-term); Deamidation (NQ)	24409.5	Trypsin OS=Sus scrofa OX=9823 PE=1 SV=1
43	TRUE	MUM10798.1	230.858	24.84	24.84	6	59800	2	17	Carbamidomethylation (DHKE, X@N-term); Deamidation (NQ)	31476.8	electron transfer flavoprotein subunit alpha/FixB family protein [Mycobacterium sp. CBMA293] : WP_155906220.1 MULTISPECIES: electron transfer flavoprotein subunit alpha/FixB family protein [unclassified Mycolicibacterium]
24	TRUE	#CONTAM#Cont_P02666|CASB_BOVIN	229.281	34.38	34.38	10	6850000	10	28	Carbamidomethylation (DHKE, X@N-term); Deamidation (NQ)	25107.3	Beta-casein OS=Bos taurus OX=9913 GN=CSN2 PE=1 SV=2
13	FALSE	WP_155921341.1	229.082	18.37	18.37	6	2120000	6	23	Carbamidomethylation (DHKE, X@N-term); Deamidation (NQ)	53462	MULTISPECIES: 30S ribosomal protein S1 [unclassified Mycolicibacterium] : MUM47270.1 30S ribosomal protein S1 [Mycobacterium sp. CBMA294]
44	TRUE	MUL78294.1	228.882	29	29	6	3430000	6	20	Carbamidomethylation (DHKE, X@N-term); Deamidation (NQ)	39375.4	transaldolase [Mycobacterium sp. CBMA226] : WP_155902707.1 transaldolase [Mycolicibacterium sp. CBMA 226]
25	FALSE	MUM13945.1	227.89	20.94	20.94	6	1870000	6	15	Carbamidomethylation (DHKE, X@N-term); Deamidation (NQ)	49517.4	class II fumarate hydratase [Mycobacterium sp. CBMA293] : WP_155906739.1 MULTISPECIES: class II fumarate hydratase [unclassified Mycolicibacterium]
30	FALSE	WP_162461343.1	226.696	12.2	12.2	5	2630000	5	17	Carbamidomethylation (DHKE, X@N-term)	75136.2	MULTISPECIES: transketolase [unclassified Mycolicibacterium] : MUM10001.1 transketolase [Mycobacterium sp. CBMA293]
64	TRUE	WP_155902699.1	226.614	22.79	22.79	5	772000	5	14	Carbamidomethylation (DHKE, X@N-term)	42055.7	phosphoglycerate kinase [Mycolicibacterium sp. CBMA 226] : MUL78284.1 phosphoglycerate kinase [Mycobacterium sp. CBMA226]
97	TRUE	MUL77330.1	225.277	43.65	43.65	5	718000	5	13		19757.5	adenylate kinase [Mycobacterium sp. CBMA226] : WP_155901692.1 adenylate kinase [Mycolicibacterium sp. CBMA 226]
33	TRUE	WP_155904566.1	224.422	30.63	30.63	7	4020000	5	18	Carbamidomethylation; Carbamidomethylation (DHKE, X@N-term); Deamidation (NQ)	35584.3	alpha/beta hydrolase family protein [Mycolicibacterium sp. CBMA 226] : MUL79928.1 esterase family protein [Mycobacterium sp. CBMA226]
47	TRUE	MUL78011.1	223.707	51.22	51.22	5	586000	2	23	Carbamidomethylation (DHKE, X@N-term); Deamidation (NQ)	18123.1	transcription elongation factor GreA [Mycobacterium sp. CBMA226] : WP_061001764.1 MULTISPECIES: transcription elongation factor GreA [Mycolicibacterium]
6	FALSE	MUM42849.1	222.379	16.7	16.7	5	610000	5	10	Carbamidomethylation; Carbamidomethylation (DHKE, X@N-term); Deamidation (NQ)	53333.3	adenosylhomocysteinase [Mycobacterium sp. CBMA294] : WP_155916417.1 MULTISPECIES: adenosylhomocysteinase [unclassified Mycolicibacterium]
45	TRUE	MUL77412.1	222.175	28.12	28.12	5	8600000	5	22	Carbamidomethylation (DHKE, X@N-term)	13286.2	50S ribosomal protein L7/L12 [Mycobacterium sp. CBMA226] : WP_155901739.1 50S ribosomal protein L7/L12 [Mycolicibacterium sp. CBMA 226]
45	TRUE	WP_155905633.1	222.175	28.12	28.12	5	8600000	5	22	Carbamidomethylation (DHKE, X@N-term)	13246.2	MULTISPECIES: 50S ribosomal protein L7/L12 [unclassified Mycolicibacterium] : MUM13046.1 50S ribosomal protein L7/L12 [Mycobacterium sp. CBMA293]
2	FALSE	MUM20849.1	221.718	21.91	21.91	5	6140000	5	25	Carbamidomethylation (DHKE, X@N-term); Deamidation (NQ)	43517.3	elongation factor Tu [Mycobacterium sp. CBMA271] : WP_162526241.1 elongation factor Tu [Mycobacteroides sp. CBMA 326]
81	TRUE	WP_155901693.1	221.006	32.47	32.47	5	1640000	4	11	Carbamidomethylation (DHKE, X@N-term)	33065.9	class I SAM-dependent methyltransferase [Mycolicibacterium sp. CBMA 226] : MUL77332.1 class I SAM-dependent methyltransferase [Mycobacterium sp. CBMA226]
85	TRUE	MUL77868.1	220.165	18.7	18.7	6	104000	6	7	Carbamidomethylation (DHKE, X@N-term)	49887.5	magnesium chelatase [Mycobacterium sp. CBMA226] : WP_166555748.1 sigma 54-interacting transcriptional regulator [Mycolicibacterium sp. CBMA 226]
10	FALSE	MUM14657.1	218.4	15	15	6	1410000	6	22	Carbamidomethylation (DHKE, X@N-term)	77034.2	elongation factor G [Mycobacterium sp. CBMA293] : WP_162461250.1 MULTISPECIES: elongation factor G [unclassified Mycolicibacterium]
13	FALSE	WP_155939710.1	215.639	15.11	15.11	5	3840000	5	22	Carbamidomethylation (DHKE, X@N-term)	53424.8	MULTISPECIES: 30S ribosomal protein S1 [unclassified Mycobacteroides] : MUM22930.1 30S ribosomal protein S1 [Mycobacterium sp. CBMA271]
65	FALSE	MUL75616.1	214.215	27.37	27.37	5	535000	2	14	Carbamidomethylation (DHKE, X@N-term)	39540.4	NADP-dependent malic enzyme [Mycobacterium sp. CBMA226]
61	TRUE	MUL80028.1	213.002	14.91	14.91	6	817000	6	9	Carbamidomethylation (DHKE, X@N-term)	80313.1	polyribonucleotide nucleotidyltransferase [Mycobacterium sp. CBMA226] : WP_155904748.1 polyribonucleotide nucleotidyltransferase [Mycolicibacterium sp. CBMA 226]
50	TRUE	MUL77993.1	212.361	29.07	29.07	5	457000	5	13	Carbamidomethylation (DHKE, X@N-term); Deamidation (NQ)	36467.3	enoyl-CoA hydratase/isomerase family protein [Mycobacterium sp. CBMA226] : WP_166555776.1 enoyl-CoA hydratase/isomerase family protein [Mycolicibacterium sp. CBMA 226]
36	TRUE	WP_155899172.1	211.845	33.57	33.57	5	7750000	5	24	Carbamidomethylation (DHKE, X@N-term); Deamidation (NQ)	14799.7	hypothetical protein [Mycolicibacterium sp. CBMA 226] : MUL75042.1 hypothetical protein FZI94_03135 [Mycobacterium sp. CBMA226]
55	TRUE	WP_155900920.1	211.796	30.46	30.46	5	566000	4	12	Carbamidomethylation (DHKE, X@N-term); Deamidation (NQ)	37140.1	class II fructose-bisphosphate aldolase [Mycolicibacterium sp. CBMA 226] : MUL76545.1 class II fructose-bisphosphate aldolase [Mycobacterium sp. CBMA226]
49	TRUE	WP_020098902.1	207.729	47.33	47.33	4	7940000	4	23	Carbamidomethylation (DHKE, X@N-term); Deamidation (NQ)	16064	MULTISPECIES: VOC family protein [Mycobacteriaceae] : MUL77729.1 VOC family protein [Mycobacterium sp. CBMA226]
41	TRUE	WP_135356951.1	205.972	22.33	22.33	6	869000	6	15	Carbamidomethylation (DHKE, X@N-term)	30888.4	MULTISPECIES: succinate--CoA ligase subunit alpha [unclassified Mycolicibacterium] : MUL77851.1 succinate--CoA ligase subunit alpha [Mycobacterium sp. CBMA226]
41	TRUE	WP_155911045.1	205.972	22.33	22.33	6	869000	6	15	Carbamidomethylation (DHKE, X@N-term)	30906.4	MULTISPECIES: succinate--CoA ligase subunit alpha [unclassified Mycolicibacterium] : MUM15010.1 succinate--CoA ligase subunit alpha [Mycobacterium sp. CBMA293]
10	FALSE	WP_162463729.1	205.332	10.57	10.57	4	1290000	4	17	Carbamidomethylation (DHKE, X@N-term); Deamidation (NQ)	76949.4	MULTISPECIES: elongation factor G [unclassified Mycolicibacterium] : MUM43309.1 elongation factor G [Mycobacterium sp. CBMA294]
79	TRUE	MUL79373.1	205.093	13.52	13.52	4	1150000	4	13	Carbamidomethylation (DHKE, X@N-term)	52190	NADP-dependent phosphogluconate dehydrogenase [Mycobacterium sp. CBMA226] : WP_166556128.1 NADP-dependent phosphogluconate dehydrogenase [Mycolicibacterium sp. CBMA 226]
91	TRUE	MUL78500.1	204.889	27.5	27.5	4	1730000	4	12	Carbamidomethylation (DHKE, X@N-term); Deamidation (NQ)	20437.9	hypothetical protein FZI94_20890 [Mycobacterium sp. CBMA226] : WP_155902858.1 hypothetical protein [Mycolicibacterium sp. CBMA 226]
52	TRUE	WP_155902001.1	204.745	40	40	4	2030000	4	19	Carbamidomethylation; Carbamidomethylation (DHKE, X@N-term); Deamidation (NQ)	17672.8	DUF5078 domain-containing protein [Mycolicibacterium sp. CBMA 226] : MUL77572.1 DUF5078 domain-containing protein [Mycobacterium sp. CBMA226]
29	FALSE	WP_155937612.1	204.668	15.81	15.81	4	1860000	4	13	Carbamidomethylation (DHKE, X@N-term)	46624.1	MULTISPECIES: isocitrate lyase [unclassified Mycobacteroides] : MUM21147.1 isocitrate lyase [Mycobacterium sp. CBMA271]
102	TRUE	MUL75923.1	203.991	22.51	22.51	4	156000	4	9	Carbamidomethylation (DHKE, X@N-term)	33224.3	thioredoxin-disulfide reductase [Mycobacterium sp. CBMA226] : WP_155900259.1 thioredoxin-disulfide reductase [Mycolicibacterium sp. CBMA 226]
33	FALSE	MUM11602.1	203.951	24.32	24.32	6	3950000	4	15	Carbamidomethylation (DHKE, X@N-term); Deamidation (NQ)	35619.4	esterase family protein [Mycobacterium sp. CBMA293] : WP_155907859.1 MULTISPECIES: alpha/beta hydrolase family protein [unclassified Mycolicibacterium]
76	TRUE	WP_166555275.1	203.592	11.57	11.57	4	540000	4	11	Carbamidomethylation (DHKE, X@N-term)	72288.6	M13 family metallopeptidase [Mycolicibacterium sp. CBMA 226] : MUL76082.1 peptidase M13 [Mycobacterium sp. CBMA226]
19	FALSE	WP_155937199.1	203.275	15.14	15.14	4	144000000	4	12	Carbamidomethylation (DHKE, X@N-term)	38001.7	MULTISPECIES: DNA-directed RNA polymerase subunit alpha [unclassified Mycobacteroides] : MUM20771.1 DNA-directed RNA polymerase subunit alpha [Mycobacterium sp. CBMA271]
16	FALSE	MUM09622.1	203.043	27.68	27.68	4	1920000	4	15	Carbamidomethylation (DHKE, X@N-term); Deamidation (NQ)	28860.8	elongation factor Ts [Mycobacterium sp. CBMA293] : WP_155905884.1 MULTISPECIES: translation elongation factor Ts [unclassified Mycolicibacterium]
88	TRUE	MUL77333.1	201.387	35	35	5	878000	5	14	Carbamidomethylation (DHKE, X@N-term)	32368.4	class I SAM-dependent methyltransferase [Mycobacterium sp. CBMA226] : WP_155901694.1 class I SAM-dependent methyltransferase [Mycolicibacterium sp. CBMA 226]
67	TRUE	WP_155904370.1	200.449	61.4	61.4	4	1040000	4	12	Carbamidomethylation; Carbamidomethylation (DHKE, X@N-term); Deamidation (NQ)	11484.7	hypothetical protein [Mycolicibacterium sp. CBMA 226] : MUL79654.1 hypothetical protein FZI94_26855 [Mycobacterium sp. CBMA226]
21	FALSE	MUM14480.1	200.448	11.5	11.5	4	522000	3	14	Carbamidomethylation (DHKE, X@N-term)	55815.3	chaperonin GroEL [Mycobacterium sp. CBMA293] : WP_155909912.1 MULTISPECIES: chaperonin GroEL [unclassified Mycolicibacterium]
77	TRUE	MUL79674.1	199.965	6.79	6.79	4	241000	4	10	Carbamidomethylation (DHKE, X@N-term)	93051.8	ATP-dependent Clp protease ATP-binding subunit [Mycobacterium sp. CBMA226] : WP_155904386.1 ATP-dependent protease ATP-binding subunit ClpC [Mycolicibacterium sp. CBMA 226]
77	TRUE	MUM11299.1	199.965	6.76	6.76	4	241000	4	10	Carbamidomethylation (DHKE, X@N-term)	93254.9	ATP-dependent Clp protease ATP-binding subunit [Mycobacterium sp. CBMA293] : WP_155907129.1 MULTISPECIES: ATP-dependent Clp protease ATP-binding subunit [unclassified Mycolicibacterium]
86	TRUE	WP_313888812.1	199.838	24.9	24.9	4	360000	4	10	Carbamidomethylation (DHKE, X@N-term)	26689.4	enoyl-CoA hydratase [Mycolicibacterium sp. CBMA 226] : MUL80015.1 enoyl-CoA hydratase [Mycobacterium sp. CBMA226]
54	TRUE	WP_155898755.1	198.408	25	25	4	462000	4	10	Carbamidomethylation (DHKE, X@N-term); Deamidation (NQ)	28825	CoA ester lyase [Mycolicibacterium sp. CBMA 226] : MUL74629.1 CoA ester lyase [Mycobacterium sp. CBMA226]
61	FALSE	WP_155919155.1	198.04	9.14	9.14	4	350000	4	5		81442.4	MULTISPECIES: polyribonucleotide nucleotidyltransferase [unclassified Mycolicibacterium] : MUM42202.1 polyribonucleotide nucleotidyltransferase [Mycobacterium sp. CBMA294]
34	TRUE	MUL76002.1	197.394	24.74	24.74	4	3140000	4	13	Carbamidomethylation (DHKE, X@N-term); Deamidation (NQ)	29863.7	SDR family oxidoreductase [Mycobacterium sp. CBMA226] : WP_155900368.1 SDR family oxidoreductase [Mycolicibacterium sp. CBMA 226]
111	TRUE	WP_166555890.1	197.017	12.62	12.62	4	77400	2	9	Deamidation (NQ)	65469.7	methylmalonyl-CoA mutase small subunit [Mycolicibacterium sp. CBMA 226] : MUL78339.1 methylmalonyl-CoA mutase small subunit [Mycobacterium sp. CBMA226]
39	TRUE	WP_155902918.1	196.834	43.9	43.9	4	4800000	4	17	Carbamidomethylation; Carbamidomethylation (DHKE, X@N-term); Deamidation (NQ)	16891	thiol peroxidase [Mycolicibacterium sp. CBMA 226] : MUL78582.1 thiol peroxidase [Mycobacterium sp. CBMA226]
60	TRUE	WP_155898753.1	196.47	11.94	11.94	4	117000	4	9	Carbamidomethylation (DHKE, X@N-term); Deamidation (NQ)	70746.6	acetyl/propionyl/methylcrotonyl-CoA carboxylase subunit alpha [Mycolicibacterium sp. CBMA 226] : MUL74626.1 acetyl/propionyl/methylcrotonyl-CoA carboxylase subunit alpha [Mycobacterium sp. CBMA226]
51	TRUE	WP_208103722.1	196.345	22.32	22.32	4	1010000	4	16	Carbamidomethylation (DHKE, X@N-term); Deamidation (NQ)	36999.9	alpha/beta hydrolase family protein [Mycolicibacterium sp. CBMA 226] : MUL78133.1 esterase family protein [Mycobacterium sp. CBMA226]
46	FALSE	MUM10799.1	194.608	24.44	24.44	4	903000	4	9	Carbamidomethylation (DHKE, X@N-term)	27586.3	electron transfer flavoprotein subunit beta/FixA family protein [Mycobacterium sp. CBMA293] : WP_155906221.1 MULTISPECIES: electron transfer flavoprotein subunit beta/FixA family protein [unclassified Mycolicibacterium]
28	TRUE	MUL77316.1	194.516	34.48	34.48	5	2580000	5	16	Carbamidomethylation; Carbamidomethylation (DHKE, X@N-term); Deamidation (NQ)	29390.4	3-hydroxyisobutyrate dehydrogenase [Mycobacterium sp. CBMA226] : WP_155901680.1 3-hydroxyisobutyrate dehydrogenase [Mycolicibacterium sp. CBMA 226]
82	TRUE	MUL76959.1	193.283	20.84	20.84	4	439000	4	11	Carbamidomethylation (DHKE, X@N-term); Deamidation (NQ)	47067.8	primosomal protein [Mycobacterium sp. CBMA226] : WP_155901271.1 primosomal protein [Mycolicibacterium sp. CBMA 226]
42	TRUE	WP_043402873.1	189.445	58.21	58.21	4	3340000	4	20	Carbamidomethylation (DHKE, X@N-term)	7254.03	MULTISPECIES: cold-shock protein [Mycolicibacterium] : MUL79829.1 cold-shock protein [Mycobacterium sp. CBMA226] : WP_043402873.1 MULTISPECIES: cold-shock protein [Mycolicibacterium] : MUM11490.1 cold-shock protein [Mycobacterium sp. CBMA293]
109	TRUE	WP_155901751.1	186.381	25.42	25.42	4	466000	4	8	Carbamidomethylation (DHKE, X@N-term)	25058.5	50S ribosomal protein L1 [Mycolicibacterium sp. CBMA 226] : MUL77427.1 50S ribosomal protein L1 [Mycobacterium sp. CBMA226]
131	TRUE	MUL76348.1	186.145	44.93	44.93	4	49100	4	4		15101.3	HIT family protein [Mycobacterium sp. CBMA226] : WP_166555338.1 HIT family protein [Mycolicibacterium sp. CBMA 226]
117	TRUE	WP_166555708.1	186.131	15.16	15.16	4	276000	4	8		61576.7	nitrite/sulfite reductase [Mycolicibacterium sp. CBMA 226] : MUL77657.1 nitrite/sulfite reductase [Mycobacterium sp. CBMA226]
85	FALSE	WP_155911650.1	185.603	11.86	11.86	4	24700	4	4	Carbamidomethylation (DHKE, X@N-term)	51352.1	MULTISPECIES: sigma 54-interacting transcriptional regulator [unclassified Mycolicibacterium] : MUM15022.1 magnesium chelatase [Mycobacterium sp. CBMA293]
89	TRUE	MUL76152.1	184.56	12.27	12.27	4	468000	4	9	Carbamidomethylation (DHKE, X@N-term); Deamidation (NQ)	66320.6	acyl-CoA dehydrogenase [Mycobacterium sp. CBMA226] : WP_166555290.1 acyl-CoA dehydrogenase [Mycolicibacterium sp. CBMA 226]
69	TRUE	WP_166554958.1	183.977	16.67	16.67	5	968000	5	12	Carbamidomethylation (DHKE, X@N-term); Deamidation (NQ)	43207.7	methionine adenosyltransferase [Mycolicibacterium sp. CBMA 226] : MUL74922.1 methionine adenosyltransferase [Mycobacterium sp. CBMA226]
78	TRUE	MUL79269.1	183.512	41.91	41.91	4	323000	4	8	Carbamidomethylation (DHKE, X@N-term); Deamidation (NQ)	14549.7	nucleoside-diphosphate kinase [Mycobacterium sp. CBMA226] : WP_020102183.1 MULTISPECIES: nucleoside-diphosphate kinase [Mycobacteriaceae]
137	TRUE	WP_166555204.1	183.38	20.36	20.36	4	463000	4	6	Carbamidomethylation (DHKE, X@N-term); Deamidation (NQ)	51429.3	leucyl aminopeptidase [Mycolicibacterium sp. CBMA 226] : MUL75774.1 leucyl aminopeptidase [Mycobacterium sp. CBMA226]
12	FALSE	WP_155938016.1	183.167	8.48	8.48	3	3210000	3	19	Carbamidomethylation (DHKE, X@N-term)	66888.9	MULTISPECIES: molecular chaperone DnaK [unclassified Mycobacteroides] : MUM21343.1 molecular chaperone DnaK [Mycobacterium sp. CBMA271]
116	TRUE	WP_162460717.1	183.103	31.78	31.78	4	136000	4	7	Carbamidomethylation (DHKE, X@N-term); Deamidation (NQ)	26668.4	MULTISPECIES: SDR family oxidoreductase [unclassified Mycolicibacterium]
116	TRUE	MUL76064.1	183.103	31.78	31.78	4	136000	4	7	Carbamidomethylation (DHKE, X@N-term); Deamidation (NQ)	26648.4	SDR family NAD(P)-dependent oxidoreductase [Mycobacterium sp. CBMA226] : WP_029105664.1 MULTISPECIES: SDR family NAD(P)-dependent oxidoreductase [Mycobacteriaceae]
73	TRUE	WP_155904451.1	182.627	29	29	3	2620000	3	14	Carbamidomethylation (DHKE, X@N-term); Deamidation (NQ)	24651.7	methyltransferase domain-containing protein [Mycolicibacterium sp. CBMA 226] : MUL79773.1 methyltransferase domain-containing protein [Mycobacterium sp. CBMA226]
132	TRUE	WP_155900433.1	182.307	22.52	22.52	3	352000	3	6	Carbamidomethylation (DHKE, X@N-term)	23441.5	O-methyltransferase [Mycolicibacterium sp. CBMA 226] : MUL76072.1 O-methyltransferase [Mycobacterium sp. CBMA226]
61	FALSE	MUM09698.1	181.915	10.42	10.42	4	533000	4	5	Carbamidomethylation (DHKE, X@N-term)	80196.1	polyribonucleotide nucleotidyltransferase [Mycobacterium sp. CBMA293] : WP_155905836.1 MULTISPECIES: polyribonucleotide nucleotidyltransferase [unclassified Mycolicibacterium]
83	TRUE	WP_155904749.1	181.753	16.3	16.3	3	382000	3	13	Carbamidomethylation (DHKE, X@N-term); Deamidation (NQ)	38514.8	alanine dehydrogenase [Mycolicibacterium sp. CBMA 226] : MUL80031.1 alanine dehydrogenase [Mycobacterium sp. CBMA226]
148	TRUE	MUL78340.1	181.581	6.81	6.81	3	192000	3	7		79969.1	methylmalonyl-CoA mutase [Mycobacterium sp. CBMA226] : WP_155902737.1 methylmalonyl-CoA mutase [Mycolicibacterium sp. CBMA 226]
129	TRUE	WP_155902131.1	181.489	34.75	34.75	3	1190000	3	10	Carbamidomethylation (DHKE, X@N-term)	15560.8	pyridoxamine 5'-phosphate oxidase family protein [Mycolicibacterium sp. CBMA 226] : MUL77689.1 pyridoxamine 5'-phosphate oxidase family protein [Mycobacterium sp. CBMA226]
84	TRUE	WP_166556073.1	181.378	41.33	41.33	3	674000	3	13	Carbamidomethylation (DHKE, X@N-term); Deamidation (NQ)	16211.5	MaoC family dehydratase [Mycolicibacterium sp. CBMA 226] : MUL79146.1 MaoC family dehydratase [Mycobacterium sp. CBMA226]
159	TRUE	WP_155898883.1	181.281	3.21	3.21	3	35100	3	6		71046.4	cellulase family glycosylhydrolase [Mycolicibacterium sp. CBMA 226] : MUL74790.1 cellulase family glycosylhydrolase [Mycobacterium sp. CBMA226]
55	FALSE	WP_155905215.1	181.102	16.47	16.47	3	476000	2	9	Carbamidomethylation (DHKE, X@N-term); Deamidation (NQ)	36945	MULTISPECIES: class II fructose-bisphosphate aldolase [unclassified Mycolicibacterium] : MUM12682.1 class II fructose-bisphosphate aldolase [Mycobacterium sp. CBMA293]
10	FALSE	MUM20850.1	180.297	7.7	7.7	3	832000	3	14	Carbamidomethylation (DHKE, X@N-term)	77080.4	elongation factor G [Mycobacterium sp. CBMA271] : WP_162526242.1 elongation factor G [Mycobacteroides sp. CBMA 326]
108	TRUE	MUL75271.1	179.942	14.39	14.39	3	455000	3	9	Carbamidomethylation (DHKE, X@N-term); Deamidation (NQ)	44539	acetamidase/formamidase family protein [Mycobacterium sp. CBMA226] : WP_166555047.1 acetamidase/formamidase family protein [Mycolicibacterium sp. CBMA 226]
102	FALSE	MUM12083.1	179.622	17.36	17.36	3	156000	3	6	Carbamidomethylation (DHKE, X@N-term)	33396.4	thioredoxin-disulfide reductase [Mycobacterium sp. CBMA293] : WP_155911350.1 MULTISPECIES: thioredoxin-disulfide reductase [unclassified Mycolicibacterium]
72	TRUE	MUL79744.1	179.453	8.18	8.18	3	28200	3	8	Carbamidomethylation (DHKE, X@N-term); Deamidation (NQ)	70434.1	acetate--CoA ligase [Mycobacterium sp. CBMA226] : WP_155904433.1 acetate--CoA ligase [Mycolicibacterium sp. CBMA 226]
110	TRUE	MUL76820.1	179.084	24.58	24.58	3	107000	3	7	Deamidation (NQ)	26398.7	sigma-70 family RNA polymerase sigma factor [Mycobacterium sp. CBMA226] : WP_168176135.1 MULTISPECIES: sigma-70 family RNA polymerase sigma factor [Mycobacteriaceae]
176	TRUE	MUL79670.1	179.002	5.44	5.44	3	244000	3	5		81063.1	5-methyltetrahydropteroyltriglutamate--homocysteine S-methyltransferase [Mycobacterium sp. CBMA226] : WP_155904383.1 5-methyltetrahydropteroyltriglutamate--homocysteine S-methyltransferase [Mycolicibacterium sp. CBMA 226]
79	FALSE	MUM15298.1	178.827	14.96	14.96	3	903000	3	10	Carbamidomethylation (DHKE, X@N-term)	36766.5	NADP-dependent phosphogluconate dehydrogenase, partial [Mycobacterium sp. CBMA293] : WP_155911810.1 MULTISPECIES: NADP-dependent phosphogluconate dehydrogenase, partial [unclassified Mycolicibacterium]
106	TRUE	WP_155900243.1	178.571	33.11	33.11	3	2070000	3	10	Carbamidomethylation (DHKE, X@N-term)	15811.2	50S ribosomal protein L9 [Mycolicibacterium sp. CBMA 226] : MUL75890.1 50S ribosomal protein L9 [Mycobacterium sp. CBMA226]
16	FALSE	MUM42319.1	177.616	15.27	15.27	3	518000	3	10	Carbamidomethylation (DHKE, X@N-term)	29241.1	elongation factor Ts [Mycobacterium sp. CBMA294] : WP_155919073.1 MULTISPECIES: translation elongation factor Ts [unclassified Mycolicibacterium]
126	TRUE	MUL77410.1	176.982	4.46	4.46	3	287000	3	7	Deamidation (NQ)	128853	DNA-directed RNA polymerase subunit beta [Mycobacterium sp. CBMA226] : WP_166555605.1 DNA-directed RNA polymerase subunit beta [Mycolicibacterium sp. CBMA 226]
139	TRUE	MUL79787.1	176.739	7.45	7.45	3		3	4		66343.4	2-isopropylmalate synthase [Mycobacterium sp. CBMA226] : WP_166556247.1 2-isopropylmalate synthase [Mycolicibacterium sp. CBMA 226]
114	TRUE	WP_155904703.1	176.38	37.72	37.72	3	135000	3	8	Deamidation (NQ)	18888	peptide-methionine (S)-S-oxide reductase MsrA [Mycolicibacterium sp. CBMA 226] : MUL79991.1 peptide-methionine (S)-S-oxide reductase MsrA [Mycobacterium sp. CBMA226]
26	FALSE	WP_155915185.1	176.154	8.17	8.17	3	743000	3	10	Carbamidomethylation (DHKE, X@N-term); Deamidation (NQ)	67902.4	MULTISPECIES: phosphoenolpyruvate carboxykinase (GTP) [unclassified Mycolicibacterium] : MUM45108.1 phosphoenolpyruvate carboxykinase (GTP) [Mycobacterium sp. CBMA294]
118	TRUE	MUM14339.1	175.988	15.62	15.62	3	305000	3	7	Carbamidomethylation (DHKE, X@N-term)	38330.5	acyl-ACP desaturase [Mycobacterium sp. CBMA293] : WP_155909067.1 MULTISPECIES: acyl-ACP desaturase [unclassified Mycolicibacterium]
118	TRUE	WP_155900697.1	175.988	15.62	15.62	3	305000	3	7	Carbamidomethylation (DHKE, X@N-term)	38302.4	acyl-ACP desaturase [Mycolicibacterium sp. CBMA 226] : MUL76419.1 acyl-ACP desaturase [Mycobacterium sp. CBMA226]
121	TRUE	WP_155904760.1	175.877	36.59	36.59	4	96500	4	5	Carbamidomethylation (DHKE, X@N-term); Deamidation (NQ)	26237.2	dienelactone hydrolase family protein [Mycolicibacterium sp. CBMA 226] : MUL80043.1 dienelactone hydrolase family protein [Mycobacterium sp. CBMA226]
77	FALSE	MUM24130.1	175.333	4.62	4.62	3	225000	3	8	Carbamidomethylation (DHKE, X@N-term)	93458.2	ATP-dependent Clp protease ATP-binding subunit [Mycobacterium sp. CBMA271] : WP_155940991.1 MULTISPECIES: ATP-dependent Clp protease ATP-binding subunit [unclassified Mycobacteroides]
77	FALSE	MUM46423.1	175.333	4.63	4.63	3	225000	3	8	Carbamidomethylation (DHKE, X@N-term)	92698.3	ATP-dependent Clp protease ATP-binding subunit [Mycobacterium sp. CBMA294] : WP_155917504.1 MULTISPECIES: ATP-dependent protease ATP-binding subunit ClpC [unclassified Mycolicibacterium]
135	TRUE	WP_166555779.1	174.455	19.49	19.49	3	122000	3	5	Carbamidomethylation (DHKE, X@N-term); Deamidation (NQ)	41208.5	cystathionine gamma-synthase [Mycolicibacterium sp. CBMA 226] : MUL78009.1 cystathionine gamma-synthase [Mycobacterium sp. CBMA226]
66	TRUE	MUL75526.1	174.412	29.37	29.37	3	1000000	3	13	Carbamidomethylation (DHKE, X@N-term); Deamidation (NQ)	28858	DivIVA domain-containing protein [Mycobacterium sp. CBMA226] : WP_155899592.1 DivIVA domain-containing protein [Mycolicibacterium sp. CBMA 226]
68	TRUE	WP_155900864.1	174.389	22.27	22.27	3	2450000	3	15	Carbamidomethylation (DHKE, X@N-term); Deamidation (NQ)	21002.5	MPT63 family protein, partial [Mycolicibacterium sp. CBMA 226] : MUL76478.1 DUF1942 domain-containing protein, partial [Mycobacterium sp. CBMA226]
87	TRUE	WP_155902251.1	174.272	12.4	12.4	3	4350000	3	13	Carbamidomethylation (DHKE, X@N-term)	40995.6	ADP-forming succinate--CoA ligase subunit beta [Mycolicibacterium sp. CBMA 226] : MUL77850.1 ADP-forming succinate--CoA ligase subunit beta [Mycobacterium sp. CBMA226]
96	TRUE	WP_155901740.1	173.98	31.61	31.61	3	1020000	3	8	Carbamidomethylation (DHKE, X@N-term)	18003.7	50S ribosomal protein L10 [Mycolicibacterium sp. CBMA 226] : MUL77413.1 50S ribosomal protein L10 [Mycobacterium sp. CBMA226]
80	TRUE	MUM13023.1	173.909	24.18	24.18	4	260000	4	8	Deamidation (NQ)	29471.6	transcription termination/antitermination protein NusG [Mycobacterium sp. CBMA293] : WP_162460124.1 MULTISPECIES: transcription termination/antitermination protein NusG [unclassified Mycolicibacterium]
80	TRUE	WP_166555608.1	173.909	24.26	24.26	4	260000	4	8	Deamidation (NQ)	29192.4	transcription termination/antitermination protein NusG [Mycolicibacterium sp. CBMA 226] : MUL77429.1 transcription termination/antitermination protein NusG [Mycobacterium sp. CBMA226]
105	TRUE	WP_155902185.1	173.615	21.09	21.09	3	94800	3	8	Carbamidomethylation (DHKE, X@N-term); Deamidation (NQ)	27483.6	VOC family protein [Mycolicibacterium sp. CBMA 226] : MUL77765.1 VOC family protein [Mycobacterium sp. CBMA226]
171	TRUE	WP_162460901.1	172.271	3.82	3.82	3	33700	3	4	Carbamidomethylation (DHKE, X@N-term)	98540.4	MULTISPECIES: valine--tRNA ligase [unclassified Mycolicibacterium] : MUM13095.1 valine--tRNA ligase [Mycobacterium sp. CBMA293]
171	TRUE	MUL79266.1	172.271	3.82	3.82	3	33700	3	4	Carbamidomethylation (DHKE, X@N-term)	98448.3	valine--tRNA ligase [Mycobacterium sp. CBMA226] : WP_166556091.1 valine--tRNA ligase [Mycolicibacterium sp. CBMA 226]
61	FALSE	WP_155940767.1	172.255	7.34	7.34	3	148000	3	3		79365.3	MULTISPECIES: polyribonucleotide nucleotidyltransferase [unclassified Mycobacteroides] : MUM23970.1 polyribonucleotide nucleotidyltransferase [Mycobacterium sp. CBMA271]
104	TRUE	MUL74627.1	172	13.95	13.95	3	196000	3	9	Carbamidomethylation (DHKE, X@N-term); Deamidation (NQ)	41239	acyl-CoA dehydrogenase [Mycobacterium sp. CBMA226] : WP_155898754.1 acyl-CoA dehydrogenase family protein [Mycolicibacterium sp. CBMA 226]
94	TRUE	WP_029105154.1	171.641	25.52	25.52	4	596000	4	8	Carbamidomethylation (DHKE, X@N-term)	30349.2	MULTISPECIES: 3-hydroxybutyryl-CoA dehydrogenase [Mycobacteriaceae] : MUL76679.1 3-hydroxybutyryl-CoA dehydrogenase [Mycobacterium sp. CBMA226]
81	FALSE	WP_155909980.1	171.43	18.18	18.18	3	1210000	2	7	Carbamidomethylation (DHKE, X@N-term)	33130.8	MULTISPECIES: class I SAM-dependent methyltransferase [unclassified Mycolicibacterium] : MUM14574.1 class I SAM-dependent methyltransferase [Mycobacterium sp. CBMA293]
99	TRUE	MUL78552.1	170.486	18.84	18.84	3	1100000	3	12	Carbamidomethylation (DHKE, X@N-term); Deamidation (NQ)	37391.1	Glu/Leu/Phe/Val dehydrogenase [Mycobacterium sp. CBMA226] : WP_313888732.1 Glu/Leu/Phe/Val dehydrogenase dimerization domain-containing protein [Mycolicibacterium sp. CBMA 226]
51	FALSE	MUM13652.1	169.523	15.46	15.46	3	955000	3	13	Carbamidomethylation (DHKE, X@N-term); Deamidation (NQ)	40081.7	esterase family protein [Mycobacterium sp. CBMA293] : WP_238391858.1 MULTISPECIES: alpha/beta hydrolase family protein [unclassified Mycolicibacterium]
15	FALSE	WP_155919247.1	168.017	10.97	10.97	3	249000	2	7	Carbamidomethylation (DHKE, X@N-term)	32014.4	MULTISPECIES: electron transfer flavoprotein subunit alpha/FixB family protein [unclassified Mycolicibacterium] : MUM42459.1 electron transfer flavoprotein subunit alpha/FixB family protein [Mycobacterium sp. CBMA294]
41	FALSE	MUM47565.1	167.782	14	14	3	555000	3	6		30833.3	succinate--CoA ligase subunit alpha [Mycobacterium sp. CBMA294] : WP_155920119.1 MULTISPECIES: succinate--CoA ligase subunit alpha [unclassified Mycolicibacterium]
70	TRUE	MUL76288.1	167.754	48.33	48.33	3	522000	3	11	Carbamidomethylation (DHKE, X@N-term); Deamidation (NQ)	12724	nuclear transport factor 2 family protein [Mycobacterium sp. CBMA226] : WP_155900597.1 nuclear transport factor 2 family protein [Mycolicibacterium sp. CBMA 226]
130	TRUE	WP_020103781.1	166.095	41.07	41.07	4	97200	4	7	Carbamidomethylation (DHKE, X@N-term)	12180	MULTISPECIES: P-II family nitrogen regulator [Mycobacteriaceae] : MUL75338.1 P-II family nitrogen regulator [Mycobacterium sp. CBMA226]
94	FALSE	MUM12875.1	165.883	16.03	16.03	3	596000	3	7	Carbamidomethylation (DHKE, X@N-term)	30336.1	3-hydroxybutyryl-CoA dehydrogenase [Mycobacterium sp. CBMA293] : WP_162460090.1 MULTISPECIES: 3-hydroxybutyryl-CoA dehydrogenase [unclassified Mycolicibacterium]
98	TRUE	WP_020100157.1	165.543	44.94	44.94	3	3190000	3	13	Carbamidomethylation (DHKE, X@N-term); Deamidation (NQ)	16541	MULTISPECIES: glycogen accumulation regulator GarA [Mycobacteriaceae] : MUL79386.1 FHA domain-containing protein [Mycobacterium sp. CBMA226]
58	TRUE	WP_243747865.1	164.266	69.86	69.86	3	409000	3	12	Carbamidomethylation (DHKE, X@N-term); Deamidation (NQ)	8004.91	hypothetical protein [Mycolicibacterium sp. CBMA 226] : MUL78594.1 hypothetical protein FZI94_21370 [Mycobacterium sp. CBMA226]
185	TRUE	WP_155902181.1	164.085	17.62	17.62	3	212000	3	6		25980.8	enoyl-CoA hydratase [Mycolicibacterium sp. CBMA 226] : MUL77760.1 enoyl-CoA hydratase [Mycobacterium sp. CBMA226]
3	FALSE	MUM43221.1	163.578	12.85	12.85	4	1840000	4	13	Carbamidomethylation (DHKE, X@N-term); Deamidation (NQ)	54325.6	CoA-acylating methylmalonate-semialdehyde dehydrogenase [Mycobacterium sp. CBMA294] : WP_155916139.1 MULTISPECIES: CoA-acylating methylmalonate-semialdehyde dehydrogenase [unclassified Mycolicibacterium]
112	TRUE	MUL79753.1	162.702	22.32	22.32	3	404000	3	11	Carbamidomethylation (DHKE, X@N-term)	24817.4	Crp/Fnr family transcriptional regulator [Mycobacterium sp. CBMA226] : MUM11399.1 Crp/Fnr family transcriptional regulator [Mycobacterium sp. CBMA293] : WP_020100982.1 MULTISPECIES: cAMP-activated global transcriptional regulator CRP [Mycobacteriaceae] : WP_020100982.1 MULTISPECIES: cAMP-activated global transcriptional regulator CRP [Mycobacteriaceae]
112	TRUE	MUM46352.1	162.702	22.32	22.32	3	404000	3	11	Carbamidomethylation (DHKE, X@N-term)	24791.3	Crp/Fnr family transcriptional regulator [Mycobacterium sp. CBMA294] : WP_003883807.1 MULTISPECIES: cAMP-activated global transcriptional regulator CRP [Mycobacteriaceae]
90	TRUE	MUL77992.1	161.821	26.07	26.07	4	78600	4	9	Carbamidomethylation; Carbamidomethylation (DHKE, X@N-term)	27285.3	enoyl-CoA hydratase [Mycobacterium sp. CBMA226] : WP_155902353.1 enoyl-CoA hydratase [Mycolicibacterium sp. CBMA 226]
90	TRUE	MUM13978.1	161.821	26.07	26.07	4	78600	4	9	Carbamidomethylation; Carbamidomethylation (DHKE, X@N-term)	27310.3	enoyl-CoA hydratase [Mycobacterium sp. CBMA293] : WP_155906715.1 MULTISPECIES: enoyl-CoA hydratase [unclassified Mycolicibacterium]
127	TRUE	MUL75744.1	161.687	11.34	11.34	3	130000	3	6	Carbamidomethylation (DHKE, X@N-term)	51887	F0F1 ATP synthase subunit beta [Mycobacterium sp. CBMA226] : WP_155899884.1 F0F1 ATP synthase subunit beta [Mycolicibacterium sp. CBMA 226]
27	FALSE	MUM13473.1	161.567	11.45	11.45	3	406000	3	9	Carbamidomethylation (DHKE, X@N-term)	40530.8	acetyl-CoA C-acetyltransferase [Mycobacterium sp. CBMA293] : WP_155908598.1 MULTISPECIES: acetyl-CoA C-acetyltransferase [unclassified Mycolicibacterium] : MUM15285.1 acetyl-CoA C-acyltransferase, partial [Mycobacterium sp. CBMA293]
138	TRUE	MUM10046.1	161.148	8.33	8.33	4	555000	2	6	Carbamidomethylation (DHKE, X@N-term)	65114.5	methylmalonyl-CoA mutase small subunit [Mycobacterium sp. CBMA293] : WP_162461359.1 MULTISPECIES: methylmalonyl-CoA mutase small subunit [unclassified Mycolicibacterium]
57	FALSE	MUM14576.1	160.114	16.23	16.23	3	399000	2	6	Carbamidomethylation (DHKE, X@N-term)	33009	class I SAM-dependent methyltransferase [Mycobacterium sp. CBMA293] : WP_155909982.1 MULTISPECIES: class I SAM-dependent methyltransferase [unclassified Mycolicibacterium]
124	TRUE	WP_020099843.1	157.525	44.79	44.79	3	2100000	3	11	Carbamidomethylation (DHKE, X@N-term)	10973.6	MULTISPECIES: 30S ribosomal protein S6 [Mycobacteriaceae] : MUL75893.1 30S ribosomal protein S6 [Mycobacterium sp. CBMA226]
27	FALSE	WP_155917785.1	157.027	12.37	12.37	3	382000	2	9	Carbamidomethylation (DHKE, X@N-term)	40853.2	MULTISPECIES: acetyl-CoA C-acetyltransferase [unclassified Mycolicibacterium] : MUM45664.1 acetyl-CoA C-acetyltransferase [Mycobacterium sp. CBMA294]
180	TRUE	MUL77940.1	156.128	17.48	17.48	3	63800	3	5	Deamidation (NQ)	44943.6	phosphopyruvate hydratase [Mycobacterium sp. CBMA226] : WP_166555766.1 phosphopyruvate hydratase [Mycolicibacterium sp. CBMA 226]
151	TRUE	WP_166556166.1	155.319	12.04	12.04	3	58400	3	4	Carbamidomethylation (DHKE, X@N-term); Deamidation (NQ)	51132.9	3-deoxy-7-phosphoheptulonate synthase class II [Mycolicibacterium sp. CBMA 226] : MUL79507.1 3-deoxy-7-phosphoheptulonate synthase class II [Mycobacterium sp. CBMA226]
151	TRUE	MUM14095.1	155.319	12.15	12.15	3	58400	3	4	Carbamidomethylation (DHKE, X@N-term); Deamidation (NQ)	50814.5	3-deoxy-7-phosphoheptulonate synthase class II [Mycobacterium sp. CBMA293] : WP_162461194.1 MULTISPECIES: 3-deoxy-7-phosphoheptulonate synthase class II [unclassified Mycolicibacterium]
100	TRUE	MUL74910.1	154.829	19.44	19.44	4	84800	4	6	Deamidation (NQ)	34014.7	alpha/beta hydrolase [Mycobacterium sp. CBMA226] : WP_155899072.1 alpha/beta hydrolase [Mycolicibacterium sp. CBMA 226]
116	FALSE	MUM11939.1	153.818	22.1	22.1	3	47800	3	4	Carbamidomethylation (DHKE, X@N-term); Deamidation (NQ)	27556.5	SDR family oxidoreductase [Mycobacterium sp. CBMA293]
144	TRUE	MUL75722.1	153.001	9.82	9.82	3	37300	3	5		59966.5	arginine--tRNA ligase [Mycobacterium sp. CBMA226] : WP_166555172.1 arginine--tRNA ligase [Mycolicibacterium sp. CBMA 226]
135	FALSE	MUM13964.1	150.611	14.1	14.1	2	94200	2	4	Carbamidomethylation (DHKE, X@N-term); Deamidation (NQ)	41274.6	cystathionine gamma-synthase [Mycobacterium sp. CBMA293] : WP_162461024.1 MULTISPECIES: cystathionine gamma-synthase [unclassified Mycolicibacterium]
141	TRUE	MUL76204.1	150.216	15.38	15.38	2	276000	2	6	Deamidation (NQ)	28992.3	L,D-transpeptidase [Mycobacterium sp. CBMA226]
204	TRUE	WP_162464537.1	150.163	6.74	6.74	2		2	2	Deamidation (NQ)	51952.7	MULTISPECIES: glycine--tRNA ligase [unclassified Mycolicibacterium] : MUM46077.1 glycine--tRNA ligase [Mycobacterium sp. CBMA294]
204	TRUE	MUL77618.1	150.163	6.65	6.65	2		2	2	Deamidation (NQ)	52605.4	glycine--tRNA ligase [Mycobacterium sp. CBMA226] : WP_166555693.1 glycine--tRNA ligase [Mycolicibacterium sp. CBMA 226]
204	TRUE	MUM14883.1	150.163	6.65	6.65	2		2	2	Deamidation (NQ)	52728.5	glycine--tRNA ligase [Mycobacterium sp. CBMA293] : WP_162460800.1 MULTISPECIES: glycine--tRNA ligase [unclassified Mycolicibacterium]
195	TRUE	WP_166554969.1	150.069	26.74	26.74	2	109000	2	5	Deamidation (NQ)	20403.1	elongation factor P [Mycolicibacterium sp. CBMA 226] : MUL74975.1 elongation factor P [Mycobacterium sp. CBMA226]
195	TRUE	MUM09926.1	150.069	26.74	26.74	2	109000	2	5	Deamidation (NQ)	20443.2	elongation factor P [Mycobacterium sp. CBMA293] : WP_162461328.1 MULTISPECIES: elongation factor P [unclassified Mycolicibacterium]
238	TRUE	WP_155901659.1	150.021	6.11	6.11	2	115000	2	5		55013.3	aldehyde dehydrogenase family protein [Mycolicibacterium sp. CBMA 226] : MUL77283.1 aldehyde dehydrogenase family protein [Mycobacterium sp. CBMA226]
75	TRUE	WP_155900683.1	150	15.47	15.47	2	992000	2	13	Carbamidomethylation (DHKE, X@N-term); Deamidation (NQ)	31128.4	sulfurtransferase [Mycolicibacterium sp. CBMA 226] : MUL76402.1 sulfurtransferase [Mycobacterium sp. CBMA226]
75	TRUE	MUM14355.1	150	15.47	15.47	2	992000	2	13	Carbamidomethylation (DHKE, X@N-term); Deamidation (NQ)	31059.2	sulfurtransferase [Mycobacterium sp. CBMA293] : WP_155909081.1 MULTISPECIES: sulfurtransferase [unclassified Mycolicibacterium]
183	TRUE	MUL74628.1	149.983	22.22	22.22	2	944000	2	6	Carbamidomethylation (DHKE, X@N-term)	17996.5	MaoC family dehydratase [Mycobacterium sp. CBMA226] : WP_166554869.1 MaoC family dehydratase [Mycolicibacterium sp. CBMA 226]
113	TRUE	WP_155899520.1	149.871	8.4	8.4	2	574000	2	9	Carbamidomethylation (DHKE, X@N-term); Deamidation (NQ)	50669.4	gamma-aminobutyraldehyde dehydrogenase [Mycolicibacterium sp. CBMA 226] : MUL75433.1 gamma-aminobutyraldehyde dehydrogenase [Mycobacterium sp. CBMA226]
113	TRUE	MUM09448.1	149.871	8.4	8.4	2	574000	2	9	Carbamidomethylation (DHKE, X@N-term); Deamidation (NQ)	50660.4	gamma-aminobutyraldehyde dehydrogenase [Mycobacterium sp. CBMA293] : WP_155910831.1 MULTISPECIES: gamma-aminobutyraldehyde dehydrogenase [unclassified Mycolicibacterium]
7	FALSE	MUM23461.1	149.673	15.46	15.46	2	566000	2	7	Carbamidomethylation (DHKE, X@N-term)	22880.6	superoxide dismutase [Mycobacterium sp. CBMA271] : WP_162526180.1 superoxide dismutase [Mycobacteroides sp. CBMA 326]
7	FALSE	MUM45600.1	149.673	15.46	15.46	2	566000	2	7	Carbamidomethylation (DHKE, X@N-term)	22965.5	superoxide dismutase [Mycobacterium sp. CBMA294] : WP_162464388.1 MULTISPECIES: superoxide dismutase [unclassified Mycolicibacterium]
155	TRUE	WP_155900272.1	149.513	12.12	12.12	2	367000	2	6	Carbamidomethylation (DHKE, X@N-term)	31828.2	decarboxylating 6-phosphogluconate dehydrogenase [Mycolicibacterium sp. CBMA 226] : MUL75940.1 decarboxylating 6-phosphogluconate dehydrogenase [Mycobacterium sp. CBMA226]
98	FALSE	WP_162464196.1	149.474	22.5	22.5	2	1750000	2	11	Carbamidomethylation (DHKE, X@N-term); Deamidation (NQ)	16814.3	MULTISPECIES: glycogen accumulation regulator GarA [unclassified Mycolicibacterium] : MUM44856.1 FHA domain-containing protein [Mycobacterium sp. CBMA294]
98	FALSE	MUM10448.1	149.474	20.57	20.57	2	1750000	2	11	Carbamidomethylation (DHKE, X@N-term); Deamidation (NQ)	18291.9	FHA domain-containing protein [Mycobacterium sp. CBMA293]
98	FALSE	WP_162460847.1	149.474	22.78	22.78	2	1750000	2	11	Carbamidomethylation (DHKE, X@N-term); Deamidation (NQ)	16580.1	MULTISPECIES: glycogen accumulation regulator GarA [unclassified Mycolicibacterium]
221	TRUE	WP_155902075.1	149.452	15.2	15.2	2	152000	2	5		27588.9	C4-type zinc ribbon domain-containing protein [Mycolicibacterium sp. CBMA 226] : MUL77507.1 hypothetical protein FZI94_15795 [Mycobacterium sp. CBMA226]
64	FALSE	WP_155909466.1	149.268	8.09	8.09	2	430000	2	4	Carbamidomethylation (DHKE, X@N-term)	42065.9	MULTISPECIES: phosphoglycerate kinase [unclassified Mycolicibacterium] : MUM09989.1 phosphoglycerate kinase [Mycobacterium sp. CBMA293]
64	FALSE	WP_162464069.1	149.268	8.09	8.09	2	430000	2	4	Carbamidomethylation (DHKE, X@N-term)	41967.7	MULTISPECIES: phosphoglycerate kinase [unclassified Mycolicibacterium] : MUM44318.1 phosphoglycerate kinase [Mycobacterium sp. CBMA294]
79	FALSE	MUM44843.1	149.266	6.4	6.4	2	311000	2	4		51661.2	NADP-dependent phosphogluconate dehydrogenase [Mycobacterium sp. CBMA294] : WP_155919906.1 MULTISPECIES: NADP-dependent phosphogluconate dehydrogenase [unclassified Mycolicibacterium]
153	TRUE	WP_155906737.1	149.203	6.94	6.94	2	21700	2	5	Carbamidomethylation; Deamidation (NQ)	51980.5	MULTISPECIES: glycine hydroxymethyltransferase [unclassified Mycolicibacterium] : MUM13949.1 glycine hydroxymethyltransferase [Mycobacterium sp. CBMA293]
153	TRUE	MUL78024.1	149.203	6.94	6.94	2	21700	2	5	Carbamidomethylation; Deamidation (NQ)	52026.5	glycine hydroxymethyltransferase [Mycobacterium sp. CBMA226] : WP_155902377.1 glycine hydroxymethyltransferase [Mycolicibacterium sp. CBMA 226]
172	TRUE	WP_155904204.1	149.027	18.39	18.39	2	130000	2	6	Deamidation (NQ)	23122.1	SDR family oxidoreductase [Mycolicibacterium sp. CBMA 226] : MUL79360.1 SDR family oxidoreductase [Mycobacterium sp. CBMA226]
101	TRUE	WP_155898799.1	148.995	15	15	2	466000	2	7	Carbamidomethylation (DHKE, X@N-term); Deamidation (NQ)	39157.1	2-oxoacid:ferredoxin oxidoreductase subunit beta [Mycolicibacterium sp. CBMA 226] : MUL74684.1 2-oxoacid:ferredoxin oxidoreductase subunit beta [Mycobacterium sp. CBMA226]
87	FALSE	WP_155911046.1	148.907	9.82	9.82	2	4310000	2	10	Carbamidomethylation (DHKE, X@N-term)	40895.5	MULTISPECIES: ADP-forming succinate--CoA ligase subunit beta [unclassified Mycolicibacterium] : MUM15009.1 ADP-forming succinate--CoA ligase subunit beta [Mycobacterium sp. CBMA293]
146	TRUE	WP_064859779.1	148.895	17.26	17.26	2	135000	2	7	Deamidation (NQ)	21376.3	MULTISPECIES: ATP-dependent Clp protease proteolytic subunit [Mycolicibacterium] : MUL74674.1 ATP-dependent Clp protease proteolytic subunit [Mycobacterium sp. CBMA226]
146	TRUE	WP_155910685.1	148.895	17.26	17.26	2	135000	2	7	Deamidation (NQ)	21436.4	MULTISPECIES: ATP-dependent Clp protease proteolytic subunit [unclassified Mycolicibacterium] : MUM13109.1 ATP-dependent Clp protease proteolytic subunit [Mycobacterium sp. CBMA293]
92	TRUE	MUL79380.1	148.865	7.19	7.19	2	975000	2	10	Carbamidomethylation (DHKE, X@N-term); Deamidation (NQ)	80029.3	malate synthase G [Mycobacterium sp. CBMA226] : WP_155904123.1 malate synthase G [Mycolicibacterium sp. CBMA 226]
92	TRUE	MUM10442.1	148.865	7.1	7.1	2	975000	2	10	Carbamidomethylation (DHKE, X@N-term); Deamidation (NQ)	81098.4	malate synthase G [Mycobacterium sp. CBMA293] : WP_155910598.1 MULTISPECIES: malate synthase G [unclassified Mycolicibacterium]
21	FALSE	MUM43099.1	148.767	5.94	5.94	2	266000	2	8	Carbamidomethylation (DHKE, X@N-term)	55814.1	chaperonin GroEL [Mycobacterium sp. CBMA294] : WP_155916224.1 MULTISPECIES: chaperonin GroEL [unclassified Mycolicibacterium]
242	TRUE	MUL80085.1	148.636	9.73	9.73	2	52000	2	3		48237.5	DUF349 domain-containing protein [Mycobacterium sp. CBMA226] : WP_155904783.1 DUF349 domain-containing protein [Mycolicibacterium sp. CBMA 226]
232	TRUE	WP_155900249.1	148.496	6.54	6.54	2	87300	2	5		28587.2	LLM class F420-dependent oxidoreductase [Mycolicibacterium sp. CBMA 226] : MUL75904.1 LLM class F420-dependent oxidoreductase [Mycobacterium sp. CBMA226]
126	FALSE	WP_162460130.1	148.487	3.34	3.34	2	246000	2	6	Deamidation (NQ)	128525	MULTISPECIES: DNA-directed RNA polymerase subunit beta [unclassified Mycolicibacterium] : MUM13048.1 DNA-directed RNA polymerase subunit beta [Mycobacterium sp. CBMA293]
60	FALSE	MUM13158.1	148.449	6.36	6.36	2	112000	2	5	Carbamidomethylation (DHKE, X@N-term)	69323.2	acetyl/propionyl/methylcrotonyl-CoA carboxylase subunit alpha [Mycobacterium sp. CBMA293] : WP_155910075.1 MULTISPECIES: acetyl/propionyl/methylcrotonyl-CoA carboxylase subunit alpha [unclassified Mycolicibacterium]
142	TRUE	MUL77705.1	148.342	67.19	67.19	2	853000	2	9	Deamidation (NQ)	6970.74	hypothetical protein FZI94_16825 [Mycobacterium sp. CBMA226] : WP_155902146.1 hypothetical protein [Mycolicibacterium sp. CBMA 226]
110	FALSE	MUM12497.1	148.309	12.55	12.55	2	107000	2	3		27670	sigma-70 family RNA polymerase sigma factor [Mycobacterium sp. CBMA293] : WP_202915482.1 MULTISPECIES: sigma-70 family RNA polymerase sigma factor [unclassified Mycolicibacterium]
110	FALSE	MUM42818.1	148.309	14.16	14.16	2	107000	2	3		24763.8	sigma-70 family RNA polymerase sigma factor [Mycobacterium sp. CBMA294] : WP_155916442.1 MULTISPECIES: sigma-70 family RNA polymerase sigma factor [unclassified Mycolicibacterium]
133	TRUE	WP_155903946.1	148.023	32.81	32.81	2	131000	2	7	Carbamidomethylation (DHKE, X@N-term); Deamidation (NQ)	14200.3	MULTISPECIES: DUF5997 family protein [unclassified Mycolicibacterium] : MUL79206.1 hypothetical protein FZI94_24575 [Mycobacterium sp. CBMA226]
93	TRUE	MUL75393.1	147.991	10.98	10.98	2	380000	2	10	Carbamidomethylation (DHKE, X@N-term)	36407.5	ketol-acid reductoisomerase [Mycobacterium sp. CBMA226]
252	TRUE	MUL79361.1	147.895	15.53	15.53	2	68400	2	3	Deamidation (NQ)	33504.4	LLM class F420-dependent oxidoreductase [Mycobacterium sp. CBMA226] : WP_166556125.1 LLM class F420-dependent oxidoreductase [Mycolicibacterium sp. CBMA 226]
161	TRUE	WP_155904754.1	147.786	12.3	12.3	2	144000	2	5	Carbamidomethylation (DHKE, X@N-term)	25634.2	4-hydroxy-tetrahydrodipicolinate reductase [Mycolicibacterium sp. CBMA 226] : MUL80036.1 4-hydroxy-tetrahydrodipicolinate reductase [Mycobacterium sp. CBMA226]
136	TRUE	MUL75924.1	147.753	30.91	30.91	2	2280000	2	9	Carbamidomethylation (DHKE, X@N-term)	11662.4	thioredoxin [Mycobacterium sp. CBMA226] : WP_155900260.1 thioredoxin [Mycolicibacterium sp. CBMA 226]
243	TRUE	WP_155899525.1	147.573	6.28	6.28	2	46800	2	3		46114.9	4-aminobutyrate--2-oxoglutarate transaminase [Mycolicibacterium sp. CBMA 226] : MUL75440.1 4-aminobutyrate--2-oxoglutarate transaminase [Mycobacterium sp. CBMA226]
63	TRUE	WP_155902303.1	147.538	17.35	17.35	2	2490000	2	13	Carbamidomethylation (DHKE, X@N-term); Deamidation (NQ)	22792.4	50S ribosomal protein L25/general stress protein Ctc [Mycolicibacterium sp. CBMA 226] : MUL77923.1 50S ribosomal protein L25/general stress protein Ctc [Mycobacterium sp. CBMA226]
254	TRUE	MUL75260.1	147.521	20.54	20.54	2	35000	2	2	Carbamidomethylation (DHKE, X@N-term); Deamidation (NQ)	20686.4	ribosome recycling factor [Mycobacterium sp. CBMA226] : WP_155899408.1 ribosome recycling factor [Mycolicibacterium sp. CBMA 226]
187	TRUE	WP_313888541.1	147.462	18.52	18.52	2	273000	2	4		23888.3	ATP-dependent Clp protease proteolytic subunit [Mycolicibacterium sp. CBMA 226] : MUL74675.1 ATP-dependent Clp protease proteolytic subunit [Mycobacterium sp. CBMA226]
187	TRUE	MUM13108.1	147.462	18.96	18.96	2	273000	2	4		23194.5	ATP-dependent Clp protease proteolytic subunit [Mycobacterium sp. CBMA293] : WP_155910686.1 MULTISPECIES: ATP-dependent Clp protease proteolytic subunit [unclassified Mycolicibacterium]
251	TRUE	WP_166554874.1	147.393	23.42	23.42	2	163000	2	4		16154.2	DUF5130 domain-containing protein [Mycolicibacterium sp. CBMA 226] : MUL74659.1 DUF5130 domain-containing protein [Mycobacterium sp. CBMA226]
199	TRUE	MUL75892.1	147.393	19.53	19.53	2	63600	2	4		17567.3	single-stranded DNA-binding protein [Mycobacterium sp. CBMA226] : WP_166555233.1 single-stranded DNA-binding protein [Mycolicibacterium sp. CBMA 226]
199	TRUE	WP_162464347.1	147.393	19.41	19.41	2	63600	2	4		17769.5	MULTISPECIES: single-stranded DNA-binding protein [unclassified Mycolicibacterium] : MUM45361.1 single-stranded DNA-binding protein [Mycobacterium sp. CBMA294]
199	TRUE	WP_162460754.1	147.393	19.3	19.3	2	63600	2	4		17695.5	MULTISPECIES: single-stranded DNA-binding protein [unclassified Mycolicibacterium] : MUM12117.1 single-stranded DNA-binding protein [Mycobacterium sp. CBMA293]
140	TRUE	WP_155903474.1	147.114	10.93	10.93	2	485000	2	5	Carbamidomethylation (DHKE, X@N-term)	25189	LppX_LprAFG lipoprotein [Mycolicibacterium sp. CBMA 226] : MUL78901.1 LppX_LprAFG lipoprotein [Mycobacterium sp. CBMA226]
165	TRUE	MUL75745.1	147.041	28.1	28.1	2	69500	2	3	Carbamidomethylation (DHKE, X@N-term)	13031.7	F0F1 ATP synthase subunit epsilon [Mycobacterium sp. CBMA226] : WP_155899886.1 F0F1 ATP synthase subunit epsilon [Mycolicibacterium sp. CBMA 226]
45	FALSE	MUM20881.1	147.005	8.59	8.59	2	4070000	2	6	Carbamidomethylation (DHKE, X@N-term)	13267.2	50S ribosomal protein L7/L12 [Mycobacterium sp. CBMA271] : WP_155937341.1 MULTISPECIES: 50S ribosomal protein L7/L12 [unclassified Mycobacteroides]
207	TRUE	MUL77482.1	146.993	17.37	17.37	2	152000	2	4		26584.3	enoyl-CoA hydratase/isomerase family protein [Mycobacterium sp. CBMA226] : WP_166555656.1 enoyl-CoA hydratase/isomerase family protein [Mycolicibacterium sp. CBMA 226]
173	TRUE	MUL75349.1	146.687	11.84	11.84	2	283000	2	7	Carbamidomethylation (DHKE, X@N-term)	27114.1	DivIVA domain-containing protein [Mycobacterium sp. CBMA226] : WP_166555068.1 cell division protein SepIVA [Mycolicibacterium sp. CBMA 226]
44	FALSE	WP_155916844.1	146.616	8.89	8.89	2	836000	2	5		39963	MULTISPECIES: transaldolase [unclassified Mycolicibacterium] : MUM44337.1 transaldolase [Mycobacterium sp. CBMA294]
44	FALSE	WP_155909475.1	146.616	8.94	8.94	2	836000	2	5		39269.3	MULTISPECIES: transaldolase [unclassified Mycolicibacterium] : MUM10000.1 transaldolase [Mycobacterium sp. CBMA293]
220	TRUE	MUL77937.1	146.492	11.2	11.2	2	43400	2	3		41239.2	peptidase M75 family protein [Mycobacterium sp. CBMA226] : WP_155902500.1 iron uptake system protein EfeO [Mycolicibacterium sp. CBMA 226]
213	TRUE	MUL77661.1	146.488	10.93	10.93	2	47100	2	3		32474.1	cysteine synthase A [Mycobacterium sp. CBMA226] : WP_155902062.1 cysteine synthase A [Mycolicibacterium sp. CBMA 226]
150	TRUE	MUL77052.1	146.407	14.55	14.55	2	318000	2	6	Deamidation (NQ)	23660.2	nitroreductase family protein [Mycobacterium sp. CBMA226] : WP_155901346.1 nitroreductase family protein [Mycolicibacterium sp. CBMA 226]
107	TRUE	MUL78076.1	146.399	14.57	14.57	2	1630000	2	9	Carbamidomethylation; Carbamidomethylation (DHKE, X@N-term); Deamidation (NQ)	25618.8	fasciclin domain-containing protein [Mycobacterium sp. CBMA226] : WP_155902414.1 fasciclin domain-containing protein [Mycolicibacterium sp. CBMA 226]
122	TRUE	WP_155902261.1	146.185	17.82	17.82	4	47000	4	5	Carbamidomethylation (DHKE, X@N-term)	54654.6	bifunctional phosphoribosylaminoimidazolecarboxamide formyltransferase/IMP cyclohydrolase [Mycolicibacterium sp. CBMA 226] : MUL77864.1 bifunctional phosphoribosylaminoimidazolecarboxamide formyltransferase/IMP cyclohydrolase [Mycobacterium sp. CBMA226]
108	FALSE	MUM09624.1	146.087	10.07	10.07	2	393000	2	5	Deamidation (NQ)	44579.2	acetamidase/formamidase family protein [Mycobacterium sp. CBMA293] : WP_162461126.1 MULTISPECIES: acetamidase/formamidase family protein [unclassified Mycolicibacterium]
231	TRUE	WP_155908054.1	145.675	6.83	6.83	2	62700	2	2		58562.5	MULTISPECIES: acyl-CoA carboxylase subunit beta [unclassified Mycolicibacterium] : MUM12405.1 acyl-CoA carboxylase subunit beta [Mycobacterium sp. CBMA293]
231	TRUE	WP_155901227.1	145.675	6.83	6.83	2	62700	2	2		58453.4	acyl-CoA carboxylase subunit beta [Mycolicibacterium sp. CBMA 226] : MUL76896.1 acyl-CoA carboxylase subunit beta [Mycobacterium sp. CBMA226]
202	TRUE	WP_155902128.1	145.026	35.86	35.86	2	124000	2	3	Carbamidomethylation (DHKE, X@N-term); Deamidation (NQ)	15584.5	TIGR03618 family F420-dependent PPOX class oxidoreductase [Mycolicibacterium sp. CBMA 226] : MUL77686.1 TIGR03618 family F420-dependent PPOX class oxidoreductase [Mycobacterium sp. CBMA226]
169	TRUE	MUL79647.1	144.991	20.99	20.99	2	510000	2	7	Carbamidomethylation (DHKE, X@N-term)	17890.4	CarD family transcriptional regulator [Mycobacterium sp. CBMA226] : WP_020100886.1 MULTISPECIES: RNA polymerase-binding transcription factor CarD [Mycobacteriaceae]
170	TRUE	MUL75404.1	144.984	49.49	49.49	2	160000	2	6	Deamidation (NQ)	10428.7	Asp-tRNA(Asn)/Glu-tRNA(Gln) amidotransferase subunit GatC [Mycobacterium sp. CBMA226] : WP_166555087.1 Asp-tRNA(Asn)/Glu-tRNA(Gln) amidotransferase subunit GatC [Mycolicibacterium sp. CBMA 226]
131	FALSE	MUM14407.1	144.928	25.19	25.19	2	29600	2	2		14424.5	HIT family protein [Mycobacterium sp. CBMA293] : WP_155909121.1 MULTISPECIES: HIT family protein [unclassified Mycolicibacterium]
25	FALSE	WP_155915816.1	144.71	9.34	9.34	2	614000	2	8	Carbamidomethylation (DHKE, X@N-term); Deamidation (NQ)	49696.5	MULTISPECIES: class II fumarate hydratase [unclassified Mycolicibacterium] : MUM47050.1 class II fumarate hydratase [Mycobacterium sp. CBMA294]
35	FALSE	WP_155911129.1	144.435	6.33	6.33	2	286000	2	5	Carbamidomethylation (DHKE, X@N-term)	23865.9	MULTISPECIES: GNAT family N-acetyltransferase [unclassified Mycolicibacterium] : MUM14025.1 GNAT family N-acetyltransferase [Mycobacterium sp. CBMA293]
79	FALSE	WP_162460841.1	144.371	7.14	7.14	2	844000	2	9	Carbamidomethylation (DHKE, X@N-term)	52355	MULTISPECIES: NADP-dependent phosphogluconate dehydrogenase [unclassified Mycolicibacterium] : MUM10435.1 NADP-dependent phosphogluconate dehydrogenase [Mycobacterium sp. CBMA293]
179	TRUE	WP_155902378.1	144.08	10.26	10.26	2	147000	2	5	Carbamidomethylation (DHKE, X@N-term)	30772.7	acyl-ACP desaturase [Mycolicibacterium sp. CBMA 226] : MUL78025.1 acyl-ACP desaturase [Mycobacterium sp. CBMA226]
179	TRUE	MUM13948.1	144.08	10.26	10.26	2	147000	2	5	Carbamidomethylation (DHKE, X@N-term)	30779.7	acyl-ACP desaturase [Mycobacterium sp. CBMA293] : WP_155906738.1 MULTISPECIES: acyl-ACP desaturase [unclassified Mycolicibacterium]
206	TRUE	WP_162461454.1	144.012	9.92	9.92	2	289000	2	3		12885.6	MULTISPECIES: FKBP-type peptidyl-prolyl cis-trans isomerase [unclassified Mycolicibacterium] : MUM13353.1 FKBP-type peptidyl-prolyl cis-trans isomerase [Mycobacterium sp. CBMA293]
206	TRUE	MUL77737.1	144.012	9.92	9.92	2	289000	2	3		12857.5	FKBP-type peptidyl-prolyl cis-trans isomerase [Mycobacterium sp. CBMA226] : WP_061005607.1 MULTISPECIES: FKBP-type peptidyl-prolyl cis-trans isomerase [Mycolicibacterium]
66	FALSE	WP_155906412.1	143.825	12.59	12.59	2	713000	2	6	Deamidation (NQ)	28895	MULTISPECIES: DivIVA domain-containing protein [unclassified Mycolicibacterium] : MUM14071.1 DivIVA domain-containing protein [Mycobacterium sp. CBMA293]
22	FALSE	MUM22792.1	143.684	4.5	4.5	2	1120000	2	6	Carbamidomethylation (DHKE, X@N-term); Deamidation (NQ)	101096	aconitate hydratase AcnA [Mycobacterium sp. CBMA271] : WP_162526155.1 aconitate hydratase AcnA [Mycobacteroides sp. CBMA 326]
125	TRUE	MUL76118.1	143.328	16.09	16.09	2	320000	2	8	Carbamidomethylation (DHKE, X@N-term); Deamidation (NQ)	26921.7	crotonase/enoyl-CoA hydratase family protein [Mycobacterium sp. CBMA226] : WP_166555372.1 crotonase/enoyl-CoA hydratase family protein [Mycolicibacterium sp. CBMA 226]
162	TRUE	WP_155901200.1	142.973	6.06	6.06	2	97000	2	4	Carbamidomethylation (DHKE, X@N-term); Deamidation (NQ)	48682.5	phosphomannomutase/phosphoglucomutase [Mycolicibacterium sp. CBMA 226] : MUL76857.1 phosphomannomutase/phosphoglucomutase [Mycobacterium sp. CBMA226]
96	FALSE	MUM13045.1	142.699	13.07	13.07	2	102000	2	4	Carbamidomethylation (DHKE, X@N-term)	18131.8	50S ribosomal protein L10 [Mycobacterium sp. CBMA293] : WP_155905632.1 MULTISPECIES: 50S ribosomal protein L10 [unclassified Mycolicibacterium]
97	FALSE	MUM14572.1	142.226	18.23	18.23	2	366000	2	5		19768.5	adenylate kinase [Mycobacterium sp. CBMA293] : WP_155909979.1 MULTISPECIES: adenylate kinase [unclassified Mycolicibacterium]
163	TRUE	MUL76799.1	141.847	39.74	39.74	2	1300000	2	6	Carbamidomethylation (DHKE, X@N-term)	8393.51	DUF3107 domain-containing protein [Mycobacterium sp. CBMA226] : WP_073697186.1 MULTISPECIES: DUF3107 domain-containing protein [Mycobacteriaceae]
62	FALSE	WP_162460516.1	141.368	6.86	6.86	2	564000	2	6		62922.1	MULTISPECIES: acetyl/propionyl/methylcrotonyl-CoA carboxylase subunit alpha [unclassified Mycolicibacterium] : MUM12396.1 acetyl/propionyl/methylcrotonyl-CoA carboxylase subunit alpha [Mycobacterium sp. CBMA293]
128	TRUE	WP_061003004.1	141.311	22.13	22.13	2	1020000	2	7	Carbamidomethylation (DHKE, X@N-term); Deamidation (NQ)	12750	MULTISPECIES: iron-sulfur cluster assembly accessory protein [Mycolicibacterium] : MUL75765.1 iron-sulfur cluster assembly accessory protein [Mycobacterium sp. CBMA226]
122	FALSE	WP_155913085.1	141.144	11.88	11.88	3	47000	3	4	Carbamidomethylation (DHKE, X@N-term)	54656.6	MULTISPECIES: bifunctional phosphoribosylaminoimidazolecarboxamide formyltransferase/IMP cyclohydrolase [unclassified Mycolicibacterium] : MUM15018.1 bifunctional phosphoribosylaminoimidazolecarboxamide formyltransferase/IMP cyclohydrolase [Mycobacterium sp. CBMA293]
116	FALSE	WP_162464299.1	140.96	18.99	18.99	2	38100	2	3	Carbamidomethylation (DHKE, X@N-term); Deamidation (NQ)	26437.1	MULTISPECIES: SDR family oxidoreductase [unclassified Mycolicibacterium] : MUM45157.1 SDR family oxidoreductase [Mycobacterium sp. CBMA294]
139	FALSE	MUM11451.1	140.743	5.12	5.12	2		2	3		66462.6	2-isopropylmalate synthase [Mycobacterium sp. CBMA293] : WP_162460251.1 MULTISPECIES: 2-isopropylmalate synthase [unclassified Mycolicibacterium]
158	TRUE	MUL77443.1	140.052	10.31	10.31	2	203000	2	4	Carbamidomethylation (DHKE, X@N-term)	45661.8	pirin [Mycobacterium sp. CBMA226] : WP_243747771.1 GNAT family N-acetyltransferase [Mycolicibacterium sp. CBMA 226]
22	FALSE	WP_162461354.1	139.957	3.91	3.91	2	307000	2	4		102132	MULTISPECIES: aconitate hydratase AcnA [unclassified Mycolicibacterium] : MUM10031.1 aconitate hydratase AcnA [Mycobacterium sp. CBMA293]
218	TRUE	MUL78406.1	138.1	5.19	5.19	2	182000	2	3		84296.6	arylsulfatase [Mycobacterium sp. CBMA226] : WP_155903051.1 arylsulfatase [Mycolicibacterium sp. CBMA 226]
167	TRUE	WP_155904851.1	137.686	6.41	6.41	2	41100	2	6	Carbamidomethylation (DHKE, X@N-term); Deamidation (NQ)	76971.7	threonine--tRNA ligase [Mycolicibacterium sp. CBMA 226] : MUL80174.1 threonine--tRNA ligase [Mycobacterium sp. CBMA226]
222	TRUE	WP_155901701.1	137.601	18.44	18.44	2	38400	2	4		19422.3	50S ribosomal protein L6 [Mycolicibacterium sp. CBMA 226] : MUL77343.1 50S ribosomal protein L6 [Mycobacterium sp. CBMA226]
104	FALSE	WP_155910076.1	137.268	9.3	9.3	2	98400	2	6	Carbamidomethylation (DHKE, X@N-term); Deamidation (NQ)	41182.9	MULTISPECIES: acyl-CoA dehydrogenase family protein [unclassified Mycolicibacterium] : MUM13157.1 acyl-CoA dehydrogenase [Mycobacterium sp. CBMA293]
127	FALSE	MUM15135.1	137.187	7.98	7.98	2	86100	2	4	Carbamidomethylation (DHKE, X@N-term)	51790.9	F0F1 ATP synthase subunit beta [Mycobacterium sp. CBMA293] : WP_155911217.1 MULTISPECIES: F0F1 ATP synthase subunit beta [unclassified Mycolicibacterium]
253	TRUE	MUL78620.1	137.045	14.53	14.53	2	359000	2	5		24396.7	L,D-transpeptidase [Mycobacterium sp. CBMA226] : WP_155903144.1 L,D-transpeptidase [Mycolicibacterium sp. CBMA 226]
157	TRUE	#CONTAM#Cont_P35527|K1C9_HUMAN	136.787	2.89	2.89	3	22600	3	3		62064.3	Keratin, type I cytoskeletal 9 OS=Homo sapiens OX=9606 GN=KRT9 PE=1 SV=3
233	TRUE	MUL76537.1	136.281	18.13	18.13	2	162000	2	3		19538	NAD(P)H-dependent oxidoreductase [Mycobacterium sp. CBMA226] : WP_155900913.1 NAD(P)H-dependent oxidoreductase [Mycolicibacterium sp. CBMA 226]
210	TRUE	WP_162460817.1	135.007	24.74	24.74	2	145000	2	3		10565.8	MULTISPECIES: meromycolate extension acyl carrier protein AcpM [unclassified Mycolicibacterium] : MUM14208.1 acyl carrier protein [Mycobacterium sp. CBMA293]
210	TRUE	WP_073696103.1	135.007	24.74	24.74	2	145000	2	3		10565.8	MULTISPECIES: meromycolate extension acyl carrier protein AcpM [Mycobacteriaceae] : MUL77538.1 acyl carrier protein [Mycobacterium sp. CBMA226]
27	FALSE	WP_155941809.1	134.74	8.91	8.91	2	382000	2	8	Carbamidomethylation (DHKE, X@N-term)	40572.9	acetyl-CoA C-acetyltransferase [Mycolicibacterium sp. CBMA 293] : MUM13295.1 acetyl-CoA C-acetyltransferase [Mycobacterium sp. CBMA293]
59	TRUE	MUM44280.1	133.781	26.92	26.92	2	465000	2	10	Carbamidomethylation (DHKE, X@N-term); Deamidation (NQ)	11548.5	integration host factor [Mycobacterium sp. CBMA294] : WP_003880790.1 MULTISPECIES: integration host factor, actinobacterial type [Mycobacteriaceae]
59	TRUE	MUL74926.1	133.781	26.67	26.67	2	465000	2	10	Carbamidomethylation (DHKE, X@N-term); Deamidation (NQ)	11654.6	integration host factor [Mycobacterium sp. CBMA226] : MUM09953.1 integration host factor [Mycobacterium sp. CBMA293] : WP_011894593.1 MULTISPECIES: integration host factor, actinobacterial type [Actinomycetes] : WP_011894593.1 MULTISPECIES: integration host factor, actinobacterial type [Actinomycetes]
95	TRUE	MUL77347.1	133.652	38.1	38.1	2	149000	2	6	Carbamidomethylation (DHKE, X@N-term); Deamidation (NQ)	11322.9	50S ribosomal protein L24 [Mycobacterium sp. CBMA226] : WP_020101421.1 MULTISPECIES: 50S ribosomal protein L24 [Mycobacteriaceae]
95	TRUE	WP_155909992.1	133.652	38.1	38.1	2	149000	2	6	Carbamidomethylation (DHKE, X@N-term); Deamidation (NQ)	11294.9	MULTISPECIES: 50S ribosomal protein L24 [unclassified Mycolicibacterium] : MUM14589.1 50S ribosomal protein L24 [Mycobacterium sp. CBMA293]
249	TRUE	WP_166555880.1	133.424	10.2	10.2	2	42100	2	3		41889.7	Fe-S cluster assembly protein SufD [Mycolicibacterium sp. CBMA 226] : MUL78307.1 Fe-S cluster assembly protein SufD [Mycobacterium sp. CBMA226]
175	TRUE	MUM10424.1	131.904	13.87	13.87	3	54400	2	4	Carbamidomethylation (DHKE, X@N-term)	34620.2	hypothetical protein FZI85_05135 [Mycobacterium sp. CBMA293] : WP_155910591.1 MULTISPECIES: APA family fibronectin-binding glycoprotein [unclassified Mycolicibacterium]
109	FALSE	WP_155905617.1	130.849	12.29	12.29	2	416000	2	4	Carbamidomethylation (DHKE, X@N-term)	25129.7	MULTISPECIES: 50S ribosomal protein L1 [unclassified Mycolicibacterium] : MUM13025.1 50S ribosomal protein L1 [Mycobacterium sp. CBMA293]
127	FALSE	MUM46746.1	130.541	6.72	6.72	2	62500	2	3		51713.8	F0F1 ATP synthase subunit beta [Mycobacterium sp. CBMA294] : WP_155919721.1 MULTISPECIES: F0F1 ATP synthase subunit beta [unclassified Mycolicibacterium]
246	TRUE	MUL79823.1	130.538	26.9	26.9	2	285000	2	2		15429.4	DUF3887 domain-containing protein [Mycobacterium sp. CBMA226] : WP_155904486.1 DUF3887 domain-containing protein [Mycolicibacterium sp. CBMA 226]
123	TRUE	MUL74442.1	128.899	21.02	21.02	3	83300	3	5	Deamidation (NQ)	30885.7	tetratricopeptide repeat protein [Mycobacterium sp. CBMA226] : WP_166554820.1 tetratricopeptide repeat protein [Mycolicibacterium sp. CBMA 226]
166	TRUE	MUL76373.1	126.048	17.06	17.06	3	35700	3	3		32851.9	phosphoribosylaminoimidazolesuccinocarboxamide synthase [Mycobacterium sp. CBMA226] : WP_155900661.1 phosphoribosylaminoimidazolesuccinocarboxamide synthase [Mycolicibacterium sp. CBMA 226]
235	TRUE	MUL74768.1	125.145	20.13	20.13	2	85200	2	3		16757.2	peroxiredoxin [Mycobacterium sp. CBMA226] : WP_155898867.1 peroxiredoxin [Mycolicibacterium sp. CBMA 226]
228	TRUE	WP_155901754.1	123.756	23.94	23.94	2	244000	2	3		14958.1	(3R)-hydroxyacyl-ACP dehydratase subunit HadB [Mycolicibacterium sp. CBMA 226] : MUL77432.1 (3R)-hydroxyacyl-ACP dehydratase subunit HadB [Mycobacterium sp. CBMA226]
82	FALSE	WP_155908001.1	121.882	8.64	8.64	2	250000	2	7	Carbamidomethylation (DHKE, X@N-term); Deamidation (NQ)	47326.9	MULTISPECIES: primosomal protein [unclassified Mycolicibacterium] : MUM12336.1 primosomal protein [Mycobacterium sp. CBMA293]
205	TRUE	MUL76636.1	121.281	22.15	22.15	2	45100	2	4		16624.6	polyketide cyclase [Mycobacterium sp. CBMA226] : WP_166555415.1 SRPBCC family protein [Mycolicibacterium sp. CBMA 226]
184	TRUE	WP_155901998.1	121.067	25.23	25.23	2	632000	2	3	Deamidation (NQ)	12084.6	DUF732 domain-containing protein [Mycolicibacterium sp. CBMA 226] : MUL77569.1 DUF732 domain-containing protein [Mycobacterium sp. CBMA226]
209	TRUE	MUL75434.1	118.764	4.48	4.48	2	10800	2	2	Carbamidomethylation (DHKE, X@N-term)	73387.5	primary-amine oxidase [Mycobacterium sp. CBMA226] : WP_155899521.1 primary-amine oxidase [Mycolicibacterium sp. CBMA 226]
112	FALSE	WP_162526637.1	118.189	14.73	14.73	2	404000	2	8	Carbamidomethylation (DHKE, X@N-term)	24805.4	cAMP-activated global transcriptional regulator CRP [Mycobacteroides sp. CBMA 326] : MUM24232.1 Crp/Fnr family transcriptional regulator [Mycobacterium sp. CBMA271]
28	FALSE	MUM14559.1	118.11	11.72	11.72	2	1960000	2	7	Carbamidomethylation; Carbamidomethylation (DHKE, X@N-term); Deamidation (NQ)	29411.5	3-hydroxyisobutyrate dehydrogenase [Mycobacterium sp. CBMA293] : WP_155909968.1 MULTISPECIES: 3-hydroxyisobutyrate dehydrogenase [unclassified Mycolicibacterium]
89	FALSE	WP_162460695.1	117.858	7.04	7.04	2	47900	2	2	Deamidation (NQ)	66301.5	MULTISPECIES: acyl-CoA dehydrogenase [unclassified Mycolicibacterium] : MUM11818.1 acyl-CoA dehydrogenase [Mycobacterium sp. CBMA293]
123	FALSE	MUM13293.1	117.795	11.3	11.3	2	57300	2	3		30660.5	tetratricopeptide repeat protein [Mycobacterium sp. CBMA293] : WP_162460952.1 MULTISPECIES: tetratricopeptide repeat protein [unclassified Mycolicibacterium]
197	TRUE	#CONTAM#Cont_P02754|LACB_BOVIN	117.552	16.29	16.29	2	1700000	2	4		19883.2	Beta-lactoglobulin OS=Bos taurus OX=9913 GN=LGB PE=1 SV=3
50	FALSE	MUM13977.1	116.657	13.08	13.08	2	347000	2	5	Carbamidomethylation (DHKE, X@N-term); Deamidation (NQ)	36352.9	enoyl-CoA hydratase/isomerase family protein [Mycobacterium sp. CBMA293] : WP_162461021.1 MULTISPECIES: enoyl-CoA hydratase/isomerase family protein [unclassified Mycolicibacterium]
186	TRUE	WP_155903972.1	116.579	14.72	14.72	2		2	4	Carbamidomethylation (DHKE, X@N-term); Deamidation (NQ)	24852.4	RsiV family protein [Mycolicibacterium sp. CBMA 226] : MUL79241.1 DUF3298 domain-containing protein [Mycobacterium sp. CBMA226]
130	FALSE	WP_155905933.1	116.227	28.57	28.57	2	97200	2	4	Carbamidomethylation (DHKE, X@N-term)	12210	MULTISPECIES: P-II family nitrogen regulator [Mycolicibacterium] : MUM09554.1 P-II family nitrogen regulator [Mycobacterium sp. CBMA293]
198	TRUE	WP_155904368.1	115.632	15.61	15.61	2	14200	2	3		21769.7	carbonic anhydrase [Mycolicibacterium sp. CBMA 226] : MUL79652.1 carbonic anhydrase [Mycobacterium sp. CBMA226]
230	TRUE	WP_155902675.1	114.762	13.62	13.62	2	11700	2	2		33315	NADPH:quinone oxidoreductase family protein [Mycolicibacterium sp. CBMA 226] : MUL78269.1 NADPH:quinone oxidoreductase family protein [Mycobacterium sp. CBMA226]
18	FALSE	MUM13974.1	112.462	9.38	9.38	2	170000	2	4	Carbamidomethylation (DHKE, X@N-term)	42147.8	acetyl-CoA C-acetyltransferase [Mycobacterium sp. CBMA293] : WP_155906718.1 MULTISPECIES: acetyl-CoA C-acetyltransferase [unclassified Mycolicibacterium]
78	FALSE	MUM13091.1	110.743	18.38	18.38	2	20900	2	2		14536.7	nucleoside-diphosphate kinase [Mycobacterium sp. CBMA293] : WP_162460900.1 MULTISPECIES: nucleoside-diphosphate kinase [unclassified Mycolicibacterium]
168	TRUE	WP_155899757.1	108.666	21.05	21.05	3	59800	3	3	Carbamidomethylation (DHKE, X@N-term)	29400.9	glycoside hydrolase family 16 protein [Mycolicibacterium sp. CBMA 226] : MUL75654.1 glycoside hydrolase family 16 protein [Mycobacterium sp. CBMA226]
227	TRUE	MUL77095.1	108.423	22.76	22.76	2	22000	2	3	Deamidation (NQ)	12229.9	DUF732 domain-containing protein [Mycobacterium sp. CBMA226] : WP_166555549.1 DUF732 domain-containing protein [Mycolicibacterium sp. CBMA 226]
164	TRUE	MUL78293.1	106.233	10.21	10.21	3	4370	2	4	Carbamidomethylation (DHKE, X@N-term)	57840.3	glucose-6-phosphate dehydrogenase [Mycobacterium sp. CBMA226] : WP_155902706.1 glucose-6-phosphate dehydrogenase [Mycolicibacterium sp. CBMA 226]
144	FALSE	MUM15157.1	105.847	4.91	4.91	2	37300	2	3		59695.3	arginine--tRNA ligase [Mycobacterium sp. CBMA293] : WP_162461083.1 MULTISPECIES: arginine--tRNA ligase [unclassified Mycolicibacterium]
115	TRUE	WP_155902278.1	104.923	15.57	15.57	2	214000	2	4	Carbamidomethylation (DHKE, X@N-term); Deamidation (NQ)	22028.8	MspA family porin [Mycolicibacterium sp. CBMA 226] : MUL77886.1 MspA family porin [Mycobacterium sp. CBMA226]
115	TRUE	MUM15272.1	104.923	15.71	15.71	2	214000	2	4	Carbamidomethylation (DHKE, X@N-term); Deamidation (NQ)	21974.7	MspA family porin [Mycobacterium sp. CBMA293] : WP_155911659.1 MULTISPECIES: MspA family porin [unclassified Mycolicibacterium]
115	TRUE	WP_203452848.1	104.923	26.4	26.4	2	214000	2	4	Carbamidomethylation (DHKE, X@N-term); Deamidation (NQ)	13681.4	MspA family porin, partial [Mycolicibacterium sp. CBMA 293] : MUM15048.1 porin, partial [Mycobacterium sp. CBMA293]
115	TRUE	WP_155902277.1	104.923	15.57	15.57	2	214000	2	4	Carbamidomethylation (DHKE, X@N-term); Deamidation (NQ)	22102.9	MspA family porin [Mycolicibacterium sp. CBMA 226] : MUL77885.1 MspA family porin [Mycobacterium sp. CBMA226] : MUL77884.1 MspA family porin [Mycobacterium sp. CBMA226]
194	TRUE	MUM09848.1	100.876	16.28	16.28	2	20100	2	3		31793.4	pyridoxal 5'-phosphate synthase lyase subunit PdxS [Mycobacterium sp. CBMA293] : WP_162461304.1 MULTISPECIES: pyridoxal 5'-phosphate synthase lyase subunit PdxS [unclassified Mycolicibacterium]
194	TRUE	WP_020101778.1	100.876	16.28	16.28	2	20100	2	3		31795.3	MULTISPECIES: pyridoxal 5'-phosphate synthase lyase subunit PdxS [Mycobacteriaceae] : MUL74883.1 pyridoxal 5'-phosphate synthase lyase subunit PdxS [Mycobacterium sp. CBMA226]
121	FALSE	WP_155905824.1	98.7185	18.29	18.29	2	58400	2	2	Carbamidomethylation (DHKE, X@N-term)	26142.1	MULTISPECIES: dienelactone hydrolase family protein [unclassified Mycolicibacterium] : MUM09712.1 dienelactone hydrolase family protein [Mycobacterium sp. CBMA293]
90	FALSE	WP_155915788.1	98.5287	5.43	5.43	2	22800	2	5		27373.4	MULTISPECIES: enoyl-CoA hydratase [unclassified Mycolicibacterium] : MUM47084.1 enoyl-CoA hydratase [Mycobacterium sp. CBMA294]
41	FALSE	MUM21819.1	89.4379	7.67	7.67	3	5490	3	3		30563	succinate--CoA ligase subunit alpha [Mycobacterium sp. CBMA271] : WP_155938674.1 MULTISPECIES: succinate--CoA ligase subunit alpha [unclassified Mycobacteroides]
229	TRUE	MUL77709.1	84.4096	11.62	11.62	2	863000	2	5		36397.4	transglycosylase family protein [Mycobacterium sp. CBMA226] : WP_155902148.1 transglycosylase family protein [Mycolicibacterium sp. CBMA 226]
69	FALSE	WP_162461333.1	79.9604	4.73	4.73	2	8460	2	2		43290.9	MULTISPECIES: methionine adenosyltransferase [unclassified Mycolicibacterium] : MUM09957.1 methionine adenosyltransferase [Mycobacterium sp. CBMA293]
181	TRUE	WP_155900247.1	79.8181	12.98	12.98	3	78700	3	3		39245.6	inositol-3-phosphate synthase [Mycolicibacterium sp. CBMA 226] : MUL75900.1 inositol-3-phosphate synthase [Mycobacterium sp. CBMA226]
156	TRUE	MUL76146.1	79.0584	13.11	13.11	2	19400	2	4	Carbamidomethylation (DHKE, X@N-term); Deamidation (NQ)	32542.2	TIGR03564 family F420-dependent LLM class oxidoreductase [Mycobacterium sp. CBMA226]
156	TRUE	WP_155900488.1	79.0584	12.46	12.46	2	19400	2	4	Carbamidomethylation (DHKE, X@N-term); Deamidation (NQ)	34407.4	TIGR03564 family F420-dependent LLM class oxidoreductase [Mycolicibacterium sp. CBMA 226]
223	TRUE	WP_166556183.1	73.6475	9.43	9.43	2		2	2		41183.8	MULTISPECIES: peptide chain release factor 2 [Mycolicibacterium] : MUL79562.1 peptide chain release factor 2 [Mycobacterium sp. CBMA226]
181	FALSE	MUM12109.1	65.2671	8.01	8.01	2	78700	2	2		39450.8	inositol-3-phosphate synthase [Mycobacterium sp. CBMA293] : WP_155911483.1 MULTISPECIES: inositol-3-phosphate synthase [unclassified Mycolicibacterium]
181	FALSE	WP_155940192.1	65.2671	7.99	7.99	2	78700	2	2		39631.9	MULTISPECIES: inositol-3-phosphate synthase [unclassified Mycobacteroides] : MUM23301.1 inositol-3-phosphate synthase [Mycobacterium sp. CBMA271]
181	FALSE	MUM45351.1	65.2671	7.99	7.99	2	78700	2	2		39371.7	inositol-3-phosphate synthase [Mycobacterium sp. CBMA294] : WP_155920964.1 MULTISPECIES: inositol-3-phosphate synthase [unclassified Mycolicibacterium]
236	TRUE	WP_155902433.1	49.66	19.05	19.05	2	23200	2	2		16382.6	PPOX class F420-dependent oxidoreductase [Mycolicibacterium sp. CBMA 226] : MUL78097.1 PPOX class F420-dependent oxidoreductase [Mycobacterium sp. CBMA226]
3	FALSE	MUM21941.1	46.1226	4.39	4.39	2	1010000	2	3	Carbamidomethylation (DHKE, X@N-term)	53308.7	CoA-acylating methylmalonate-semialdehyde dehydrogenase [Mycobacterium sp. CBMA271] : WP_155938772.1 MULTISPECIES: CoA-acylating methylmalonate-semialdehyde dehydrogenase [unclassified Mycobacteroides]
216	TRUE	MUM44508.1	37.4591	12.5	12.5	2	8110	2	2		23126.4	ANTAR domain-containing response regulator [Mycobacterium sp. CBMA294] : WP_155917741.1 MULTISPECIES: ANTAR domain-containing response regulator [unclassified Mycolicibacterium]
216	TRUE	MUL74793.1	37.4591	12.38	12.38	2	8110	2	2		22967.5	ANTAR domain-containing response regulator [Mycobacterium sp. CBMA226] : WP_155898886.1 ANTAR domain-containing response regulator [Mycolicibacterium sp. CBMA 226]
216	TRUE	MUM10660.1	37.4591	12.21	12.21	2	8110	2	2		23458	ANTAR domain-containing response regulator [Mycobacterium sp. CBMA293] : WP_155906111.1 MULTISPECIES: ANTAR domain-containing response regulator [unclassified Mycolicibacterium]

## Sheet: 0271.db.proteins
Protein Group	Top	Accession	-10LgP	Coverage(%)	Coverage(%) 0271	#Peptides	Area 0271	#Unique	#Spec 0271	PTM	Average Mass	Description
2	TRUE	#CONTAM#Cont_P02666|CASB_BOVIN	213.982	45.98	45.98	18	41300000	18	53	Carbamidomethylation (DHKE, X@N-term); Deamidation (NQ)	25107.3	Beta-casein OS=Bos taurus OX=9913 GN=CSN2 PE=1 SV=2
1	TRUE	#CONTAM#Cont_P02662|CASA1_BOVIN	181.239	31.31	31.31	11	38700000	11	41	Carbamidomethylation (DHKE, X@N-term); Deamidation (NQ)	24528.9	Alpha-S1-casein OS=Bos taurus OX=9913 GN=CSN1S1 PE=1 SV=2
3	TRUE	#CONTAM#Cont_P02769|ALBU_BOVIN	186.343	19.93	19.93	10	1450000	10	20	Carbamidomethylation; Carbamidomethylation (DHKE, X@N-term)	69293.4	Albumin OS=Bos taurus OX=9913 GN=ALB PE=1 SV=4
8	TRUE	#CONTAM#Cont_P68103|EF1A1_BOVIN	161.085	13.64	13.64	7	1030000	7	17	Carbamidomethylation (DHKE, X@N-term); Deamidation (NQ)	50140.9	Elongation factor 1-alpha 1 OS=Bos taurus OX=9913 GN=EEF1A1 PE=1 SV=1
4	TRUE	#CONTAM#Cont_P02754|LACB_BOVIN	158.477	23.03	23.03	6	1800000	6	15	Carbamidomethylation (DHKE, X@N-term)	19883.2	Beta-lactoglobulin OS=Bos taurus OX=9913 GN=LGB PE=1 SV=3
9	TRUE	MUM21708.1	145.244	52.68	52.68	6	490000	6	10	Carbamidomethylation (DHKE, X@N-term); Deamidation (NQ)	11860.5	hemophore-related protein [Mycobacterium sp. CBMA271] : WP_155938388.1 MULTISPECIES: hemophore-related protein [unclassified Mycobacteroides]
5	TRUE	#CONTAM#Cont_P00761|TRYP_PIG	141.237	20.78	20.78	6	14800000	6	16	Carbamidomethylation (DHKE, X@N-term); Deamidation (NQ)	24409.5	Trypsin OS=Sus scrofa OX=9823 PE=1 SV=1
6	TRUE	MUM22938.1	144.666	36.08	36.08	5	5300000	5	14	Carbamidomethylation; Carbamidomethylation (DHKE, X@N-term); Deamidation (NQ)	17648	DUF5078 domain-containing protein [Mycobacterium sp. CBMA271] : WP_155939716.1 MULTISPECIES: DUF5078 domain-containing protein [unclassified Mycobacteroides]
11	TRUE	#CONTAM#Cont_P00330|ADH1_YEAST	144.551	14.37	14.37	5	299000	5	12	Carbamidomethylation (DHKE, X@N-term)	36849.2	Alcohol dehydrogenase 1 OS=Saccharomyces cerevisiae (strain ATCC 204508 / S288c) OX=559292 GN=ADH1 PE=1 SV=5
12	TRUE	#CONTAM#Cont_P02663|CASA2_BOVIN	124.963	16.67	16.67	5	600000	5	12	Carbamidomethylation (DHKE, X@N-term); Deamidation (NQ)	26018.7	Alpha-S2-casein OS=Bos taurus OX=9913 GN=CSN1S2 PE=1 SV=2
10	TRUE	MUM23751.1	136.854	43.57	43.57	4	8070000	4	14	Carbamidomethylation (DHKE, X@N-term); Deamidation (NQ)	14824.8	hypothetical protein FZI91_18880 [Mycobacterium sp. CBMA271] : WP_162526339.1 MULTISPECIES: hypothetical protein [unclassified Mycobacteroides]
7	TRUE	WP_155939013.1	122.294	36.28	36.28	3	5150000	3	16	Carbamidomethylation; Carbamidomethylation (DHKE, X@N-term); Deamidation (NQ)	12196.7	MULTISPECIES: DUF732 domain-containing protein [unclassified Mycobacteroides] : MUM22279.1 DUF732 domain-containing protein [Mycobacterium sp. CBMA271]
13	TRUE	MUM22351.1	83.1303	24.65	24.65	2	535000	2	7	Carbamidomethylation (DHKE, X@N-term); Deamidation (NQ)	22530.4	hypothetical protein FZI91_11665 [Mycobacterium sp. CBMA271] : WP_155939182.1 MULTISPECIES: hypothetical protein [unclassified Mycobacteroides]
16	TRUE	MUM24247.1	94.253	24.74	24.74	2	3100000	2	7	Carbamidomethylation (DHKE, X@N-term)	20162.6	hypothetical protein FZI91_21425 [Mycobacterium sp. CBMA271] : WP_155941070.1 MULTISPECIES: hypothetical protein [unclassified Mycobacteroides]
17	TRUE	MUM24342.1	59.1476	28.1	28.1	2	687000	2	3	Deamidation (NQ)	27927.4	N-acetylmuramoyl-L-alanine amidase [Mycobacterium sp. CBMA271]
19	TRUE	MUM20894.1	86.759	29.61	29.61	2	204000	2	4	Deamidation (NQ)	17022.8	hypothetical protein FZI91_04135 [Mycobacterium sp. CBMA271]
20	TRUE	#CONTAM#Cont_P04264|K2C1_HUMAN	93.52	3.26	3.26	2	203000	2	3		66038.7	Keratin, type II cytoskeletal 1 OS=Homo sapiens OX=9606 GN=KRT1 PE=1 SV=6
21	TRUE	MUM20801.1	88.9152	17.92	17.92	2	283000	2	2		18289.6	hypothetical protein FZI91_03650 [Mycobacterium sp. CBMA271] : WP_155937234.1 MULTISPECIES: hypothetical protein [unclassified Mycobacteroides]
17	TRUE	WP_239001983.1	59.1476	25.25	25.25	2	687000	2	3	Deamidation (NQ)	31362.5	MULTISPECIES: Rv3717 family N-acetylmuramoyl-L-alanine amidase [unclassified Mycobacteroides]
23	TRUE	MUM23169.1	101.57	35.21	35.21	2	845000	2	4	Carbamidomethylation (DHKE, X@N-term)	14988.1	hypothetical protein FZI91_15840 [Mycobacterium sp. CBMA271] : WP_155939937.1 MULTISPECIES: cellulose-binding domain-containing protein [unclassified Mycobacteroides]
19	TRUE	WP_243733937.1	86.759	27.44	27.44	2	204000	2	4	Deamidation (NQ)	18214.4	hypothetical protein [Mycobacteroides sp. CBMA 271]
25	TRUE	MUM22536.1	73.3049	13.51	13.51	2	63700	2	2		18677.7	hemophore-related protein [Mycobacterium sp. CBMA271] : WP_155939312.1 MULTISPECIES: hemophore-related protein [unclassified Mycobacteroides]
14	TRUE	MUM21167.1	85.9028	22.32	22.32	2	3460000	2	14	Carbamidomethylation (DHKE, X@N-term); Deamidation (NQ)	12073.7	hemophore-related protein [Mycobacterium sp. CBMA271] : WP_155937893.1 MULTISPECIES: hemophore-related protein [unclassified Mycobacteroides]

## Sheet: 0293.db.proteins
Protein Group	Top	Accession	-10LgP	Coverage(%)	Coverage(%) 0293	#Peptides	Area 0293	#Unique	#Spec 0293	PTM	Average Mass	Description
1	TRUE	#CONTAM#Cont_P02666|CASB_BOVIN	253.814	33.48	33.48	13	16300000	13	39	Carbamidomethylation (DHKE, X@N-term); Deamidation (NQ)	25107.3	Beta-casein OS=Bos taurus OX=9913 GN=CSN2 PE=1 SV=2
3	TRUE	#CONTAM#Cont_P02662|CASA1_BOVIN	250.357	33.18	33.18	11	18300000	11	34	Carbamidomethylation (DHKE, X@N-term); Deamidation (NQ)	24528.9	Alpha-S1-casein OS=Bos taurus OX=9913 GN=CSN1S1 PE=1 SV=2
10	TRUE	#CONTAM#Cont_P04264|K2C1_HUMAN	248.24	14.44	14.44	8	1620000	7	18	Carbamidomethylation (DHKE, X@N-term)	66038.7	Keratin, type II cytoskeletal 1 OS=Homo sapiens OX=9606 GN=KRT1 PE=1 SV=6
5	TRUE	#CONTAM#Cont_P13645|K1C10_HUMAN	236.882	17.47	17.47	8	1530000	7	18	Carbamidomethylation (DHKE, X@N-term); Deamidation (NQ)	58827.1	Keratin, type I cytoskeletal 10 OS=Homo sapiens OX=9606 GN=KRT10 PE=1 SV=6
2	TRUE	MUM12845.1	246.496	24.03	24.03	7	4290000	5	33	Carbamidomethylation (DHKE, X@N-term); Deamidation (NQ)	56284	chaperonin GroEL [Mycobacterium sp. CBMA293] : WP_155905492.1 MULTISPECIES: chaperonin GroEL [unclassified Mycolicibacterium]
6	TRUE	#CONTAM#Cont_P00761|TRYP_PIG	204.806	20.78	20.78	6	12900000	6	27	Carbamidomethylation (DHKE, X@N-term); Deamidation (NQ)	24409.5	Trypsin OS=Sus scrofa OX=9823 PE=1 SV=1
9	TRUE	WP_155905513.1	206.558	20.23	20.23	5	439000	5	13	Carbamidomethylation (DHKE, X@N-term); Deamidation (NQ)	46723.3	MULTISPECIES: isocitrate lyase [unclassified Mycolicibacterium] : MUM12874.1 isocitrate lyase [Mycobacterium sp. CBMA293]
12	TRUE	WP_309226494.1	191.433	15.45	15.45	4	7510000	4	19	Carbamidomethylation (DHKE, X@N-term)	35559.4	DUF1942 domain-containing protein [Mycolicibacterium sp. CBMA 311] : MUM11168.1 DUF1942 domain-containing protein [Mycobacterium sp. CBMA293]
9	FALSE	WP_155901017.1	193.481	15.12	15.12	4	388000	4	11	Carbamidomethylation (DHKE, X@N-term); Deamidation (NQ)	46680.3	isocitrate lyase [Mycolicibacterium sp. CBMA 226] : MUL76678.1 isocitrate lyase [Mycobacterium sp. CBMA226]
2	FALSE	WP_155917117.1	200.298	12.2	12.2	4	3110000	2	23	Carbamidomethylation (DHKE, X@N-term); Deamidation (NQ)	56518.3	MULTISPECIES: chaperonin GroEL [unclassified Mycolicibacterium] : MUM43632.1 chaperonin GroEL [Mycobacterium sp. CBMA294]
18	TRUE	MUL77223.1	188.469	50	50	4	169000	4	8	Carbamidomethylation (DHKE, X@N-term); Deamidation (NQ)	10775.2	co-chaperone GroES [Mycobacterium sp. CBMA226] : WP_029367666.1 MULTISPECIES: co-chaperone GroES [Mycobacteriaceae] : WP_029367666.1 MULTISPECIES: co-chaperone GroES [Mycobacteriaceae] : MUM14481.1 co-chaperone GroES [Mycobacterium sp. CBMA293]
2	FALSE	MUL76656.1	200.298	12.2	12.2	4	3110000	2	23	Carbamidomethylation (DHKE, X@N-term); Deamidation (NQ)	56443.3	chaperonin GroEL [Mycobacterium sp. CBMA226] : WP_155901000.1 chaperonin GroEL [Mycolicibacterium sp. CBMA 226]
23	TRUE	#CONTAM#Cont_P02769|ALBU_BOVIN	183.2	9.23	9.23	4	460000	4	8	Carbamidomethylation	69293.4	Albumin OS=Bos taurus OX=9913 GN=ALB PE=1 SV=4
7	TRUE	MUM10424.1	196.3	22.54	22.54	4	3350000	4	19	Carbamidomethylation (DHKE, X@N-term); Deamidation (NQ)	34620.2	hypothetical protein FZI85_05135 [Mycobacterium sp. CBMA293] : WP_155910591.1 MULTISPECIES: APA family fibronectin-binding glycoprotein [unclassified Mycolicibacterium]
25	TRUE	MUM10799.1	192.66	19.55	19.55	4	471000	4	9		27586.3	electron transfer flavoprotein subunit beta/FixA family protein [Mycobacterium sp. CBMA293] : WP_155906221.1 MULTISPECIES: electron transfer flavoprotein subunit beta/FixA family protein [unclassified Mycolicibacterium]
8	TRUE	MUM13378.1	157.17	15.91	15.91	4	2000000	4	15	Carbamidomethylation (DHKE, X@N-term); Deamidation (NQ)	38628.6	transglycosylase family protein [Mycobacterium sp. CBMA293] : WP_155910313.1 MULTISPECIES: transglycosylase family protein [unclassified Mycolicibacterium]
15	TRUE	MUM10798.1	163.403	20.75	20.75	3	1240000	3	11	Carbamidomethylation (DHKE, X@N-term); Deamidation (NQ)	31476.8	electron transfer flavoprotein subunit alpha/FixB family protein [Mycobacterium sp. CBMA293] : WP_155906220.1 MULTISPECIES: electron transfer flavoprotein subunit alpha/FixB family protein [unclassified Mycolicibacterium]
16	TRUE	WP_162461249.1	175.131	12.88	12.88	3	500000	3	10	Carbamidomethylation (DHKE, X@N-term); Deamidation (NQ)	43501.5	MULTISPECIES: elongation factor Tu [unclassified Mycolicibacterium] : MUM14656.1 elongation factor Tu [Mycobacterium sp. CBMA293]
30	TRUE	MUM14657.1	141.03	6.43	6.43	3	8360	3	3	Carbamidomethylation (DHKE, X@N-term)	77034.2	elongation factor G [Mycobacterium sp. CBMA293] : WP_162461250.1 MULTISPECIES: elongation factor G [unclassified Mycolicibacterium]
18	FALSE	MUM43100.1	162.791	42	42	3	169000	3	7	Carbamidomethylation (DHKE, X@N-term); Deamidation (NQ)	10701.1	co-chaperone GroES [Mycobacterium sp. CBMA294] : WP_036390082.1 MULTISPECIES: co-chaperone GroES [Mycobacteriaceae]
32	TRUE	MUM15135.1	156.699	11.34	11.34	3	56100	3	3		51790.9	F0F1 ATP synthase subunit beta [Mycobacterium sp. CBMA293] : WP_155911217.1 MULTISPECIES: F0F1 ATP synthase subunit beta [unclassified Mycolicibacterium]
17	TRUE	MUM13405.1	175.394	33.99	33.99	3	3950000	3	17	Carbamidomethylation; Carbamidomethylation (DHKE, X@N-term); Deamidation (NQ)	17313.4	DUF5078 domain-containing protein [Mycobacterium sp. CBMA293] : WP_155910871.1 MULTISPECIES: DUF5078 domain-containing protein [unclassified Mycolicibacterium]
33	TRUE	WP_309224716.1	164.537	20.59	20.59	3	3330000	3	7		20293	cutinase family protein [Mycolicibacterium sp. CBMA 234]
20	TRUE	#CONTAM#Cont_P02754|LACB_BOVIN	145.87	16.29	16.29	3	3990000	3	9	Carbamidomethylation (DHKE, X@N-term); Deamidation (NQ)	19883.2	Beta-lactoglobulin OS=Bos taurus OX=9913 GN=LGB PE=1 SV=3
4	TRUE	WP_155906775.1	157.195	14.51	14.51	3	4320000	3	17	Carbamidomethylation; Carbamidomethylation (DHKE, X@N-term); Deamidation (NQ)	25612.7	MULTISPECIES: fasciclin domain-containing protein [unclassified Mycolicibacterium] : MUM13897.1 fasciclin domain-containing protein [Mycobacterium sp. CBMA293]
18	FALSE	WP_005056050.1	168.132	35.35	35.35	3	169000	3	7	Carbamidomethylation (DHKE, X@N-term); Deamidation (NQ)	10690.1	MULTISPECIES: co-chaperone GroES [Mycobacteroides] : MUM20730.1 co-chaperone GroES [Mycobacterium sp. CBMA271]
11	TRUE	WP_155909005.1	171.894	42.07	42.07	3	1070000	3	14	Carbamidomethylation (DHKE, X@N-term); Deamidation (NQ)	18172.5	MULTISPECIES: hypothetical protein [unclassified Mycolicibacterium] : MUM14267.1 hypothetical protein FZI85_25000 [Mycobacterium sp. CBMA293]
36	TRUE	MUM13652.1	162.72	14.18	14.18	3	727000	3	6	Carbamidomethylation (DHKE, X@N-term)	40081.7	esterase family protein [Mycobacterium sp. CBMA293] : WP_238391858.1 MULTISPECIES: alpha/beta hydrolase family protein [unclassified Mycolicibacterium]
33	TRUE	MUM14540.1	164.537	19	19	3	3330000	3	7		21978	cutinase family protein [Mycobacterium sp. CBMA293]
37	TRUE	#CONTAM#Cont_P02663|CASA2_BOVIN	94.7653	13.06	13.06	3	408000	3	4	Deamidation (NQ)	26018.7	Alpha-S2-casein OS=Bos taurus OX=9913 GN=CSN1S2 PE=1 SV=2
9	FALSE	WP_155937612.1	173.484	11.63	11.63	3	346000	3	8	Carbamidomethylation (DHKE, X@N-term); Deamidation (NQ)	46624.1	MULTISPECIES: isocitrate lyase [unclassified Mycobacteroides] : MUM21147.1 isocitrate lyase [Mycobacterium sp. CBMA271]
22	TRUE	MUM12251.1	169.872	15.77	15.77	3	846000	3	9	Carbamidomethylation (DHKE, X@N-term); Deamidation (NQ)	37496.7	alcohol dehydrogenase AdhP [Mycobacterium sp. CBMA293] : WP_155909675.1 MULTISPECIES: alcohol dehydrogenase AdhP [unclassified Mycolicibacterium]
39	TRUE	MUM10642.1	151.77	12.94	12.94	3	210000	3	6	Carbamidomethylation (DHKE, X@N-term)	53277.8	30S ribosomal protein S1 [Mycobacterium sp. CBMA293] : WP_155906096.1 MULTISPECIES: 30S ribosomal protein S1 [unclassified Mycolicibacterium]
14	TRUE	WP_155907164.1	164.874	61.61	61.61	3	1900000	3	13	Carbamidomethylation; Carbamidomethylation (DHKE, X@N-term); Deamidation (NQ)	11650	MULTISPECIES: hypothetical protein [unclassified Mycolicibacterium] : MUM11278.1 hypothetical protein FZI85_09585 [Mycobacterium sp. CBMA293]
41	TRUE	WP_155911046.1	149.995	15.25	15.25	3	18500	3	3		40895.5	MULTISPECIES: ADP-forming succinate--CoA ligase subunit beta [unclassified Mycolicibacterium] : MUM15009.1 ADP-forming succinate--CoA ligase subunit beta [Mycobacterium sp. CBMA293]
26	TRUE	MUM09622.1	170.604	26.2	26.2	3	762000	3	12	Carbamidomethylation (DHKE, X@N-term)	28860.8	elongation factor Ts [Mycobacterium sp. CBMA293] : WP_155905884.1 MULTISPECIES: translation elongation factor Ts [unclassified Mycolicibacterium]
41	TRUE	WP_155902251.1	149.995	15.25	15.25	3	18500	3	3		40995.6	ADP-forming succinate--CoA ligase subunit beta [Mycolicibacterium sp. CBMA 226] : MUL77850.1 ADP-forming succinate--CoA ligase subunit beta [Mycobacterium sp. CBMA226]
28	TRUE	WP_155909029.1	172.091	7.87	7.87	3	1530000	3	9	Carbamidomethylation (DHKE, X@N-term)	35904	MULTISPECIES: major capsid protein [unclassified Mycolicibacterium] : MUM14292.1 major capsid protein E [Mycobacterium sp. CBMA293]
29	TRUE	WP_155909395.1	175.075	35.66	35.66	3	7570000	3	11	Carbamidomethylation (DHKE, X@N-term)	14858.6	MULTISPECIES: hypothetical protein [unclassified Mycolicibacterium] : MUM09882.1 hypothetical protein FZI85_02390 [Mycobacterium sp. CBMA293]
17	TRUE	MUM14938.1	175.394	34.21	34.21	3	3950000	3	17	Carbamidomethylation; Carbamidomethylation (DHKE, X@N-term); Deamidation (NQ)	17012.1	DUF5078 domain-containing protein [Mycobacterium sp. CBMA293] : WP_155906537.1 MULTISPECIES: DUF5078 domain-containing protein [unclassified Mycolicibacterium]
39	FALSE	WP_020103282.1	142.385	7.31	7.31	2	167000	2	5		53235.8	MULTISPECIES: 30S ribosomal protein S1 [Mycobacteriaceae] : MUL74809.1 30S ribosomal protein S1 [Mycobacterium sp. CBMA226]
32	FALSE	WP_155938955.1	133.716	6.72	6.72	2	56100	2	2		51754.8	MULTISPECIES: F0F1 ATP synthase subunit beta [unclassified Mycobacteroides] : MUM22192.1 F0F1 ATP synthase subunit beta [Mycobacterium sp. CBMA271]
16	FALSE	MUM43308.1	146.564	8.84	8.84	2	438000	2	8	Carbamidomethylation (DHKE, X@N-term); Deamidation (NQ)	43655.7	elongation factor Tu [Mycobacterium sp. CBMA294] : WP_162463728.1 MULTISPECIES: elongation factor Tu [unclassified Mycolicibacterium]
31	TRUE	WP_162460834.1	132.875	8.58	8.58	2	153000	2	3	Carbamidomethylation (DHKE, X@N-term)	53593	MULTISPECIES: type I glutamate--ammonia ligase [unclassified Mycolicibacterium] : MUM14148.1 type I glutamate--ammonia ligase [Mycobacterium sp. CBMA293]
47	TRUE	MUM14480.1	129.327	9.28	9.28	2	57700	2	2		55815.3	chaperonin GroEL [Mycobacterium sp. CBMA293] : WP_155909912.1 MULTISPECIES: chaperonin GroEL [unclassified Mycolicibacterium]
48	TRUE	#CONTAM#Cont_P68103|EF1A1_BOVIN	54.0405	5.41	5.41	2	97100	2	2		50140.9	Elongation factor 1-alpha 1 OS=Bos taurus OX=9913 GN=EEF1A1 PE=1 SV=1
39	FALSE	WP_155939710.1	142.385	7.25	7.25	2	167000	2	5		53424.8	MULTISPECIES: 30S ribosomal protein S1 [unclassified Mycobacteroides] : MUM22930.1 30S ribosomal protein S1 [Mycobacterium sp. CBMA271]
36	FALSE	WP_208103722.1	136.911	11.01	11.01	2	511000	2	5	Carbamidomethylation (DHKE, X@N-term)	36999.9	alpha/beta hydrolase family protein [Mycolicibacterium sp. CBMA 226] : MUL78133.1 esterase family protein [Mycobacterium sp. CBMA226]
34	TRUE	MUM11921.1	118.489	9.86	9.86	2	310000	2	4	Carbamidomethylation (DHKE, X@N-term)	37857.5	L,D-transpeptidase [Mycobacterium sp. CBMA293] : WP_155908869.1 MULTISPECIES: L,D-transpeptidase [unclassified Mycolicibacterium]
51	TRUE	MUM14290.1	136.968	31.02	31.02	2	552000	2	5		19422.6	hypothetical protein FZI85_25115 [Mycobacterium sp. CBMA293] : WP_155909027.1 MULTISPECIES: hypothetical protein [unclassified Mycolicibacterium]
8	FALSE	MUL77709.1	73.9821	5.41	5.41	2	38500	2	3		36397.4	transglycosylase family protein [Mycobacterium sp. CBMA226] : WP_155902148.1 transglycosylase family protein [Mycolicibacterium sp. CBMA 226]
22	FALSE	WP_155901380.1	138.199	5.63	5.63	2	206000	2	4	Carbamidomethylation (DHKE, X@N-term)	37493.6	alcohol dehydrogenase AdhP [Mycolicibacterium sp. CBMA 226] : MUL77075.1 alcohol dehydrogenase AdhP [Mycobacterium sp. CBMA226]
33	FALSE	WP_313888671.1	138.463	11.82	11.82	2	1120000	2	4		20211.8	cutinase family protein [Mycolicibacterium sp. CBMA 226]
35	TRUE	WP_162461405.1	115.804	17.13	17.13	2	183000	2	5	Carbamidomethylation (DHKE, X@N-term); Deamidation (NQ)	36654.3	MULTISPECIES: Glu/Leu/Phe/Val dehydrogenase dimerization domain-containing protein [unclassified Mycolicibacterium] : MUM10332.1 Glu/Leu/Phe/Val dehydrogenase [Mycobacterium sp. CBMA293]
38	TRUE	WP_162460738.1	132.213	20	20	2	43400	2	5	Deamidation (NQ)	18572.6	MULTISPECIES: peptidylprolyl isomerase [unclassified Mycolicibacterium] : MUM12056.1 peptidylprolyl isomerase [Mycobacterium sp. CBMA293]
54	TRUE	WP_155909945.1	142.156	6.71	6.71	2	170000	2	6		54990.3	MULTISPECIES: aldehyde dehydrogenase family protein [unclassified Mycolicibacterium] : MUM14524.1 aldehyde dehydrogenase family protein [Mycobacterium sp. CBMA293]
55	TRUE	MUM12300.1	124.53	4.98	4.98	2	36800	2	2		81677	NADP-dependent isocitrate dehydrogenase [Mycobacterium sp. CBMA293] : WP_155909712.1 MULTISPECIES: NADP-dependent isocitrate dehydrogenase [unclassified Mycolicibacterium]
13	TRUE	MUM09428.1	138.116	22.02	22.02	2	1350000	2	15	Carbamidomethylation (DHKE, X@N-term); Deamidation (NQ)	16255.5	hypothetical protein FZI85_00075 [Mycobacterium sp. CBMA293] : WP_162461175.1 MULTISPECIES: hypothetical protein [unclassified Mycolicibacterium]
8	FALSE	WP_155918959.1	73.9821	4.75	4.75	2	38500	2	3		41507.4	MULTISPECIES: transglycosylase family protein [unclassified Mycolicibacterium] : MUM47645.1 transglycosylase family protein [Mycobacterium sp. CBMA294]
40	TRUE	WP_155906058.1	123.72	20.98	20.98	2	309000	2	4	Deamidation (NQ)	14430.3	MULTISPECIES: hypothetical protein [unclassified Mycolicibacterium] : MUM10582.1 hypothetical protein FZI85_05985 [Mycobacterium sp. CBMA293]
59	TRUE	WP_162460816.1	143.485	5.53	5.53	2	37700	2	2		43567.3	MULTISPECIES: 3-oxoacyl-ACP synthase KasA [unclassified Mycolicibacterium] : MUM14209.1 beta-ketoacyl-ACP synthase [Mycobacterium sp. CBMA293]
32	FALSE	MUL75744.1	116.897	7.98	7.98	2	19700	2	2		51887	F0F1 ATP synthase subunit beta [Mycobacterium sp. CBMA226] : WP_155899884.1 F0F1 ATP synthase subunit beta [Mycolicibacterium sp. CBMA 226]
24	TRUE	MUM11762.1	142.988	15.56	15.56	2	1130000	2	6	Carbamidomethylation (DHKE, X@N-term)	28734.1	L,D-transpeptidase [Mycobacterium sp. CBMA293]
25	FALSE	MUL79248.1	126.068	6.39	6.39	2	93500	2	3		27614.2	electron transfer flavoprotein subunit beta/FixA family protein [Mycobacterium sp. CBMA226] : WP_029119907.1 MULTISPECIES: electron transfer flavoprotein subunit beta/FixA family protein [Mycobacteriaceae]
42	TRUE	WP_155909008.1	135.313	12.97	12.97	2	481000	2	7	Carbamidomethylation (DHKE, X@N-term)	32471.4	MULTISPECIES: DUF2303 family protein [unclassified Mycolicibacterium] : MUM14270.1 DUF2303 family protein [Mycobacterium sp. CBMA293]
43	TRUE	WP_155906880.1	118.431	16.1	16.1	2	292000	2	5	Deamidation (NQ)	29370.9	MULTISPECIES: glycoside hydrolase family 16 protein [unclassified Mycolicibacterium] : MUM13741.1 family 16 glycosylhydrolase [Mycobacterium sp. CBMA293]
41	FALSE	MUM47564.1	137.019	9.82	9.82	2	18500	2	2		40820.4	ADP-forming succinate--CoA ligase subunit beta [Mycobacterium sp. CBMA294] : WP_155920120.1 MULTISPECIES: ADP-forming succinate--CoA ligase subunit beta [unclassified Mycolicibacterium]
55	TRUE	MUL76988.1	124.53	4.97	4.97	2	36800	2	2		82124.6	NADP-dependent isocitrate dehydrogenase [Mycobacterium sp. CBMA226] : WP_155901290.1 NADP-dependent isocitrate dehydrogenase [Mycolicibacterium sp. CBMA 226]
60	TRUE	WP_162461354.1	117.193	2.43	2.43	2	38900	2	2		102132	MULTISPECIES: aconitate hydratase AcnA [unclassified Mycolicibacterium] : MUM10031.1 aconitate hydratase AcnA [Mycobacterium sp. CBMA293]
16	FALSE	WP_166555597.1	140.302	7.83	7.83	2	257000	2	4		43670.6	elongation factor Tu [Mycolicibacterium sp. CBMA 226] : MUL77391.1 elongation factor Tu [Mycobacterium sp. CBMA226]
34	TRUE	WP_155900441.1	118.489	10.17	10.17	2	310000	2	4	Carbamidomethylation (DHKE, X@N-term)	36888.6	L,D-transpeptidase [Mycolicibacterium sp. CBMA 226] : MUL76081.1 L,D-transpeptidase [Mycobacterium sp. CBMA226]
33	FALSE	MUL77297.1	138.463	10.86	10.86	2	1120000	2	4		22006	cutinase family protein [Mycobacterium sp. CBMA226]

## Sheet: 0294.db.proteins
Protein Group	Top	Accession	-10LgP	Coverage(%)	Coverage(%) 0294	#Peptides	Area 0294	#Unique	#Spec 0294	PTM	Average Mass	Description
2	TRUE	#CONTAM#Cont_P02666|CASB_BOVIN	254.986	24.11	24.11	16	36400000	16	50	Carbamidomethylation (DHKE, X@N-term)	25107.3	Beta-casein OS=Bos taurus OX=9913 GN=CSN2 PE=1 SV=2
3	TRUE	#CONTAM#Cont_P02662|CASA1_BOVIN	237.431	25.7	25.7	11	35800000	11	35	Carbamidomethylation (DHKE, X@N-term); Deamidation (NQ)	24528.9	Alpha-S1-casein OS=Bos taurus OX=9913 GN=CSN1S1 PE=1 SV=2
6	TRUE	MUM47584.1	223.308	37.6	37.6	10	5900000	10	25	Carbamidomethylation; Carbamidomethylation (DHKE, X@N-term); Deamidation (NQ)	50419	hypothetical protein FZI87_28950 [Mycobacterium sp. CBMA294] : WP_155920104.1 MULTISPECIES: hypothetical protein [unclassified Mycolicibacterium]
1	TRUE	WP_155915299.1	232.327	98.95	98.95	9	51600000	9	45	Carbamidomethylation (DHKE, X@N-term); Deamidation (NQ)	9720.53	MULTISPECIES: WXG100 family type VII secretion target [unclassified Mycolicibacterium] : MUM45254.1 WXG100 family type VII secretion target [Mycobacterium sp. CBMA294]
9	TRUE	#CONTAM#Cont_P68103|EF1A1_BOVIN	197.413	12.55	12.55	8	1010000	8	15	Carbamidomethylation (DHKE, X@N-term)	50140.9	Elongation factor 1-alpha 1 OS=Bos taurus OX=9913 GN=EEF1A1 PE=1 SV=1
4	TRUE	#CONTAM#Cont_P00761|TRYP_PIG	202.572	27.27	27.27	8	23400000	8	27	Carbamidomethylation; Carbamidomethylation (DHKE, X@N-term); Deamidation (NQ)	24409.5	Trypsin OS=Sus scrofa OX=9823 PE=1 SV=1
15	TRUE	#CONTAM#Cont_P02663|CASA2_BOVIN	195.787	17.12	17.12	6	744000	6	12	Deamidation (NQ)	26018.7	Alpha-S2-casein OS=Bos taurus OX=9913 GN=CSN1S2 PE=1 SV=2
5	TRUE	MUM47178.1	207.833	37.25	37.25	6	7590000	6	25	Carbamidomethylation (DHKE, X@N-term); Deamidation (NQ)	32804.5	DUF1942 domain-containing protein [Mycobacterium sp. CBMA294] : WP_155915691.1 MULTISPECIES: MPT63 family protein [unclassified Mycolicibacterium]
17	TRUE	#CONTAM#Cont_P00330|ADH1_YEAST	180.265	13.79	13.79	5	299000	5	11	Carbamidomethylation (DHKE, X@N-term)	36849.2	Alcohol dehydrogenase 1 OS=Saccharomyces cerevisiae (strain ATCC 204508 / S288c) OX=559292 GN=ADH1 PE=1 SV=5
10	TRUE	#CONTAM#Cont_P02754|LACB_BOVIN	177.376	23.6	23.6	5	1880000	5	16	Carbamidomethylation (DHKE, X@N-term); Deamidation (NQ)	19883.2	Beta-lactoglobulin OS=Bos taurus OX=9913 GN=LGB PE=1 SV=3
19	TRUE	WP_155935909.1	168.938	28.71	28.71	4	106000	4	4	Carbamidomethylation (DHKE, X@N-term); Deamidation (NQ)	21618.4	MspA family porin, partial [Mycolicibacterium sp. CBMA 294] : MUM45656.1 MspA family porin, partial [Mycobacterium sp. CBMA294] : WP_202915054.1 MULTISPECIES: MspA family porin, partial [unclassified Mycolicibacterium] : MUM47601.1 porin, partial [Mycobacterium sp. CBMA294]
13	TRUE	WP_155915366.1	168.869	24.48	24.48	4	1200000	4	10	Carbamidomethylation (DHKE, X@N-term); Deamidation (NQ)	29238.3	MULTISPECIES: LpqN/LpqT family lipoprotein [unclassified Mycolicibacterium] : MUM45339.1 hypothetical protein FZI87_17285 [Mycobacterium sp. CBMA294]
7	TRUE	WP_155915300.1	152.429	50	50	4	70200000	4	35	Carbamidomethylation (DHKE, X@N-term); Deamidation (NQ)	10386.4	MULTISPECIES: WXG100 family type VII secretion target [unclassified Mycolicibacterium] : MUM45255.1 WXG100 family type VII secretion target [Mycobacterium sp. CBMA294]
8	TRUE	MUM43196.1	172.744	32.88	32.88	4	1400000	4	18	Carbamidomethylation (DHKE, X@N-term); Deamidation (NQ)	22281.3	cutinase family protein [Mycobacterium sp. CBMA294] : WP_155916504.1 MULTISPECIES: cutinase family protein [unclassified Mycolicibacterium]
20	TRUE	WP_162464165.1	144.002	32.47	32.47	4	354000	4	6	Carbamidomethylation (DHKE, X@N-term)	17466.5	MULTISPECIES: DUF5078 domain-containing protein [unclassified Mycolicibacterium]
18	TRUE	WP_155919918.1	163.867	20.42	20.42	4	2210000	4	9	Carbamidomethylation (DHKE, X@N-term); Deamidation (NQ)	32974.3	MULTISPECIES: APA family fibronectin-binding glycoprotein [unclassified Mycolicibacterium] : MUM44827.1 hypothetical protein FZI87_14635 [Mycobacterium sp. CBMA294]
20	TRUE	MUM44739.1	144.002	32.68	32.68	4	354000	4	6	Carbamidomethylation (DHKE, X@N-term)	17353.4	DUF5078 domain-containing protein [Mycobacterium sp. CBMA294]
16	TRUE	WP_162464328.1	135.647	45.54	45.54	3	6020000	3	7	Carbamidomethylation; Carbamidomethylation (DHKE, X@N-term)	11963.8	MULTISPECIES: hemophore-related protein [unclassified Mycolicibacterium] : MUM45289.1 hemophore-related protein [Mycobacterium sp. CBMA294]
14	TRUE	WP_155920092.1	150.952	12.69	12.69	3	3100000	3	15	Carbamidomethylation (DHKE, X@N-term); Deamidation (NQ)	45264.6	MULTISPECIES: trypsin-like peptidase domain-containing protein [unclassified Mycolicibacterium] : MUM47599.1 PDZ domain-containing protein [Mycobacterium sp. CBMA294]
24	TRUE	MUM42061.1	131.64	22.16	22.16	3	295000	3	4	Deamidation (NQ)	18913.5	hypothetical protein FZI87_00305 [Mycobacterium sp. CBMA294] : WP_155918891.1 MULTISPECIES: hypothetical protein [unclassified Mycolicibacterium]
11	TRUE	MUM44203.1	155.35	59.15	59.15	3	5560000	3	18	Carbamidomethylation; Carbamidomethylation (DHKE, X@N-term); Deamidation (NQ)	15325.1	hypothetical protein FZI87_11375 [Mycobacterium sp. CBMA294] : WP_155920587.1 MULTISPECIES: hypothetical protein [unclassified Mycolicibacterium]
25	TRUE	WP_309227843.1	146.111	19.77	19.77	3	107000	3	4	Carbamidomethylation; Deamidation (NQ)	26519.9	Rv3717 family N-acetylmuramoyl-L-alanine amidase [Mycolicibacterium sp. CBMA 294]
21	TRUE	WP_155919981.1	145.424	38.53	38.53	3	6980000	3	15	Carbamidomethylation; Carbamidomethylation (DHKE, X@N-term)	11972.4	MULTISPECIES: DUF732 domain-containing protein [unclassified Mycolicibacterium] : MUM44738.1 DUF732 domain-containing protein [Mycobacterium sp. CBMA294]
28	TRUE	MUM44112.1	124.728	42.64	42.64	3	76100	3	6	Carbamidomethylation	12583.9	hypothetical protein FZI87_10900 [Mycobacterium sp. CBMA294]
25	TRUE	MUM46282.1	146.111	19.54	19.54	3	107000	3	4	Carbamidomethylation; Deamidation (NQ)	26787.3	N-acetylmuramoyl-L-alanine amidase [Mycobacterium sp. CBMA294]
22	TRUE	MUM42711.1	124.523	11.38	11.38	2	919000	2	6	Carbamidomethylation (DHKE, X@N-term)	35082.7	esterase family protein [Mycobacterium sp. CBMA294] : WP_155921035.1 MULTISPECIES: alpha/beta hydrolase family protein [unclassified Mycolicibacterium]
23	TRUE	MUM46471.1	99.9366	16.75	16.75	2	152000	2	3	Carbamidomethylation (DHKE, X@N-term)	19917.2	hypothetical protein FZI87_23190 [Mycobacterium sp. CBMA294]
30	TRUE	#CONTAM#Cont_P02769|ALBU_BOVIN	126.481	4.12	4.12	2	494000	2	5		69293.4	Albumin OS=Bos taurus OX=9913 GN=ALB PE=1 SV=4
20	FALSE	MUM43499.1	99.1232	12.99	12.99	2	15800	2	3		17338.4	DUF5078 domain-containing protein [Mycobacterium sp. CBMA294] : WP_155917198.1 MULTISPECIES: DUF5078 domain-containing protein [unclassified Mycolicibacterium]
23	TRUE	WP_162464733.1	99.9366	16.93	16.93	2	152000	2	3	Carbamidomethylation (DHKE, X@N-term)	19702.9	MULTISPECIES: hypothetical protein [unclassified Mycolicibacterium]
26	TRUE	WP_309227763.1	122.145	21.7	21.7	2	784000	2	6	Carbamidomethylation (DHKE, X@N-term); Deamidation (NQ)	20874.3	FKBP-type peptidyl-prolyl cis-trans isomerase [Mycolicibacterium sp. CBMA 294]
12	TRUE	MUM47341.1	125.71	21.56	21.56	2	21100000	2	29	Carbamidomethylation (DHKE, X@N-term); Deamidation (NQ)	16225.3	hypothetical protein FZI87_27670 [Mycobacterium sp. CBMA294] : WP_162464900.1 MULTISPECIES: hypothetical protein [unclassified Mycolicibacterium]
27	TRUE	MUM43673.1	108.284	31.25	31.25	2	406000	2	6	Carbamidomethylation (DHKE, X@N-term)	16584.8	LytR family transcriptional regulator [Mycobacterium sp. CBMA294] : WP_155917083.1 MULTISPECIES: LytR C-terminal domain-containing protein [unclassified Mycolicibacterium]
36	TRUE	#CONTAM#Cont_P04264|K2C1_HUMAN	116.601	4.04	4.04	2	114000	2	4		66038.7	Keratin, type II cytoskeletal 1 OS=Homo sapiens OX=9606 GN=KRT1 PE=1 SV=6
38	TRUE	MUM45630.1	125.836	11.04	11.04	2	2030000	2	7		35526.2	esterase family protein [Mycobacterium sp. CBMA294] : WP_155920882.1 MULTISPECIES: alpha/beta hydrolase family protein [unclassified Mycolicibacterium]
26	TRUE	MUM44690.1	122.145	22.22	22.22	2	784000	2	6	Carbamidomethylation (DHKE, X@N-term); Deamidation (NQ)	20330.7	peptidylprolyl isomerase [Mycobacterium sp. CBMA294]
