# Supplementary material for: Characterization of mycobacteria isolated from the Brazilian Atlantic Forest: a public health and bioprospection perspective
Source: Front Microbiol. 2025 Apr 25;16:1558006. doi: 10.3389/fmicb.2025.1558006 (PMC12062998; doi:10.3389/fmicb.2025.1558006)
Supplement: Supplementary file 3 [file Table_2.xlsx]

## Sheet: 0226.db.denovoOnly
Source File	Scan	Peptide	Tag length	ALC (%)	Length	m/z	z	RT	Area	Mass	ppm	PTM	local confidence (%)	mode	tag(>=90.0%)	Accession	Feature Id
20150529_0226_10xdil_steppedNCE.raw	4127	YNSNLNTLR	9	98.7	9	547.783	2	21.7027	153408	1093.55	0		99 98 99 98 98 98 99 100 100	HCD	YNSNLNTLR		6054
20150528_0226_10xdil.raw	8311	WDWGSTVR	8	98.5	8	503.74	2	38.048	916941	1005.47	-1.3		99 99 100 99 97 96 98 100	HCD	WDWGSTVR		3009
20150529_0226_10xdil_steppedNCE.raw	6046	YNVPDFELK	9	98.3	9	562.785	2	30.2789	60446.8	1123.55	0.6		96 97 100 99 99 99 100 99 96	HCD	YNVPDFELK		7142
20150529_0226_10xdil.raw	6763	WDWGSTVR	8	98	8	503.742	2	29.7839	504766	1005.47	2.3		99 99 100 98 95 95 98 100	HCD	WDWGSTVR		3393
20150529_0226_10xdil.raw	7065	YNVPDFELK	9	98	9	562.785	2	30.3912	240088	1123.55	0.5		93 97 100 100 100 99 99 100 95	HCD	YNVPDFELK		6940
20150529_0226_10xdil_steppedNCE.raw	5810	YQEVPPYK	7	96.3	8	512.259	2	29.5116	54460.4	1022.51	-3.3		88 90 98 98 98 99 100 100	HCD	[163.1]QEVPPYK		3979
20150529_0226_10xdil_steppedNCE.raw	5841	TDAPSFSDLPNPLK	12	95.9	14	751.382	2	29.6732		1500.75	2		68 87 100 100 100 100 99 100 100 97 96 98 100 100	HCD	[216.1]APSFSDLPNPLK		0
20150529_0226_10xdil.raw	6798	TDAPSFSDLPNPLK	12	95.7	14	751.381	2	29.9384	1.28361e+06	1500.75	0.4		63 82 100 100 100 100 100 100 100 100 99 98 100 100	HCD	[216.1]APSFSDLPNPLK		18631
20150529_0226_10xdil.raw	11741	LMYDPFAK	8	95.6	8	984.484	1	39.237	591572	983.479	-2.4		97 95 98 96 94 90 96 99	HCD	LMYDPFAK		22939
20150528_0226_10xdil.raw	9012	K(+57.02)(+57.02)TGNLTELLNTR	8	95.2	12	737.409	2	39.45		1472.79	5.5	Carbamidomethylation (DHKE, X@N-term)	87 95 96 99 100 99 100 99 98 86 87 97	HCD	[185.1]TGNLTELL[215.1]R	MUL78294.1	0
20150529_0226_10xdil.raw	8846	YPFLYK(+57.02)	3	95.2	6	887.467	1	33.6357	9893638	886.459	1	Carbamidomethylation (DHKE, X@N-term)	100 99 99 84 90 99	HCD	YPF[113.1]YK(+57.02)		22087
20150529_0226_10xdil.raw	8004	ETLPGPTC(+57.02)K	7	95.1	9	1002.49	1	32.1282	742663	1001.49	1.5	Carbamidomethylation	86 81 99 99 99 100 96 97 99	HCD	[230.1]LPGPTC(+57.02)K		23015
20150529_0226_10xdil.raw	11281	EELLGAN(+0.98)LGLTEALSK	13	95	16	829.948	2	38.5469	89519.9	1657.88	2.9	Deamidation (NQ)	76 74 89 100 100 98 95 96 97 99 99 100 99 99 99 100	HCD	[371.2]LGAN(+0.98)LGLTEALSK		21045
20150529_0226_10xdil.raw	7329	YPFPGPAPR	6	94.8	9	1001.51	1	31.1396	16682467	1000.51	-9.5		99 99 100 100 100 95 85 78 99	HCD	YPFPGP[168.1]R		23011
20150529_0226_10xdil.raw	8280	VNVEDEDN(+0.98)LSLLHELASTR	17	94.7	19	719.023	3	32.7834	289361	2154.04	1.1	Deamidation (NQ)	69 74 91 98 98 99 99 97 99 99 99 98 91 97 96 97 98 99 100	HCD	[213.1]VEDEDN(+0.98)LSLLHELASTR		17496
20150529_0226_10xdil_steppedNCE.raw	6451	V(+57.02)NLPGTN(+0.98)VDLPALSEK	14	94.6	16	862.956	2	31.4016	195702	1723.9	-0.6	Carbamidomethylation (DHKE, X@N-term); Deamidation (NQ)	73 80 99 97 91 94 96 97 99 99 98 99 98 95 99 100	HCD	[270.1]LPGTN(+0.98)VDLPALSEK		21874
20150528_0226_10xdil.raw	14685	EPVYAELLDTLGFPN(+0.98)K	12	94.6	16	903.961	2	51.1756		1805.91	-0.6	Deamidation (NQ)	93 75 81 81 98 99 99 99 99 98 99 96 99 100 100 100	HCD	E[359.2]AELLDTLGFPN(+0.98)K		0
20150528_0226_10xdil.raw	14955	EELLGAN(+0.98)LGLTEALSK	14	94.4	16	829.946	2	51.6733	88640.6	1657.88	-0.1	Deamidation (NQ)	78 77 90 100 97 94 95 96 94 98 98 99 98 98 99 100	HCD	[258.1]LLGAN(+0.98)LGLTEALSK		13213
20150529_0226_10xdil_steppedNCE.raw	9051	EELLGAN(+0.98)LGLTEALSK	13	94.4	16	829.946	2	38.4728	57621.6	1657.88	0.1	Deamidation (NQ)	77 76 88 100 99 98 98 98 96 97 96 97 96 96 99 100	HCD	[371.2]LGAN(+0.98)LGLTEALSK		21239
20150529_0226_10xdil.raw	7529	KVAAEFAAVQSR	10	94.3	12	638.849	2	31.2003	226814	1275.69	-8.6		77 78 99 100 100 99 99 99 98 90 94 99	HCD	[227.2]AAEFAAVQSR		12992
20150529_0226_10xdil_steppedNCE.raw	9940	DPPTLEN(+0.98)PFLLLVSSK	7	94.3	16	885.98	2	42.0502	319316	1769.95	0	Deamidation (NQ)	99 84 87 96 100 100 100 78 72 99 100 100 100 100 100 94	HCD	D[194.1]TLEN(+0.98)[244.1]LLLVSSK		22222
20150528_0226_10xdil.raw	12894	EETQVTWLTEEAFER	12	94.3	15	934.439	2	47.8031	229860	1866.86	0.1		80 73 72 97 100 100 100 99 99 100 99 99 96 99 100	HCD	[359.1]QVTWLTEEAFER		14651
20150529_0226_10xdil_steppedNCE.raw	9470	VPDFQALAN(+0.98)QLLTAAVTAK	16	94.3	19	986.544	2	39.8586	97852.3	1971.07	3.4	Deamidation (NQ)	69 65 87 97 98 100 100 99 98 94 96 99 99 98 98 98 99 99 100	HCD	[311.1]FQALAN(+0.98)QLLTAAVTAK		23060
20150528_0226_10xdil.raw	14003	DPPVVVLTLQALELWK	9	93.9	16	607.691	3	49.64	77932.1	1820.04	2.9		98 88 92 95 97 84 66 93 100 99 99 99 99 99 97 99	HCD	D[97.1]PVV[212.2]TLQALELWK		6831
20150528_0226_10xdil.raw	14027	DPPVVVTLLQALELWK	8	93.9	16	607.691	3	49.64	77932.1	1820.04	2.9		98 92 95 96 94 77 65 86 100 99 100 100 100 100 100 100	HCD	DPPVV[313.2]LQALELWK		6831
20150529_0226_10xdil.raw	6683	YGAEPPVYK	3	93.8	9	512.26	2	29.6285	45471	1022.51	-1.8		98 86 95 99 97 79 90 100 100	HCD	Y[57.0]AEP[97.1]VYK		3737
20150529_0226_10xdil.raw	11295	LMDPFAK	2	93.3	7	821.418	1	38.9657	3.6773e+06	820.415	-5.2		92 85 97 96 89 94 99	HCD	L[131.0]DP[147.1]AK		20833
20150529_0226_10xdil.raw	9859	EETQVTWLTEEAFER	11	93.3	15	934.439	2	36.0059	186879	1866.86	0.4		89 72 66 83 100 100 100 100 100 100 99 98 94 99 100	HCD	[487.2]VTWLTEEAFER		22619
20150529_0226_10xdil.raw	9942	Q(+57.02)LLDVR	3	93.2	6	800.467	1	35.8735	575752	799.455	6.2	Carbamidomethylation (DHKE, X@N-term)	89 96 96 97 88 92	HCD	[185.1]LLD[99.1]R		20229
20150529_0226_10xdil.raw	9164	KSYVLNPWDQVK	9	93.1	12	738.896	2	34.7467	957919	1475.78	0.4		69 64 88 100 100 100 99 100 100 98 100 100	HCD	[378.2]VLNPWDQVK		18149
20150529_0226_10xdil_steppedNCE.raw	9388	VPVTLLVAEALDATR	12	92.6	15	784.458	2	39.4705	49628.1	1566.9	2		50 68 82 99 100 100 100 100 100 99 99 99 96 99 100	HCD	[295.2]TLLVAEALDATR		19956
20150529_0226_10xdil.raw	7365	ATAADQLLANRPVLAAELDGGR	15	92.5	22	741.405	3	30.9614		2221.18	5.5		65 67 87 97 100 100 100 100 100 99 100 98 99 100 100 99 99 98 80 61 88 100	HCD	[243.1]ADQLLANRPVLAAEL[229.1]R		0
20150529_0226_10xdil.raw	10073	KVVVEN(+0.98)VFTLTGR	11	92.3	13	731.923	2	36.3309	10195.2	1461.82	9.1	Deamidation (NQ)	47 67 90 100 100 100 100 100 100 100 99 100 100	HCD	[227.2]VVEN(+0.98)VFTLTGR		17903
20150529_0226_10xdil.raw	6380	Q(+57.02)VLGGSK	4	92.1	7	745.419	1	28.9953	140287	744.413	-1.5	Carbamidomethylation (DHKE, X@N-term)	84 94 97 95 96 88 91	HCD	[185.1]VLGG[87.0]K		18462
20150528_0226_10xdil.raw	13058	SFDKLDSTLFHSLPVEAR	14	91.9	18	688.028	3	48.0059		2061.05	4.4		66 62 76 72 98 99 97 99 100 100 100 100 100 96 93 99 100 100	HCD	[477.2]LDSTLFHSLPVEAR		0
20150529_0226_10xdil_steppedNCE.raw	3185	DPPFPK	5	91.9	6	350.687	2	16.9088	565238	699.359	-0.1		62 94 97 98 100 100	HCD	[115.0]PPFPK		881
20150529_0226_10xdil_steppedNCE.raw	6913	LTPEN(+0.98)EDDLSLLHELATSR	13	91.8	19	718.687	3	32.622		2153.05	-4.4	Deamidation (NQ)	62 64 76 99 98 99 98 95 92 97 99 100 98 99 98 97 81 92 100	HCD	[311.2]EN(+0.98)EDDLSLLHELA[101.0]SR		0
20150528_0226_10xdil.raw	8686	TDAPSFSN(+0.98)LPNPLR	9	91.7	14	765.383	2	38.929	1.26299e+06	1528.75	-0.8	Deamidation (NQ)	59 78 99 100 100 100 99 99 99 92 90 87 92 91	HCD	[216.1]APSFSN(+0.98)LPN[97.1]LR		11884
20150528_0226_10xdil.raw	10391	E(+57.02)PSFSDLSAER	7	91.7	11	647.8	2	42.5131	1.223e+06	1293.58	0.9	Carbamidomethylation (DHKE, X@N-term)	93 99 100 98 95 97 97 87 82 73 89	HCD	E(+57.02)PSFSDL[443.2]		8302
20150529_0226_10xdil.raw	3273	TEDELQDK	6	91.5	8	489.226	2	17.0921	66527	976.435	2		77 80 96 97 98 92 94 99	HCD	[230.1]DELQDK	#CONTAM#Cont_P02666|CASB_BOVIN	2884
20150529_0226_10xdil_steppedNCE.raw	7602	KSYVLNPWDQVK	9	91.4	12	738.896	2	34.5666	767018	1475.78	0.6		64 58 82 100 100 100 99 99 99 98 100 100	HCD	[378.2]VLNPWDQVK		18270
20150529_0226_10xdil.raw	11050	TKASVLLAQALATTR	6	91.4	15	772.466	2	38.0806	81490.8	1542.91	5.1		66 69 96 96 96 99 99 97 84 90 92 92 97 99 99	HCD	[229.1]ASVLLA[128.1]ALATTR		19437
20150529_0226_10xdil.raw	11050	TKASVLLAQALATTR	6	91.4	15	772.463	2	38.1647	387157	1542.91	1.3		66 69 96 96 96 99 99 97 84 90 92 92 97 99 99	HCD	[229.1]ASVLLA[128.1]ALATTR		19436
20150529_0226_10xdil.raw	11853	VPVTLLVAEALDATR	12	91.3	15	784.455	2	39.5912	41763.2	1566.9	-1.3		46 63 81 99 100 100 99 99 99 96 96 98 96 98 100	HCD	[295.2]TLLVAEALDATR		19806
20150529_0226_10xdil_steppedNCE.raw	8465	D(+57.02)(+57.02)LEVEDEEGSLVVGVSDLFVHEK	13	91.2	23	886.763	3	36.868	42818	2657.27	-1.7	Carbamidomethylation (DHKE, X@N-term)	57 76 99 100 97 93 93 96 54 60 96 100 100 97 96 96 96 97 99 100 99 98 99	HCD	[285.1]EVEDEE[144.1]LVVGVSDLFVHEK		22255
20150529_0226_10xdil_steppedNCE.raw	6913	VDVEN(+0.98)EDDLSLLHELATSR	7	91	19	719.357	3	32.663	179562	2155.03	9.8	Deamidation (NQ)	74 78 92 98 97 97 96 92 87 94 98 99 97 98 95 92 63 82 100	HCD	[214.1]VEN(+0.98)EDD[113.1]SLLHELA[188.1]R		17594
20150529_0226_10xdil_steppedNCE.raw	9057	L(+57.02)GLVGVKNTLAQEQK	4	91	15	827.982	2	38.4978		1653.94	4.7	Carbamidomethylation (DHKE, X@N-term)	88 92 98 99 98 73 68 96 98 99 97 88 87 86 99	HCD	[170.1]GLVG[227.2]NTLA[385.2]K		0
20150528_0226_10xdil.raw	9152	FELGQGVN(+0.98)AGAELVVDGR	7	90.9	18	916.459	2	39.7278		1830.91	-4.5	Deamidation (NQ)	46 58 87 94 96 99 99 99 98 83 87 98 99 99 98 99 99 100	HCD	[389.2]GQGVN(+0.98)A[128.1]ELVVDGR		0
20150528_0226_10xdil.raw	5548	MPFPK	3	90.9	5	310.167	2	28.603	93507.4	618.32	-0.2		77 82 97 99 100	HCD	[228.1]FPK	#CONTAM#Cont_P02666|CASB_BOVIN	149
20150529_0226_10xdil.raw	7919	N(+57.02)FAVGLPHPVK	8	90.6	11	618.346	2	31.6278	5586218	1234.68	-3.6	Carbamidomethylation (DHKE, X@N-term)	90 92 97 97 93 95 95 94 86 88 68	HCD	N(+57.02)FAVGLPH[324.2]		11496
20150529_0226_10xdil_steppedNCE.raw	7644	HPLVVKKAPHLVVGDGAAALDFYVK	19	90.5	25	882.179	3	35.0228	6056611	2643.49	9.7		40 48 66 69 71 85 96 100 100 99 100 100 100 98 99 97 99 100 100 100 100 100 100 98 100	HCD	[673.4]KAPHLVVGDGAAALDFYVK		22193
20150529_0226_10xdil.raw	7474	TDAPSFSDLPNPLLQK	8	90.3	16	871.953	2	31.1173	219312	1741.89	1.4		45 66 91 100 100 100 99 99 98 93 89 74 93 100 100 100	HCD	[216.1]APSFSDLP[211.1]LLQK		21875
20150529_0226_10xdil.raw	11003	LMPDAFK	2	90.3	7	821.418	1	38.9657	3.6773e+06	820.415	-5.2		96 86 89 94 91 80 97	HCD	L[228.1]DA[147.1]K		20833
20150528_0226_10xdil.raw	8917	YNVPDFELK	7	90.3	9	562.784	2	39.2801	413616	1123.55	-1		55 69 100 100 99 98 99 99 94	HCD	[277.1]VPDFELK		5018
20150529_0226_10xdil_steppedNCE.raw	9048	KTKKGAN(+0.98)LGLTEALSK	12	90.2	16	830.489	2	38.4739		1658.96	4.3	Deamidation (NQ)	41 48 77 87 98 98 99 99 99 100 100 100 99 99 100 100	HCD	[485.3]GAN(+0.98)LGLTEALSK		0
20150529_0226_10xdil.raw	7319	HADDPAYAFALSR	11	90.2	13	717.351	2	30.8757		1432.67	9.9		38 58 99 99 99 98 99 100 99 97 93 94 99	HCD	[208.1]DDPAYAFALSR		0
20150529_0226_10xdil_steppedNCE.raw	4440	MPFPK	3	90	5	310.167	2	23.3671	108042	618.32	-0.7		82 78 91 99 100	HCD	[228.1]FPK	#CONTAM#Cont_P02666|CASB_BOVIN	150
20150528_0226_10xdil.raw	12316	LHVLLLLAPHLVVD(+57.02)GAAALDFYVK	19	89.9	24	882.18	3	46.7433	3103322	2643.52	1.5	Carbamidomethylation (DHKE, X@N-term)	49 28 51 55 77 99 100 100 100 100 100 100 100 100 100 100 100 100 100 100 100 100 100 100	HCD	[575.4]LLAPHLVVD(+57.02)GAAALDFYVK		13999
20150529_0226_10xdil.raw	7602	TDAPSFSN(+0.98)LPNPLLQPK	9	89.9	17	920.482	2	31.4219	293206	1838.94	4	Deamidation (NQ)	52 71 94 100 99 97 93 93 98 93 90 62 88 100 99 100 100	HCD	[216.1]APSFSN(+0.98)LPN[210.1]LQPK		22481
20150529_0226_10xdil_steppedNCE.raw	7107	YPFLYK(+57.02)	3	89.8	6	887.465	1	33.404	8902851	886.459	-1.1	Carbamidomethylation (DHKE, X@N-term)	99 98 97 68 79 98	HCD	YPF[276.1]K(+57.02)		22261
20150529_0226_10xdil_steppedNCE.raw	5834	WDWGSTVR	5	89.7	8	503.741	2	29.6744	481018	1005.47	0.3		99 99 99 98 95 59 69 99	HCD	WDWGS[200.1]R		3622
20150528_0226_10xdil.raw	7947	LTTLEVQ(+0.98)PSDTLENVK	6	89.6	16	894.466	2	37.2924	110208	1786.92	-1.2	Deamidation (NQ)	71 71 74 75 98 99 100 98 97 97 83 91 98 87 95 100	HCD	[428.3]EVQ(+0.98)PSD[101.0]LE[114.0]VK		14163
20150528_0226_10xdil.raw	12685	G(+57.02)FVLDLVGVR	7	89.4	10	566.327	2	47.3051		1130.64	-4.1	Carbamidomethylation (DHKE, X@N-term)	92 91 98 98 99 96 96 70 65 89	HCD	G(+57.02)FVLDLV[312.2]		0
20150528_0226_10xdil.raw	12244	DFN(+0.98)LLELSEFVK	9	89.3	12	727.876	2	46.5452	345798	1453.73	2.7	Deamidation (NQ)	50 50 79 100 100 100 99 97 98 99 100 100	HCD	[377.1]LLELSEFVK		10878
20150529_0226_10xdil_steppedNCE.raw	7786	VYPFHVK	4	89.2	7	889.484	1	35.0038	215434	888.486	-10		97 99 99 99 64 76 90	HCD	VYPF[236.1]K		22287
20150529_0226_10xdil.raw	3814	LGPVTE(+57.02)NR	3	89.2	8	471.755	2	19.7667	28464.3	941.493	2.5	Carbamidomethylation (DHKE, X@N-term)	87 86 94 97 94 86 76 93	HCD	[170.1]PVT[300.1]R		2513
20150528_0226_10xdil.raw	8574	ATLPQRQDGGGGDVFVHYK	13	89.1	19	682.349	3	38.5033	18238.7	2044.01	6.4		55 58 74 78 71 67 96 100 99 99 99 99 100 100 100 100 100 100 100	HCD	[666.4]QDGGGGDVFVHYK		9541
20150528_0226_10xdil.raw	4719	VPEMK	2	89	5	603.314	1	24.2376	156280	602.31	-5.7		99 97 85 71 94	HCD	VP[260.1]K		6639
20150529_0226_10xdil_steppedNCE.raw	6107	F(+57.02)WAAAVTLQK	8	89	10	596.332	2	30.5815	192799	1190.64	4.3	Carbamidomethylation (DHKE, X@N-term)	53 49 96 99 99 99 99 99 99 99	HCD	[390.2]AAAVTLQK		9755
20150528_0226_10xdil.raw	10826	TN(+0.98)TQVC(+57.02)KLTEEAFER	12	88.9	15	913.936	2	43.3918		1825.85	3.6	Carbamidomethylation; Deamidation (NQ)	56 43 58 94 99 95 96 100 99 99 100 98 97 99 100	HCD	[317.1]QVC(+57.02)KLTEEAFER		0
20150529_0226_10xdil_steppedNCE.raw	8090	EETQVTWLTEEAFER	11	88.7	15	934.437	2	35.8537	51660.7	1866.86	-2.2		74 55 47 71 100 100 100 100 99 99 99 95 91 100 100	HCD	[487.2]VTWLTEEAFER		22784
20150529_0226_10xdil_steppedNCE.raw	6340	LTGLMMR	3	88.6	7	821.44	1	30.8672	2.52577e+06	820.43	3.7		88 91 97 98 83 73 89	HCD	[113.1]TGL[418.2]		21022
20150529_0226_10xdil_steppedNCE.raw	9238	FPVLLVAEALDATR	11	88.5	14	757.933	2	39.0212		1513.85	0.8		49 40 62 99 100 100 100 100 99 99 99 95 98 100	HCD	[343.2]LLVAEALDATR		0
20150528_0226_10xdil.raw	8883	TPPPLFAAHENK	8	88.4	12	661.343	2	39.2902	47558.8	1320.68	-8.4		43 79 86 82 98 98 98 99 92 95 93 99	HCD	[392.2]LFAAHENK		8737
20150528_0226_10xdil.raw	10427	T(+57.02)DAPSFSDLTE(+57.02)R	9	88.4	12	726.834	2	42.5231	915544	1451.65	0.4	Carbamidomethylation (DHKE, X@N-term)	90 98 100 99 98 94 92 96 95 54 58 88	HCD	T(+57.02)DAPSFSDL[443.2]		10852
20150528_0226_10xdil.raw	9640	APPFPEVFK(+57.02)	4	88.3	9	544.79	2	40.7265		1087.57	-4.2	Carbamidomethylation (DHKE, X@N-term)	47 81 95 95 89 94 95 99 100	HCD	[168.1]PF[97.1]EVFK(+57.02)		0
20150528_0226_10xdil.raw	7958	VKAGGVE(+57.02)FEAGLSK	8	88.3	14	724.893	2	37.2632		1447.77	3.3	Carbamidomethylation (DHKE, X@N-term)	67 69 96 94 66 69 90 97 99 97 94 97 99 100	HCD	[227.2]AG[156.1]E(+57.02)FEAGLSK		0
20150529_0226_10xdil_steppedNCE.raw	5792	VRLADELDVK	8	88.2	10	579.33	2	29.6332	39187.1	1156.65	0.5		46 50 97 97 98 98 97 99 100 100	HCD	[255.2]LADELDVK		8365
20150529_0226_10xdil_steppedNCE.raw	9431	F(+57.02)VVLLELSEFVK	9	88.2	12	740.429	2	39.6458	373064	1478.84	3.6	Carbamidomethylation (DHKE, X@N-term)	48 48 69 100 100 100 99 98 99 99 100 100	HCD	[402.2]LLELSEFVK		18352
20150528_0226_10xdil.raw	9884	ESLTVGENSYELFR	11	88.1	14	822.407	2	41.232		1642.78	9.6		57 47 77 91 99 96 96 94 93 92 95 98 99 100	HCD	[329.2]TVGENSYELFR		0
20150528_0226_10xdil.raw	11777	KYSVLNPWDQVK	9	88.1	12	738.896	2	45.6875	1.21675e+06	1475.78	0.1		60 54 73 93 100 99 97 96 95 93 99 100	HCD	[378.2]VLNPWDQVK		11116
20150529_0226_10xdil_steppedNCE.raw	5904	TDAPSFSN(+0.98)LPNPLR	9	88.1	14	765.384	2	29.9616	680651	1528.75	0.7	Deamidation (NQ)	56 78 100 100 100 99 99 99 99 96 91 61 66 89	HCD	[216.1]APSFSN(+0.98)LPN[366.2]		19342
20150528_0226_10xdil.raw	10582	K(+57.02)MTLLELSEFVK	10	88	12	747.915	2	42.9311	1288783	1493.82	0	Carbamidomethylation (DHKE, X@N-term)	46 31 91 99 100 100 99 97 97 97 100 100	HCD	[316.2]TLLELSEFVK		11395
20150529_0226_10xdil_steppedNCE.raw	6858	T(+57.02)DAPSFSDLSNNK	5	87.9	13	726.834	2	32.4685	348516	1451.65	0	Carbamidomethylation (DHKE, X@N-term)	87 96 100 99 97 94 86 92 95 90 75 57 76	HCD	[158.1]DAPSF[87.0]DLS[356.2]		17827
20150528_0226_10xdil.raw	12316	HKVKKKKPHLVVD(+57.02)GAAALDFYVK	18	87.8	23	883.523	3	46.7692	4.11661e+06	2647.53	5.9	Carbamidomethylation (DHKE, X@N-term)	21 36 41 47 78 100 100 100 100 100 100 100 100 99 100 100 100 100 100 100 100 100 100	HCD	[620.4]KKPHLVVD(+57.02)GAAALDFYVK		14015
20150528_0226_10xdil.raw	15922	T(+57.02)KKVKVADSLGGAVGASR	12	87.7	18	601.02	3	53.5422		1800.02	9.8	Carbamidomethylation (DHKE, X@N-term)	60 60 65 64 73 79 96 97 94 98 99 98 99 99 98 98 99 100	HCD	[740.5]ADSLGGAVGASR		0
20150528_0226_10xdil.raw	13378	T(+57.02)AAFGSFLYEYSR	9	87.7	13	784.878	2	48.5802		1567.73	6.5	Carbamidomethylation (DHKE, X@N-term)	58 59 67 79 98 98 97 98 97 97 95 98 100	HCD	[447.2]GSFLYEYSR		0
20150528_0226_10xdil.raw	9701	LTAGPEPELVYD(+57.02)LR	8	87.7	14	815.432	2	40.8409		1628.84	4.8	Carbamidomethylation (DHKE, X@N-term)	77 72 72 66 73 88 94 96 98 99 98 95 99 100	HCD	[568.3]PELVYD(+57.02)LR		0
20150529_0226_10xdil_steppedNCE.raw	6275	TN(+0.98)APSFSDLGGPPLLQK	7	87.6	17	871.954	2	30.9101	158419	1741.89	2.5	Deamidation (NQ)	50 68 100 100 100 99 98 99 100 83 72 59 73 91 99 99 100	HCD	[216.1]APSFSDL[308.1]LLQK		22052
20150529_0226_10xdil_steppedNCE.raw	7733	FDN(+0.98)LLELSEFVK	9	87.5	12	727.875	2	34.9095	198708	1453.73	1.1	Deamidation (NQ)	41 57 64 99 100 100 99 95 97 99 100 100	HCD	[377.1]LLELSEFVK		17865
20150529_0226_10xdil.raw	10198	VYPLNVVPVTGAVYK	9	87.5	15	809.965	2	36.7944	17914492	1617.91	1.3		59 58 73 97 98 100 100 99 99 100 96 90 65 79 99	HCD	[359.2]LNVVPVTGA[262.1]K		20527
20150529_0226_10xdil_steppedNCE.raw	4506	A(+57.02)NEVEEERLK	8	87.2	10	637.317	2	23.7092	127978	1272.63	-8.5	Carbamidomethylation (DHKE, X@N-term)	35 47 99 99 100 100 99 97 98 99	HCD	[242.1]EVEEERLK		13091
20150529_0226_10xdil.raw	11429	A(+57.02)EAVLPPVVVC(+57.02)QLEN(+0.98)PFLLLVSSK	7	87.2	24	894.16	3	38.7926		2679.46	0.5	Carbamidomethylation; Carbamidomethylation (DHKE, X@N-term); Deamidation (NQ)	51 72 83 94 99 99 98 97 95 97 61 58 98 99 99 68 64 99 100 100 100 100 96 65	HCD	[328.1]VLPPVVV[288.1]LEN(+0.98)[244.1]LLLVSS[128.1]		0
20150528_0226_10xdil.raw	10377	EQLPATTAFSAD(+57.02)QSLGDLLAEPGDK	12	87.1	25	877.763	3	42.3517		2630.27	-2	Carbamidomethylation (DHKE, X@N-term)	62 57 88 82 76 71 70 77 86 99 99 97 98 99 100 99 98 99 100 100 100 60 66 97 99	HCD	[958.5]SAD(+57.02)QSLGDLLAE[154.1]DK		0
20150529_0226_10xdil_steppedNCE.raw	7374	YPFLYK(+57.02)	3	87	6	887.465	1	33.404	8902851	886.459	-1.1	Carbamidomethylation (DHKE, X@N-term)	98 96 96 63 74 96	HCD	YPF[276.1]K(+57.02)		22261
20150529_0226_10xdil.raw	9372	FDN(+0.98)LLELSEFVK	9	86.9	12	727.875	2	35.0833	248682	1453.73	1.7	Deamidation (NQ)	39 54 56 97 100 100 99 98 99 100 100 100	HCD	[377.1]LLELSEFVK		17756
20150528_0226_10xdil.raw	8769	EVWGSFDNELK	9	86.9	11	662.314	2	39.0143	63538.1	1322.61	-0.6		51 38 90 99 98 95 96 92 97 99 100	HCD	[228.1]WGSFDNELK		8767
20150528_0226_10xdil.raw	9798	YSQTASN(+0.98)N(+0.98)VSELVQLSR	11	86.8	17	949.455	2	41.0471		1896.91	-5.5	Deamidation (NQ)	43 40 56 99 100 100 100 100 100 99 99 99 99 94 70 80 99	HCD	[378.2]TASN(+0.98)N(+0.98)VSELVQ[200.1]R		0
20150529_0226_10xdil.raw	6888	TDAPSFSN(+0.98)LPGGPLR	8	86.8	15	765.384	2	30.1295	904541	1528.75	0.9	Deamidation (NQ)	50 73 99 100 100 100 100 100 100 96 61 55 89 91 90	HCD	[216.1]APSFSN(+0.98)LP[211.1]LR		19212
20150529_0226_10xdil_steppedNCE.raw	5183	EYN(+0.98)LQ(+0.98)FK	5	86.8	7	472.224	2	27.1271	79993.9	942.433	0.1	Deamidation (NQ)	62 57 98 99 99 99 93	HCD	[292.1]N(+0.98)LQ(+0.98)FK		2756
20150528_0226_10xdil.raw	8662	LVEDPLGPFGHHWSLAQTVR	13	86.8	20	565.549	4	38.758	56739.3	2258.16	3.5		62 55 80 77 51 67 84 98 99 98 98 100 100 97 96 97 92 90 96 99	HCD	[723.4]PFGHHWSLAQTVR		5131
20150528_0226_10xdil.raw	8928	TDEQK(+57.02)LVEAYAK	8	86.8	12	726.378	2	39.2511	16543.9	1450.73	7.7	Carbamidomethylation (DHKE, X@N-term)	60 66 74 59 90 96 99 100 99 99 100 100	HCD	[473.2]K(+57.02)LVEAYAK		10833
20150529_0226_10xdil_steppedNCE.raw	6382	TDAPSFSN(+0.98)LPNPLLQPK	4	86.7	17	920.479	2	31.2609	187576	1838.94	1.4	Deamidation (NQ)	55 76 99 97 71 68 98 99 99 94 89 52 79 99 99 100 100	HCD	[216.1]AP[234.1]SN(+0.98)LP[324.2]LQPK		22638
20150529_0226_10xdil_steppedNCE.raw	6576	Y(+57.02)PTAAVAPLNLVYSQR	10	86.7	16	910.493	2	31.7178		1818.96	5.1	Carbamidomethylation (DHKE, X@N-term)	67 70 80 66 57 72 99 98 97 94 98 99 99 95 97 100	HCD	[659.3]APLNLVYSQR		0
20150529_0226_10xdil_steppedNCE.raw	8322	VPVN(+0.98)LELVELEVR	9	86.7	13	755.432	2	36.5164	78761.8	1508.85	2.7	Deamidation (NQ)	42 62 67 67 95 99 99 99 99 99 99 100 100	HCD	[410.2]LELVELEVR		18949
20150528_0226_10xdil.raw	8288	FELSGYFVTDEAR	7	86.7	13	767.36	2	37.9135		1532.71	-6		59 75 99 99 98 98 99 99 95 89 58 61 99	HCD	[276.1]LSGYFVT[315.1]R		0
20150528_0226_10xdil.raw	10461	NVVEN(+0.98)ENDLSLLHELATSR	10	86.6	19	718.694	3	42.6346	1.53257e+06	2153.06	0.3	Deamidation (NQ)	47 54 94 92 79 95 90 98 99 99 99 99 95 97 90 87 55 78 99	HCD	[213.1]VE[115.0]ENDLSLLHEL[259.1]R		10630
20150528_0226_10xdil.raw	10691	K(+57.02)QEDEDDLSLLHELASTR	7	86.6	18	719.36	3	43.0573		2155.04	9.1	Carbamidomethylation (DHKE, X@N-term)	57 52 96 96 84 90 84 84 96 98 97 90 97 96 93 63 86 100	HCD	[313.2]ED[129.0]D[228.1]SLLHELA[188.1]R		0
20150528_0226_10xdil.raw	12316	LVLPLRLAPHLVVD(+57.02)GAAALDFYVK	18	86.5	24	883.183	3	46.6344		2646.53	0.5	Carbamidomethylation (DHKE, X@N-term)	43 38 46 40 53 60 99 100 100 100 100 100 100 100 100 100 100 100 100 100 100 100 100 100	HCD	[691.5]LAPHLVVD(+57.02)GAAALDFYVK		0
20150529_0226_10xdil.raw	10788	FVNLDVVPVTQYVK	8	86.5	14	810.96	2	37.2554	567251	1619.89	8.5		83 42 49 91 99 100 100 99 98 99 95 76 84 96	HCD	[360.2]LDVVPVTQ[262.1]K		20558
20150529_0226_10xdil.raw	8193	Q(+57.02)(+0.98)PSFSN(+0.98)LSEAR	8	86.4	11	647.801	2	32.6213	456149	1293.58	3.5	Carbamidomethylation (DHKE, X@N-term); Deamidation (NQ)	95 100 100 98 97 98 98 94 51 43 78	HCD	Q(+57.02)(+0.98)PSFSN(+0.98)LS[356.2]		13615
20150528_0226_10xdil.raw	12939	VPLTTPPFLQPER	7	86.4	13	747.921	2	47.7978		1493.82	1.7		86 84 93 93 95 99 96 95 94 66 38 85 100	HCD	[196.1]LTTPPFL[354.2]R		0
20150529_0226_10xdil.raw	7646	KTLNVVPVTQYVK	8	86.4	13	744.945	2	31.5677	483097	1487.87	2.7		70 64 92 93 99 99 97 97 97 90 56 71 99	HCD	[229.1]LNVVPVTQ[262.1]K		18425
20150528_0226_10xdil.raw	10815	V(+57.02)VPLKTPPEGDLELLLGAK	9	86.4	19	682.734	3	43.3366	852073	2045.18	0.9	Carbamidomethylation (DHKE, X@N-term)	46 43 50 75 96 88 85 96 97 90 98 99 100 100 100 100 88 92 100	HCD	[465.3]K[198.1]PEGDLELLL[57.0]AK		9564
20150529_0226_10xdil.raw	12034	Q(+57.02)ELTLAAEWE(+57.02)YQALADQLLTAAVTAK	15	86.2	26	987.838	3	40.0616	61962.4	2960.51	-7.5	Carbamidomethylation (DHKE, X@N-term)	89 87 79 73 88 90 62 58 43 40 45 98 100 100 99 99 98 98 99 100 100 100 99 99 100 100	HCD	[641.3]A[735.3]QALADQLLTAAVTAK		22955
20150529_0226_10xdil.raw	11903	D(+57.02)MPLLELSEFVK	9	86.2	12	739.385	2	39.7728	133793	1476.75	1.8	Carbamidomethylation (DHKE, X@N-term)	52 28 62 99 100 100 99 97 98 99 100 100	HCD	[400.1]LLELSEFVK		18157
20150529_0226_10xdil_steppedNCE.raw	4827	QSLAVVSK	6	86.2	8	416.254	2	25.3345	16775	830.486	9.5		42 56 99 99 99 100 100 94	HCD	[215.1]LAVVSK		1792
20150529_0226_10xdil_steppedNCE.raw	6271	YPFPGGTER	5	86.2	9	512.249	2	30.9101	1.18286e+06	1022.48	1.1		100 100 100 98 91 85 48 59 95	HCD	YPFPG[287.1]R		3977
20150529_0226_10xdil.raw	9249	KKKRFK(+57.02)PHLVVGDGAAALDFYVK	18	86.1	23	882.181	3	35.1857	8147022	2643.5	7.6	Carbamidomethylation (DHKE, X@N-term)	35 29 27 33 72 90 100 100 100 100 100 99 99 98 99 100 100 100 100 100 100 100 100	HCD	[687.5]K(+57.02)PHLVVGDGAAALDFYVK		22023
20150529_0226_10xdil_steppedNCE.raw	6856	Q(+57.02)(+0.98)PSFSDLSAER	7	86.1	11	647.799	2	32.4616	587638	1293.58	0	Carbamidomethylation (DHKE, X@N-term); Deamidation (NQ)	93 99 99 95 93 98 98 86 38 62 87	HCD	Q(+57.02)(+0.98)PSFSDL[443.2]		13801
20150528_0226_10xdil.raw	11261	YPVYAFK	4	86.1	7	887.466	1	43.6193	17866958	886.459	-0.5		98 93 98 96 60 68 89	HCD	YPVY[346.2]		14058
20150528_0226_10xdil.raw	10691	VNVEN(+0.98)EDN(+0.98)LSLLHELASTR	3	86.1	19	719.021	3	43.0597	169194	2154.04	-0.7	Deamidation (NQ)	66 62 76 96 91 73 86 81 87 94 97 96 87 96 96 94 68 89 100	HCD	[312.2]EN(+0.98)[472.2]SLL[137.1]ELA[188.1]R		10642
20150529_0226_10xdil.raw	6627	LEH(+57.02)NLDVLEGNEQFLNVK(+57.02)	11	85.9	18	742.379	3	29.4928	1.30427e+06	2224.11	1.2	Carbamidomethylation (DHKE, X@N-term)	68 54 43 56 72 92 94 97 99 98 97 99 98 99 99 98 88 95	HCD	[663.3]DVLEGNEQFLN[99.1]K(+57.02)		18325
20150529_0226_10xdil_steppedNCE.raw	8732	L(+57.02)GPPLTQTPVVVEPPTYSR	6	85.9	19	703.385	3	37.5987		2107.13	1	Carbamidomethylation (DHKE, X@N-term)	76 91 98 93 79 66 89 97 98 99 100 99 97 89 77 77 37 72 97	HCD	[170.1]GPP[342.2]TPVVVE[545.2]R		0
20150529_0226_10xdil_steppedNCE.raw	8379	KATKAEFLDALEKPR	11	85.9	15	572.997	3	36.5772	5722.56	1715.96	8		44 43 53 66 98 99 100 100 100 99 95 95 99 98 99	HCD	[428.3]AEFLDALEKPR		7876
20150528_0226_10xdil.raw	13416	YLLTQ(+0.98)DYLSLLLNR	9	85.8	14	863.476	2	48.8472	255594	1724.93	1.3	Deamidation (NQ)	50 63 83 99 99 99 97 98 98 99 99 99 63 55	HCD	[389.2]TQ(+0.98)DYLSLLL[270.1]		13722
20150528_0226_10xdil.raw	13757	SVLKAEFLDALEKPR	11	85.7	15	572.664	3	49.2183	449816	1714.96	4.8		40 40 56 69 97 99 100 100 100 99 96 94 98 98 100	HCD	[427.3]AEFLDALEKPR		5382
20150529_0226_10xdil_steppedNCE.raw	8389	EPGATTQAK(+57.02)SKDVDGTTVEQLVAN(+0.98)LSAK	16	85.7	28	972.839	3	36.584	19068.2	2915.47	7.5	Carbamidomethylation (DHKE, X@N-term); Deamidation (NQ)	85 53 62 73 81 70 62 63 62 61 61 77 99 99 98 99 99 99 100 99 100 100 99 99 99 99 100 100	HCD	[1270.6]VDGTTVEQLVAN(+0.98)LSAK		23006
20150529_0226_10xdil_steppedNCE.raw	6246	VNNDAGGFGH(+57.02)VVPAGGWK	5	85.6	18	919.95	2	30.8121		1837.89	-0.6	Carbamidomethylation (DHKE, X@N-term)	71 65 79 98 97 96 96 94 43 49 97 100 98 82 79 98 100 100	HCD	[327.2]DAGGF[251.1]VVP[128.1]GWK		0
20150529_0226_10xdil_steppedNCE.raw	5776	YGAEVPYPK	3	85.5	9	512.259	2	29.5116	54460.4	1022.51	-3.3		78 68 85 97 96 91 81 81 93	HCD	[291.1]EVP[260.1]K		3979
20150528_0226_10xdil.raw	9170	KKLPTLPDTEK	7	85.4	11	635.371	2	39.9356	195630	1268.73	-4.6		49 51 84 69 97 99 98 99 95 99 100	HCD	[466.3]TLPDTEK		7886
20150529_0226_10xdil_steppedNCE.raw	5895	DTGAPSFSDLLPPGGK	5	85.3	16	779.891	2	29.8351		1557.77	0.6		47 36 90 100 98 97 96 84 86 97 83 71 82 98 99 100	HCD	[216.1]GAPSF[202.1]L[307.2]GGK		0
20150529_0226_10xdil_steppedNCE.raw	9431	D(+57.02)MPLLELSEFVK	9	85.1	12	739.383	2	39.7001	127267	1476.75	-1.6	Carbamidomethylation (DHKE, X@N-term)	41 24 61 100 100 100 99 98 99 99 100 100	HCD	[400.1]LLELSEFVK		18282
20150528_0226_10xdil.raw	12811	V(+57.02)PWAN(+0.98)VQER	4	85.1	9	578.788	2	47.5534	99663.8	1155.57	-5.3	Carbamidomethylation (DHKE, X@N-term); Deamidation (NQ)	50 50 97 98 97 95 82 96 100	HCD	[253.1]WAN(+0.98)V[128.1]ER		5679
20150528_0226_10xdil.raw	5109	YNSNLNLTR	5	85	9	547.783	2	26.4536	106121	1093.55	0		95 93 97 91 97 87 53 56 97	HCD	YNSNL[328.2]R		4411
20150528_0226_10xdil.raw	12691	DPPVVYNK(+57.02)	4	85	8	494.76	2	47.3584	77745.6	987.503	2.7	Carbamidomethylation (DHKE, X@N-term)	63 98 100 100 99 68 61 91	HCD	[115.0]PPVV[277.1]K(+57.02)		2769
20150528_0226_10xdil.raw	10124	C(+57.02)DSSVWTSAWNR	8	84.9	12	734.816	2	41.6758	250533	1467.62	-1.3	Carbamidomethylation	42 53 54 75 99 99 99 99 99 99 99 100	HCD	[449.1]VWTSAWNR		11027
20150529_0226_10xdil.raw	10515	VTAN(+0.98)EGLALTVTDPVR	7	84.9	16	828.937	2	36.9139	231351	1655.87	-8.5	Deamidation (NQ)	41 42 64 97 97 80 90 98 99 96 92 93 90 84 96 99	HCD	[271.2]N(+0.98)E[57.0]LALTVTD[97.1]VR		21026
20150528_0226_10xdil.raw	6871	EYN(+0.98)LEFK	5	84.8	7	472.224	2	34.5855	50669.6	942.433	0.6	Deamidation (NQ)	56 50 97 98 100 99 93	HCD	[292.1]N(+0.98)LEFK		2317
20150528_0226_10xdil.raw	9170	L(+57.02)AAKKLPDTEK	6	84.8	11	635.875	2	39.7967	70411.9	1269.73	5.5	Carbamidomethylation (DHKE, X@N-term)	55 59 89 61 80 99 98 98 95 99 100	HCD	[568.4]LPDTEK		7905
20150528_0226_10xdil.raw	8375	KGSLDYDAVAAAAR	11	84.8	14	704.37	2	38.1349		1406.72	7.8		43 35 47 95 99 99 98 96 97 93 96 93 97 100	HCD	[272.1]LDYDAVAAAAR		0
20150529_0226_10xdil_steppedNCE.raw	8081	TLAPKKRRTLLDSTLFHSLPVEAR	16	84.7	24	688.156	4	35.1861	2.49385e+06	2748.58	6.6		59 64 74 68 50 38 37 56 99 99 100 100 98 97 100 100 100 100 100 98 98 99 100 100	HCD	[950.6]TLLDSTLFHSLPVEAR		16266
20150529_0226_10xdil.raw	8045	LTAPGC(+57.02)TK	1	84.6	8	847.435	1	32.6853	17052528	846.427	1.2	Carbamidomethylation	93 68 80 96 80 72 88 98	HCD	L[172.1]P[318.1]K		21415
20150529_0226_10xdil_steppedNCE.raw	9123	A(+57.02)Q(+0.98)AVLPPVVGC(+57.02)AVLEDPFLLLVSSK	13	84.4	25	894.157	3	38.6755		2679.46	-2.2	Carbamidomethylation; Carbamidomethylation (DHKE, X@N-term); Deamidation (NQ)	40 52 82 92 98 97 88 78 60 39 50 97 98 99 99 100 95 93 98 100 100 99 100 93 62	HCD	[328.1]VLP[512.2]AVLEDPFLLLVSS[128.1]		0
20150529_0226_10xdil.raw	7582	EPGGHASN(+0.98)DVSELVQTVR	8	84.4	18	948.452	2	31.3579		1894.9	-6.4	Deamidation (NQ)	77 56 61 66 65 98 98 97 72 57 95 97 97 97 96 93 96 99	HCD	[477.2]ASN(+0.98)[214.1]SELVQTVR		0
20150529_0226_10xdil.raw	5591	EYDLEFK	5	84.4	7	472.224	2	27.3155	63815.8	942.433	0.9		52 50 99 99 100 100 92	HCD	[292.1]DLEFK		2516
20150529_0226_10xdil.raw	8646	LTAPTC(+57.02)K	2	84.2	7	790.414	1	33.3477	18979634	789.405	1.9	Carbamidomethylation	89 49 76 97 87 93 99	HCD	[285.2]P[101.0]C(+57.02)K		19991
20150528_0226_10xdil.raw	9114	KDPHK(+57.02)K(+57.02)LDGEEYLLLSAR	11	84	18	742.734	3	39.6945	50721.3	2225.18	0.2	Carbamidomethylation (DHKE, X@N-term)	68 75 63 33 46 49 83 100 100 100 100 100 100 100 100 98 99 100	HCD	[960.6]DGEEYLLLSAR		11258
20150529_0226_10xdil.raw	10201	KPGQLELVELEVR	9	84	13	755.439	2	36.5318	16280.2	1508.86	4.5		58 39 44 55 99 100 100 100 100 99 100 100 100	HCD	[410.2]LELVELEVR		18802
20150529_0226_10xdil.raw	10156	DKVPLVPVGLMMR	3	83.9	13	727.918	2	36.5805	945125	1453.81	4		57 45 65 75 91 99 88 96 100 99 86 92 98	HCD	[439.2]LV[97.1]VGL[131.0]MR		17757
20150528_0226_10xdil.raw	15895	MPD(+57.02)LLELSEFVK	9	83.9	12	739.384	2	53.503	82480.1	1476.75	-0.2	Carbamidomethylation (DHKE, X@N-term)	27 32 63 99 100 100 99 93 96 99 100 100	HCD	[400.1]LLELSEFVK		11136
20150529_0226_10xdil.raw	9553	V(+57.02)PQAALAELR	7	83.9	10	562.83	2	35.4574	35237.2	1123.63	9.9	Carbamidomethylation (DHKE, X@N-term)	46 39 82 97 98 97 91 93 96 99	HCD	[381.2]AALAELR		6947
20150529_0226_10xdil_steppedNCE.raw	6812	TDAPSFSGWQC(+57.02)R	7	83.8	12	471.206	3	32.34		1410.6	-0.8	Carbamidomethylation	99 100 100 99 97 97 98 62 46 36 72 99	HCD	TDAPSFS[531.2]R		0
20150529_0226_10xdil.raw	6724	SLWWK	3	83.8	5	360.198	2	29.7576	37066.4	718.38	1.4		55 66 98 99 100	HCD	[200.1]WWK	MUM11629.1;MUM23461.1;MUM45600.1;WP_043402473.1	940
20150529_0226_10xdil.raw	10148	DLPVEN(+0.98)VFTLTGR	9	83.7	13	731.386	2	36.4484	269475	1460.75	4	Deamidation (NQ)	57 50 50 66 98 98 98 99 97 96 91 90 98	HCD	[424.2]EN(+0.98)VFTLTGR		17894
20150529_0226_10xdil.raw	6659	VPQLEYGPK	5	83.6	9	515.782	2	29.6705	140343	1029.55	-0.9		100 99 98 99 99 71 57 53 76	HCD	VPQLE[445.2]		3871
20150529_0226_10xdil.raw	12992	LLTAKKPVQASAEYLGLHAGPVR	8	83.6	23	807.128	3	41.7606		2418.37	-4.9		93 77 78 75 71 54 45 97 97 98 98 97 99 98 97 63 62 82 96 87 66 91 100	HCD	L[638.4]VQASAEYL[307.2]A[154.1]VR		0
20150529_0226_10xdil.raw	10694	TLELKVVYK(+57.02)KLLVATQYALGAEVR	14	83.5	24	691.414	4	37.2879	498608	2761.61	6.5	Carbamidomethylation (DHKE, X@N-term)	61 66 89 84 66 48 41 40 43 87 100 100 100 98 95 95 97 99 100 100 98 99 99 99	HCD	[1258.8]LLVATQYALGAEVR		16259
20150529_0226_10xdil.raw	9409	K(+57.02)(+57.02)H(+57.02)LLLLLTLLELSEFVK	10	83.5	17	727.444	3	35.248	425731	2179.3	5.2	Carbamidomethylation (DHKE, X@N-term)	55 42 56 58 48 81 89 98 100 100 100 99 97 98 99 99 99	HCD	[944.6]TLLELSEFVK		17747
20150528_0226_10xdil.raw	8687	FC(+57.02)AAVTAVTVSHPSR	9	83.4	15	801.9	2	38.7932		1601.8	-7.7	Carbamidomethylation	39 46 91 97 98 98 98 97 96 97 98 48 63 88 99	HCD	[307.1]AAVTAVTVS[321.1]R		0
20150529_0226_10xdil_steppedNCE.raw	6836	E(+57.02)PSFSDLSNGK(+57.02)	4	83.2	11	647.799	2	32.4616	587638	1293.58	0	Carbamidomethylation (DHKE, X@N-term)	91 99 99 95 89 96 98 95 47 38 69	HCD	E(+57.02)PSF[87.0]DLS[356.2]		13801
20150528_0226_10xdil.raw	9912	L(+57.02)H(+57.02)VGFQNALLVR	9	83.1	12	740.925	2	41.6325	3.19997e+06	1479.83	3.3	Carbamidomethylation (DHKE, X@N-term)	45 35 50 95 98 93 92 95 97 99 99 100	HCD	[463.3]GFQNALLVR		11178
20150529_0226_10xdil_steppedNCE.raw	6390	KDPLGGPELVYD(+57.02)LR	8	83	14	814.93	2	31.2206	20758.6	1627.86	-7.4	Carbamidomethylation (DHKE, X@N-term)	43 58 61 72 66 75 99 99 99 99 96 95 100 100	HCD	[567.3]PELVYD(+57.02)LR		20818
20150528_0226_10xdil.raw	10461	H(+57.02)LSLLHWPAFR	6	83	11	717.388	2	42.5627	24510.3	1432.77	-8.3	Carbamidomethylation (DHKE, X@N-term)	94 94 94 96 99 93 72 54 53 66 98	HCD	H(+57.02)LSLLH[501.2]R		10593
20150529_0226_10xdil_steppedNCE.raw	5631	Y(+57.02)D(+57.02)PSFSDLPNPLGPPK	5	83	16	619.974	3	29.0177	100913	1856.89	3.4	Carbamidomethylation (DHKE, X@N-term)	52 59 86 60 60 91 94 90 96 96 88 89 83 87 98 100	HCD	[723.3]SDLPN[364.2]PK		11815
20150529_0226_10xdil.raw	4624	MPFPK	3	83	5	310.168	2	23.5125	119454	618.32	1		69 52 95 99 100	HCD	[228.1]FPK	#CONTAM#Cont_P02666|CASB_BOVIN	142
20150528_0226_10xdil.raw	9795	TTLKLLDAFK	6	83	10	575.346	2	40.934	169084	1148.68	-3.2		45 50 62 80 99 98 98 98 100 100	HCD	[443.3]LLDAFK		5542
20150528_0226_10xdil.raw	13824	VYPLNVVPVTQVYK	8	82.9	14	809.963	2	48.7606	18466760	1617.91	-0.5		51 49 67 97 98 100 100 99 99 99 92 48 65 96	HCD	[359.2]LNVVPVTQ[262.1]K		12716
20150529_0226_10xdil.raw	6714	Y(+57.02)GFLSVKDGGNDVFVHYK	7	82.9	18	701.352	3	29.7646	28791.7	2101.03	3.1	Carbamidomethylation (DHKE, X@N-term)	77 83 87 79 54 41 45 97 95 73 72 96 97 98 99 99 100 100	HCD	[851.5]DG[171.1]DVFVHYK		16759
20150529_0226_10xdil_steppedNCE.raw	5837	D(+57.02)(+57.02)DDDTQAQPDNLLVVAATDGPGVSH(+57.02)K	10	82.9	26	713.078	4	29.6163	5795.22	2848.31	-10	Carbamidomethylation (DHKE, X@N-term)	39 50 80 100 99 96 95 92 39 61 62 96 99 99 99 99 96 92 97 99 94 69 85 83 50 84	HCD	[402.1]DTQAQ[326.1]LLVVAATDGP[565.3]		17287
20150528_0226_10xdil.raw	8329	LSDDPHFAASDVTVSR	6	82.8	16	572.947	3	38.026		1715.81	4.1		46 45 80 88 86 93 99 85 54 58 98 97 97 99 100 100	HCD	[527.2]HF[229.1]DVTVSR		0
20150529_0226_10xdil_steppedNCE.raw	7552	AYATLLLALTHAQNLLGLDLK	8	82.8	21	751.438	3	34.2401	352028	2251.29	-1.1		47 43 56 70 88 76 62 71 98 100 98 96 93 94 98 97 82 81 92 96 99	HCD	[816.5]LTHAQNLL[170.1]DLK		18788
20150528_0226_10xdil.raw	13900	LTEGLAPFPMDTDVVLTVDTPVR	7	82.7	23	829.44	3	49.5881	64481	2485.28	8.2		76 69 93 86 84 72 50 56 67 67 95 81 87 96 98 99 98 97 98 94 56 84 99	HCD	[214.1]E[713.4]D[216.1]VVLTVDT[196.1]R		13204
20150529_0226_10xdil_steppedNCE.raw	5826	Y(+57.02)VSLFGKDGGGGDVFVHYK	7	82.7	19	701.352	3	29.5944	13681.5	2101.03	3.3	Carbamidomethylation (DHKE, X@N-term)	50 47 80 62 57 55 91 98 93 90 82 82 94 98 98 98 97 100 100	HCD	[723.4]KDGG[114.0]DVFVHYK		16853
20150529_0226_10xdil.raw	8345	SAAKLE(+57.02)PTPED(+57.02)LELLLQK	10	82.6	18	703.721	3	32.9258		2108.14	1.9	Carbamidomethylation (DHKE, X@N-term)	81 51 61 49 49 56 70 81 98 98 97 98 100 100 100 100 100 100	HCD	[854.4]PED(+57.02)LELLLQK		0
20150529_0226_10xdil.raw	5952	WEWDR	3	82.6	5	396.178	2	28.1263		790.34	2.5		52 66 96 99 100	HCD	[315.1]WDR		0
20150529_0226_10xdil.raw	11440	FPPLQTLEVVVPTQTLAFK	7	82.6	19	710.074	3	38.8825	538609	2127.2	1.1		91 82 78 75 65 70 68 87 100 100 100 100 100 98 97 89 83 39 51	HCD	F[778.4]VVVPTQT[459.3]		17091
20150529_0226_10xdil.raw	9673	VPFLVDALQPLVNR	5	82.5	14	790.961	2	35.5704	118993	1579.91	-0.3		65 56 77 98 99 98 93 96 88 43 57 89 96 100	HCD	[343.2]LVDAL[437.3]NR		20004
20150528_0226_10xdil.raw	10582	H(+57.02)TSFLELSEFVK	8	82.5	12	747.388	2	42.9433	379466	1492.76	3.3	Carbamidomethylation (DHKE, X@N-term)	45 39 41 84 99 100 99 96 95 94 100 100	HCD	[529.2]LELSEFVK		11382
20150529_0226_10xdil_steppedNCE.raw	5268	SKDPFMVTPPLPQHGMR	4	82.4	17	646.662	3	27.965	1.12539e+06	1936.97	-0.1		37 30 59 98 100 99 98 79 85 100 97 83 92 88 70 87 100	HCD	[330.2]PFMV[198.1]PL[97.1]Q[325.1]R		13750
20150529_0226_10xdil.raw	9338	EDVTLLLTVTDLLLNLK	9	82.4	17	638.376	3	35.067	1.39216e+06	1912.11	-4.1		40 43 56 69 77 76 76 78 99 100 100 100 100 100 98 90 99	HCD	[884.5]VTDLLLNLK		12957
20150528_0226_10xdil.raw	12766	TLALGLSRSHPK(+57.02)	8	82.3	12	668.887	2	47.4628	148055	1335.76	-2	Carbamidomethylation (DHKE, X@N-term)	98 99 99 99 97 99 99 96 58 28 43 73	HCD	TLALGLSR[506.3]		9026
20150528_0226_10xdil.raw	14523	SAAVPLLAQALATTR	4	82.3	15	741.933	2	50.6111	1.09109e+06	1481.86	-2.9		43 38 48 64 87 99 99 98 91 88 89 94 98 99 99	HCD	[425.2]LLAQ[184.1]ATTR		11225
20150529_0226_10xdil.raw	6675	VPAGLEVGFPH(+57.02)HWSLAQTVR	4	82.2	20	565.3	4	29.7854	158838	2257.18	-2.5	Carbamidomethylation (DHKE, X@N-term)	92 74 72 64 86 93 76 64 63 45 85 89 98 98 98 97 88 78 89 99	HCD	V[338.2]E[731.4]WSLA[328.2]R		7077
20150529_0226_10xdil_steppedNCE.raw	5628	LTC(+57.02)RLVH(+57.02)QHPEELAEEYAK	11	82.1	19	595.804	4	28.9279	47001.2	2379.16	9.3	Carbamidomethylation; Carbamidomethylation (DHKE, X@N-term)	60 50 49 46 65 92 54 54 95 98 99 99 99 99 99 100 100 100 100	HCD	[643.3]V[322.1]HPEELAEEYAK		9726
20150529_0226_10xdil_steppedNCE.raw	5837	M(+57.02)GDPLTQAQPGD(+57.02)LLVVAATDGPGVSH(+57.02)K	10	82	27	712.103	4	29.6744	45383.4	2844.41	-9.3	Carbamidomethylation (DHKE, X@N-term)	50 48 76 69 98 99 97 96 93 40 41 48 94 99 99 100 99 99 96 98 99 95 73 86 85 54 87	HCD	[457.2]LTQAQ[326.1]LLVVAATDGP[565.3]		17252
20150529_0226_10xdil.raw	8349	LSVYKTPPEGDLELLLQK	7	82	18	681.718	3	32.9494	34008.7	2042.13	1.2		38 38 57 75 98 76 63 88 95 74 84 96 98 100 100 100 99 100	HCD	[462.2]K[295.2]E[172.0]LELLLQK		15716
20150529_0226_10xdil_steppedNCE.raw	6205	N(+57.02)(+0.98)E(+57.02)PELNALQLTGNGPVQAVGR	9	82	21	764.717	3	30.7127	105644	2291.15	-9.5	Carbamidomethylation (DHKE, X@N-term); Deamidation (NQ)	46 37 42 68 98 97 98 99 99 99 100 99 99 79 68 95 94 58 61 87 100	HCD	[527.2]LNALQLTGN[154.1]VQ[227.1]R		19331
20150529_0226_10xdil_steppedNCE.raw	7496	VVVPEEMTMK	6	82	10	388.198	3	34.2644	254582	1161.58	-3.8		100 100 99 92 95 92 38 45 63 95	HCD	VVVPEE[363.1]K		1381
20150529_0226_10xdil.raw	10293	KVVTAEFLN(+0.98)ALEKPR	9	82	15	572.664	3	36.718	13092.5	1714.96	5	Deamidation (NQ)	32 37 50 60 98 99 100 100 100 99 94 95 99 77 90	HCD	[427.3]AEFLN(+0.98)ALEK[97.1]R		7666
20150528_0226_10xdil.raw	11227	TKKK(+57.02)EN(+0.98)LNNTLSFAVK	6	81.9	16	947.031	2	44.3632		1892.04	6.2	Carbamidomethylation (DHKE, X@N-term); Deamidation (NQ)	33 35 32 40 98 98 99 97 93 87 99 99 99 100 100 100	HCD	[542.4]EN(+0.98)LNN[101.0]LSFAVK		0
20150529_0226_10xdil_steppedNCE.raw	8034	TQSLVYPFHVK	4	81.9	11	659.856	2	35.7069	33195.9	1317.71	-7.4		70 66 42 66 99 100 97 96 77 91 97	HCD	[429.2]VYPF[137.1]VK		14585
20150529_0226_10xdil.raw	10788	VYPLDVVPVTQVYK	8	81.8	14	810.459	2	37.4699	543507	1618.9	4.3		52 49 65 97 99 100 100 99 99 99 91 46 57 92	HCD	[359.2]LDVVPVTQ[262.1]K		20548
20150528_0226_10xdil.raw	9849	LNGVPSAN(+0.98)VDLPALTDK	7	81.7	17	862.957	2	41.2786	605406	1723.9	-0.3	Deamidation (NQ)	44 42 56 78 97 67 63 97 97 99 99 97 98 97 68 89 100	HCD	[383.2]P[158.1]N(+0.98)VDLPAL[216.1]K		13714
20150528_0226_10xdil.raw	15036	A(+57.02)PEVALPVVQDKPGAALDAAVALAER	11	81.6	26	876.824	3	51.8138	22418.9	2627.43	8	Carbamidomethylation (DHKE, X@N-term)	48 62 78 61 69 88 74 60 55 58 75 75 97 97 99 100 100 99 98 97 98 99 99 87 68 82	HCD	[1303.7]PGAALDAAVAL[356.2]		13922
20150529_0226_10xdil_steppedNCE.raw	7183	LEN(+0.98)ALETQNSQLSFAVK	6	81.6	17	946.988	2	33.3732		1891.95	4.4	Deamidation (NQ)	65 62 56 72 99 95 45 48 91 88 86 92 95 95 98 100 100	HCD	[428.2]LE[229.1]N[215.1]LSFAVK		0
20150529_0226_10xdil.raw	9110	T(+57.02)KKLTASGFLLDGFPR	8	81.6	16	904.516	2	34.5968		1807	10	Carbamidomethylation (DHKE, X@N-term)	39 38 50 74 98 99 98 94 94 95 95 96 63 75 98 100	HCD	[527.3]TASGFLLD[204.1]PR		0
20150529_0226_10xdil_steppedNCE.raw	5500	GPARWYVLHSYAYGENK	8	81.5	17	671.001	3	28.6182	13233.4	2009.97	3.2		47 47 59 64 99 99 99 100 99 99 98 97 50 44 92 94 99	HCD	[381.2]WYVLHSYA[220.1]ENK		15251
20150529_0226_10xdil.raw	10033	N(+0.98)PPVVYNK(+57.02)	4	81.5	8	494.76	2	36.2664	38659.7	987.503	3.5	Carbamidomethylation (DHKE, X@N-term); Deamidation (NQ)	55 99 100 100 99 59 52 88	HCD	[115.0]PPVV[462.2]		3034
20150529_0226_10xdil.raw	8127	T(+57.02)ASQKTTLHLLGDE(+57.02)K	10	81.5	15	585.974	3	32.4475		1754.92	-9.4	Carbamidomethylation (DHKE, X@N-term)	50 48 50 47 59 93 99 99 100 100 99 90 91 96 100	HCD	[572.3]TTLHLLGDE(+57.02)K		0
20150528_0226_10xdil.raw	9152	KDPTHDYNPQLGQGVDAGAELVVN(+0.98)GR	7	81.4	26	917.789	3	39.7856	26656	2750.33	7.5	Deamidation (NQ)	68 78 71 59 33 61 51 55 53 61 93 95 96 99 99 99 97 78 83 97 98 98 98 98 99 100	HCD	[1195.5]LGQGVDA[128.1]ELVVN(+0.98)GR		14463
20150529_0226_10xdil.raw	7393	VTLPPVTKAFVN(+0.98)K	2	81.4	13	707.92	2	31.0112		1413.82	1.1	Deamidation (NQ)	56 57 82 83 85 86 89 71 85 81 86 97 100	HCD	[1152.7]N(+0.98)K		0
20150529_0226_10xdil.raw	9261	LHPALKK(+57.02)LRLVVGDGAAALDFYVK	9	81.4	24	884.526	3	34.9368	187525	2650.53	9.5	Carbamidomethylation (DHKE, X@N-term)	80 42 68 79 70 39 29 32 35 98 100 100 99 99 89 98 100 100 100 100 100 100 99 100	HCD	[1113.7]LVVGD[57.0]AAALDFYVK		22046
20150529_0226_10xdil_steppedNCE.raw	6255	KVVDHYVDLR	7	81.4	10	622.346	2	30.9491	1.89279e+06	1242.67	4.9		29 42 64 98 94 95 95 98 99 100	HCD	[326.2]DHYVDLR		11952
20150528_0226_10xdil.raw	12761	AAPLQELLGHR	6	81.3	11	602.846	2	47.4094	38620.2	1203.67	4.8		32 56 67 95 96 99 99 99 91 76 86	HCD	[239.1]LQELLG[293.2]		6624
20150528_0226_10xdil.raw	8279	N(+57.02)TFGGE(+57.02)AFLGGAAAK	6	81.2	15	762.879	2	37.8391	90827.8	1523.74	4.1	Carbamidomethylation (DHKE, X@N-term)	30 32 47 81 91 87 89 97 97 95 93 97 99 89 95	HCD	[476.2]G[257.1]FLGGAA[71.0]K		11825
20150529_0226_10xdil_steppedNCE.raw	5837	D(+57.02)ADPLTQAQPGD(+57.02)LLVVAATDGPGVSH(+57.02)K	10	81.2	27	711.603	4	29.6596		2842.41	-9.5	Carbamidomethylation (DHKE, X@N-term)	52 44 65 74 100 99 96 92 85 24 31 57 95 98 99 100 99 98 95 98 99 96 77 88 86 55 88	HCD	[455.2]LTQA[454.2]LLVVAATDGP[565.3]		0
20150528_0226_10xdil.raw	8669	L(+57.02)LAVLEFR	4	81.2	8	509.311	2	38.9026	5599137	1016.6	6.4	Carbamidomethylation (DHKE, X@N-term)	37 51 89 86 93 96 98 99	HCD	[453.3]LEFR		3153
20150529_0226_10xdil.raw	6374	Q(+57.02)VLGGSK	2	81.1	7	745.419	1	28.9953	140287	744.413	-1.5	Carbamidomethylation (DHKE, X@N-term)	63 69 94 93 88 77 84	HCD	[284.1]LG[272.1]		18462
20150529_0226_10xdil.raw	8323	N(+57.02)(+0.98)APSFSDMSPEK	2	81	12	684.295	2	32.8416	106947	1366.57	3.3	Carbamidomethylation (DHKE, X@N-term); Deamidation (NQ)	91 95 89 85 88 95 97 41 47 53 91 100	HCD	N(+57.02)(+0.98)A[331.2]SD[315.1]EK		15884
20150528_0226_10xdil.raw	13484	VPK(+57.02)TELVELEVR	8	81	12	734.923	2	48.7843	7228.91	1467.83	1.7	Carbamidomethylation (DHKE, X@N-term)	43 33 46 59 98 99 99 99 98 99 100 100	HCD	[482.3]ELVELEVR		11030
20150529_0226_10xdil_steppedNCE.raw	5715	LEGHNLDVLEGNEQFLNVK(+57.02)	11	81	19	742.378	3	29.365	1.22293e+06	2224.11	-0.5	Carbamidomethylation (DHKE, X@N-term)	57 45 33 28 62 82 91 92 91 98 91 94 97 96 99 99 98 89 97	HCD	[663.3]DVLEGNEQFLN[99.1]K(+57.02)		18497
20150529_0226_10xdil.raw	7641	L(+57.02)FEVVLVGASSR	6	80.9	12	667.381	2	31.4947	658680	1332.74	6.2	Carbamidomethylation (DHKE, X@N-term)	38 36 64 98 99 99 99 97 95 65 80 99	HCD	[446.2]VVLVGA[174.1]R		14829
20150528_0226_10xdil.raw	10012	VNLPGTN(+0.98)VN(+0.98)LAPLTDK	7	80.9	16	834.446	2	41.5119		1666.88	-0.5	Deamidation (NQ)	39 38 63 98 98 97 92 97 98 98 71 65 94 61 87 100	HCD	[326.2]PGTN(+0.98)VN(+0.98)L[168.1]L[216.1]K		0
20150529_0226_10xdil.raw	7071	KGPYLRQNLEDLSAPR	9	80.9	16	619.676	3	30.397		1855.99	7.8		46 40 47 57 70 68 72 99 100 100 100 99 98 99 100 100	HCD	[842.5]NLEDLSAPR		0
20150529_0226_10xdil_steppedNCE.raw	8718	FPPLTVD(+57.02)VVVPTQTLAFK	8	80.8	18	677.05	3	37.6187	722534	2028.13	-1.1	Carbamidomethylation (DHKE, X@N-term)	84 71 79 81 63 46 57 100 100 99 98 99 96 95 90 88 53 55	HCD	[826.4]VVVPTQTL[346.2]		15564
20150529_0226_10xdil.raw	11650	FPPLQFVVVEVVPVTQVYK	7	80.8	19	730.081	3	39.2845	175558	2187.23	-6.6		80 67 77 77 57 56 64 70 87 93 99 100 97 96 98 94 57 71 94	HCD	[1026.6]EVVPVTQ[262.1]K		17856
20150529_0226_10xdil_steppedNCE.raw	9412	KLLYLLENLFFK	8	80.7	12	770.957	2	39.7547	80814.3	1539.91	-4.3		38 36 46 75 99 99 99 90 93 97 98 100	HCD	[517.3]LLENLFFK		19543
20150529_0226_10xdil.raw	7188	KDPNC(+57.02)C(+57.02)D(+57.02)LAAELGN(+0.98)GR	5	80.7	16	616.599	3	30.6261		1846.79	-9.9	Carbamidomethylation; Carbamidomethylation (DHKE, X@N-term); Deamidation (NQ)	58 75 83 69 57 57 60 92 97 99 99 93 73 83 96 100	HCD	[946.3]LAAEL[172.0]GR		0
20150528_0226_10xdil.raw	9767	LPSEQGAELVLTGFDR	9	80.6	16	866.444	2	40.9803		1730.88	-5.6		49 39 53 97 96 96 97 98 98 99 99 97 40 41 93 99	HCD	[297.2]EQGAELVLT[204.1]DR		0
20150529_0226_10xdil.raw	11768	MVPPLTQTVPVDFYTQYVK	7	80.5	19	742.729	3	39.461	224898	2225.14	8.9		79 91 100 100 100 99 96 97 78 65 92 96 65 71 94 78 28 33 69	HCD	[131.0]VPPLTQT[196.1]VD[310.1]T[518.3]		18335
20150528_0226_10xdil.raw	15226	TDAAALQRVVPYHVFLGVLGNN(+0.98)TVK	12	80.5	25	895.165	3	52.0766	62451.2	2682.45	9.4	Deamidation (NQ)	82 69 86 97 92 60 10 8 16 47 75 100 100 100 100 100 99 100 100 98 96 95 97 87 99	HCD	[287.1]AA[692.4]YHVFLGVLGNN(+0.98)T[99.1]K		14182
20150529_0226_10xdil.raw	11050	V(+57.02)AASVVKAQALATTR	3	80.5	15	771.958	2	38.1356		1541.89	8	Carbamidomethylation (DHKE, X@N-term)	33 45 97 99 94 68 52 87 78 86 87 88 96 98 99	HCD	[227.1]ASV[681.4]TTR		0
20150529_0226_10xdil_steppedNCE.raw	5932	SLNVLAAN(+0.98)GVVGVSDVAK	4	80.4	18	857.47	2	29.9135	19828.9	1712.93	-3.5	Deamidation (NQ)	38 40 42 55 98 100 97 94 83 90 76 68 92 88 95 94 97 100	HCD	[413.2]LAAN(+0.98)[57.0]V[156.1]V[87.0]DVAK		21818
20150529_0226_10xdil.raw	6952	TQPELPE(+57.02)LSVHYPFVPK	6	80.4	17	680.02	3	30.1869	12740.8	2037.06	-9.5	Carbamidomethylation (DHKE, X@N-term)	59 47 53 75 77 88 91 97 99 99 97 94 47 55 92 97 100	HCD	[665.3]E(+57.02)LSVHY[244.1]VPK		15607
20150528_0226_10xdil.raw	12610	LLHAAALEQAALAELR	5	80.4	16	845.487	2	47.142	69750.3	1688.96	1.3		33 42 39 99 100 100 99 95 88 89 93 91 75 87 73 87	HCD	[363.2]AAALE[199.1]AL[469.3]		13443
20150529_0226_10xdil_steppedNCE.raw	5503	DKSPFMVTPPLPQHGMR	3	80.4	17	646.662	3	27.965	1.12539e+06	1936.97	-0.1		40 30 49 82 100 100 99 89 88 99 95 85 94 92 59 67 99	HCD	[427.2]FMV[198.1]PL[97.1]QH[188.1]R		13750
20150529_0226_10xdil.raw	9856	LPTVVPPFLQPER	6	80.3	13	746.929	2	36.0082	76168.6	1491.84	-1.4		46 42 61 96 99 99 96 96 96 87 40 85 100	HCD	[311.2]VVPPFL[354.2]R		18509
20150529_0226_10xdil_steppedNCE.raw	5075	TNTVLSEGR	6	80.3	9	488.761	2	26.5396	27928.9	975.499	9.2		48 37 50 96 99 96 97 99 100	HCD	[316.1]VLSEGR		3128
20150529_0226_10xdil.raw	11823	FPPLTVLK(+57.02)KKEALDELGALVAEER	6	80.3	24	908.517	3	39.7167	56379.6	2722.53	0.8	Carbamidomethylation (DHKE, X@N-term)	90 69 74 77 61 49 48 44 47 51 97 98 98 99 99 97 87 86 91 94 89 94 90 99	HCD	F[1061.7]EALDEL[128.1]LV[71.0]EER		22351
20150529_0226_10xdil_steppedNCE.raw	6421	KTVQVVPVTQYVK	2	80.2	13	744.943	2	31.302		1487.87	0.4		67 61 87 82 96 97 79 78 90 84 52 70 99	HCD	[456.3]VV[196.1]T[390.2]K		0
20150529_0226_10xdil_steppedNCE.raw	6012	LPQNLVQTLEER	4	80.2	12	720.398	2	30.2022	77112.4	1438.78	2.7		98 88 95 96 96 96 73 38 39 56 91 97	HCD	L[97.1]QNLV[471.2]ER		17621
20150529_0226_10xdil.raw	8349	KKAHKPTPEGDLELLLQK	7	80.2	18	682.4	3	33.1898	2741295	2044.17	5.2		37 41 49 46 98 79 77 87 92 64 81 96 98 100 100 99 99 100	HCD	[464.3]K[295.2]E[172.0]LELLLQK		15749
20150529_0226_10xdil.raw	11760	TLN(+0.98)SLGGAVGASR	7	80.1	13	602.324	2	39.5668	13532.7	1202.63	6.6	Deamidation (NQ)	52 55 95 96 97 97 94 95 97 81 38 47 96	HCD	[214.1]N(+0.98)SLGGAV[215.1]R		10086
20150528_0226_10xdil.raw	15426	QVPPLTQTVPVVPC(+57.02)SPNHPR	11	80.1	20	741.728	3	52.3051	38432124	2222.16	-0.2	Carbamidomethylation	54 81 100 100 100 99 90 94 96 94 97 98 91 51 46 79 80 31 59 63	HCD	[227.1]PPLTQTVPVVP[848.4]		11214
20150529_0226_10xdil.raw	8878	TKYKLPK(+57.02)KKQALTSNAAADK(+57.02)	11	80.1	20	773.447	3	34.1378		2317.31	2.8	Carbamidomethylation (DHKE, X@N-term)	45 43 62 75 72 48 51 54 66 98 99 99 98 97 97 99 100 99 100 100	HCD	[1171.7]QALTSNAAADK(+57.02)		0
20150528_0226_10xdil.raw	13358	KFTLNVVPVTQYVK	7	80.1	14	818.476	2	48.7606	2995153	1634.94	-1.6		34 34 47 90 92 99 99 97 98 98 85 72 81 95	HCD	[376.2]LNVVPVT[390.2]K		13026
20150529_0226_10xdil_steppedNCE.raw	8844	VE(+57.02)ALHVVAADVN(+0.98)TAVAGAVVAQR	14	80.1	23	1159.63	2	37.8413	187686	2317.24	-0.3	Carbamidomethylation (DHKE, X@N-term); Deamidation (NQ)	29 28 38 62 33 44 52 98 99 99 99 98 98 94 97 99 97 99 99 99 99 82 99	HCD	[804.4]AADVN(+0.98)TAVAGAVVA[128.1]R		23616
20150528_0226_10xdil.raw	13501	L(+57.02)GQLETFKTPVR	4	80.1	12	723.41	2	48.8031		1444.8	1.1	Carbamidomethylation (DHKE, X@N-term)	78 41 57 96 98 97 96 74 64 62 97 99	HCD	[355.2]LETF[326.2]VR		0
20150529_0226_10xdil.raw	7015	WHLHN(+0.98)EYLLNAHLGR	7	80.1	15	625.315	3	30.3187	13077	1872.94	-8.7	Deamidation (NQ)	31 18 60 89 96 75 60 81 99 98 98 97 98 99 100	HCD	[573.3]N(+0.98)[405.2]LNAHLGR		12047
20150529_0226_10xdil.raw	5437	KDPVVPPALDEAGVTVTR	10	80.1	18	622.015	3	26.7641	5142.35	1863.01	7.1		50 64 63 62 45 40 57 80 99 99 99 99 98 98 94 95 99 100	HCD	[803.5]LDEAGVTVTR		11817
20150529_0226_10xdil_steppedNCE.raw	8409	KFTLNVVPVTQYVK	7	80.1	14	818.477	2	36.7381	397623	1634.94	-0.1		37 46 60 91 93 99 100 94 90 94 89 59 73 95	HCD	[376.2]LNVVPVT[390.2]K		20943
20150528_0226_10xdil.raw	14574	LPPLTQTPVVDEHPDVPR	6	80	18	670.692	3	50.9236	771087	2009.06	-2.5		88 100 100 99 96 93 95 68 69 83 91 88 28 68 78 43 54 98	HCD	[113.1]PPLTQT[295.2]D[674.3]R		9081
20150528_0226_10xdil.raw	15362	EPEVKAPPLTQTVPVVVNDTQPFK	8	80	24	878.482	3	52.4567		2632.41	5.3		88 52 58 39 51 89 98 88 72 90 97 100 99 99 100 100 95 33 43 80 88 89 77 94	HCD	[653.3]P[210.1]TQTVPVVV[702.3]K		0
20150529_0226_10xdil.raw	9592	K(+57.02)(+57.02)NNPDVAQDKHGAGYGSAE(+57.02)R	6	80	20	762.365	3	35.5037	53850.2	2284.06	6.7	Carbamidomethylation (DHKE, X@N-term)	38 37 48 63 93 95 99 96 89 62 47 96 96 97 98 97 92 85 74 98	HCD	[510.3]DVAQ[380.2]GAGYGS[257.1]R		19131
20150528_0226_10xdil.raw	11391	LPSGLLVDVVN(+0.98)VK	8	79.8	13	677.398	2	44.7134		1352.79	-7	Deamidation (NQ)	53 41 54 45 65 97 96 97 96 97 97 99 100	HCD	[467.3]LVDVVN(+0.98)VK		0
20150529_0226_10xdil.raw	6578	K(+57.02)(+57.02)E(+57.02)VFMVTPPLPQHGMR	3	79.8	16	680.018	3	29.5983	73485.6	2037.03	1.9	Carbamidomethylation (DHKE, X@N-term)	30 24 35 95 98 99 87 87 99 96 85 93 91 71 88 100	HCD	[470.2]FMV[198.1]PL[97.1]QH[188.1]R		15606
20150528_0226_10xdil.raw	10817	SSVAKDAVEHLVR	4	79.8	13	470.931	3	43.3728		1409.76	5.3		61 61 62 57 59 95 91 93 98 85 93 92 89	HCD	[472.3]DAVE[137.1]LV[156.1]		0
20150529_0226_10xdil.raw	6866	KDPSK(+57.02)TDGC(+57.02)QSSFEAYSN(+0.98)LR	10	79.8	20	783.352	3	30.0277		2347.04	-1.8	Carbamidomethylation; Carbamidomethylation (DHKE, X@N-term); Deamidation (NQ)	53 65 64 70 62 58 68 52 56 56 97 100 100 100 99 99 98 98 100 100	HCD	[1173.5]SSFEAYSN(+0.98)LR		0
20150528_0226_10xdil.raw	10416	T(+57.02)DAPSFSDTE(+57.02)ER	2	79.8	12	734.817	2	42.5231	2340824	1467.61	5.7	Carbamidomethylation (DHKE, X@N-term)	86 98 99 85 93 75 96 94 41 34 61 97	HCD	[158.1]DA[97.1]S[147.1]SD[416.2]R		11028
20150529_0226_10xdil.raw	7372	VLN(+0.98)LN(+0.98)GLWESE(+57.02)R	7	79.8	12	744.87	2	30.9503	28018	1487.73	0	Carbamidomethylation (DHKE, X@N-term); Deamidation (NQ)	49 63 97 98 97 92 93 92 92 35 51 99	HCD	[212.2]N(+0.98)LN(+0.98)GLWE[217.1]R		18420
20150529_0226_10xdil.raw	6852	DTGAPSFDSLPLPGGK	4	79.8	16	779.893	2	30.0824	256433	1557.77	2		57 45 66 99 98 97 93 53 36 90 92 81 73 97 99 100	HCD	[273.1]APSF[202.1]LP[210.1]GGK		19628
20150528_0226_10xdil.raw	7602	TLLTQYVK	2	79.6	8	483.287	2	36.0834	2.90715e+06	964.559	1.1		79 81 97 93 87 43 61 96	HCD	[214.1]LT[390.2]K		2530
20150529_0226_10xdil.raw	13614	EPNSHSLLELTAEVLK	10	79.6	16	890.476	2	43.1134		1778.94	-2.3		69 43 44 38 24 59 99 100 100 100 100 100 100 100 100 100	HCD	[651.3]LLELTAEVLK		0
20150528_0226_10xdil.raw	9108	YC(+57.02)TPDKFTVMK	8	79.6	11	695.33	2	39.6808	18850.8	1388.65	-1.1	Carbamidomethylation	34 35 49 92 96 93 95 94 93 94 100	HCD	[424.1]PDKFTVMK		9924
20150528_0226_10xdil.raw	12546	E(+57.02)AAAFQYLLK(+57.02)KKKKLAFPALNVNDSVTK	8	79.6	28	813.222	4	46.9561	123144	3248.83	9.2	Carbamidomethylation (DHKE, X@N-term)	42 69 96 96 91 83 86 87 74 40 33 36 38 48 90 98 100 100 100 100 98 97 81 85 85 89 90 99	HCD	[257.1]AAF[1214.8]LAFPALNV[415.2]TK		12774
20150529_0226_10xdil_steppedNCE.raw	7678	K(+57.02)(+57.02)KVKLAPDVKVVGDGAAALDFYVK	14	79.5	24	882.514	3	34.7184		2644.5	9.6	Carbamidomethylation (DHKE, X@N-term)	33 34 39 44 54 55 59 96 68 72 99 97 92 96 93 97 99 97 97 99 99 99 94 98	HCD	[821.5]D[227.2]VVGDGAAALDFYVK		0
20150528_0226_10xdil.raw	12669	FLTK(+57.02)KFVLDLVGVR	6	79.5	14	564.676	3	47.2878	23158.6	1691.01	-4.3	Carbamidomethylation (DHKE, X@N-term)	52 52 47 38 50 97 99 99 99 97 98 88 97 100	HCD	[674.4]FVLDLV[57.0]VR		5098
20150528_0226_10xdil.raw	17150	FPYVDPAFK	2	79.5	9	1083.55	1	56.3032	371702	1082.54	0.9		65 60 98 98 71 53 82 91 98	HCD	[244.1]YV[283.1]FK		15496
20150529_0226_10xdil_steppedNCE.raw	7971	WFAKKKLKKLNVVNWADVQER	11	79.5	21	867.503	3	34.9282	9116020	2599.48	4.9		71 68 79 81 63 38 36 36 45 60 98 100 100 100 100 100 100 99 96 99 100	HCD	[1270.8]NVVNWADVQER		21966
20150529_0226_10xdil.raw	6331	TPPVVDLK	2	79.5	8	434.76	2	29.1105	3.29779e+06	867.506	-1.8		34 69 78 93 89 94 92 87	HCD	[295.2]V[99.1]DL[128.1]		1845
20150528_0226_10xdil.raw	12546	ALPK(+57.02)PALNVNN(+0.98)SVTK	6	79.4	15	812.461	2	47.0488	34574.3	1622.9	5.2	Carbamidomethylation (DHKE, X@N-term); Deamidation (NQ)	32 36 26 53 99 100 99 98 97 91 89 90 91 90 99	HCD	[466.3]PALNVN[115.0]SVTK		12756
20150528_0226_10xdil.raw	14949	WFN(+0.98)KNFLDAAAAGVR	6	79.4	15	840.933	2	51.6733	67960.9	1679.84	5.6	Deamidation (NQ)	92 82 90 15 15 90 98 99 99 99 96 89 46 80 100	HCD	W[147.1]N(+0.98)[242.1]FLDAAA[227.1]R		13375
20150529_0226_10xdil.raw	7350	VTQQK(+57.02)EFPYAFK	4	79.3	12	771.897	2	30.9347		1541.79	-5.3	Carbamidomethylation (DHKE, X@N-term)	98 92 72 49 36 49 83 85 93 96 99 100	HCD	VT[814.4]YAFK		0
20150528_0226_10xdil.raw	11918	K(+57.02)PVLVVLKLLNVVNWAN(+0.98)VGAER	8	79.3	22	830.497	3	45.9682	6357227	2488.45	6	Carbamidomethylation (DHKE, X@N-term); Deamidation (NQ)	71 70 76 58 35 33 38 55 71 83 99 99 100 100 99 98 97 95 84 88 97 100	HCD	[1159.8]NVVNWAN(+0.98)V[128.1]ER		13225
20150528_0226_10xdil.raw	8122	QEVFAWK	5	79.3	7	454.237	2	37.5772	31323.6	906.46	0		25 44 94 97 98 97 99	HCD	[257.1]VFAWK		2010
20150529_0226_10xdil_steppedNCE.raw	9470	Q(+57.02)EAFGADGPLFGNSQALADQLLTAAVTAK	8	79.3	29	987.838	3	39.924	60542.9	2960.49	1.1	Carbamidomethylation (DHKE, X@N-term)	60 86 78 65 59 71 74 44 42 64 75 49 39 46 94 99 99 98 97 87 85 99 98 98 97 97 98 99 100	HCD	[1447.6]QALAD[241.1]LTAAVTAK		23065
20150529_0226_10xdil.raw	11105	FPPLDKVQVVPVTQYVK	7	79.3	17	979.064	2	38.4428	1.35896e+06	1956.11	2.1		78 54 74 79 59 42 84 90 99 100 96 95 98 93 56 63 88	HCD	[796.4]QVVPVTQ[390.2]		22911
20150528_0226_10xdil.raw	8668	DTGAPSEYLGGPPLGK	4	79.3	16	779.89	2	38.7733	306384	1557.77	-0.9		57 38 59 80 95 92 68 61 97 97 74 71 94 96 93 96	HCD	[344.1]PS[292.1]LG[154.1]PLGK		12191
20150529_0226_10xdil.raw	9324	TTKKKRSTEELLDAFK	8	79.2	16	632.364	3	35.0424	3.16579e+06	1894.05	9		45 51 59 54 39 42 99 100 100 100 100 99 99 98 85 97	HCD	[742.5]STEELLDA[147.1]K		12567
20150529_0226_10xdil_steppedNCE.raw	6589	GPYEAPVVKNLVYSQR	7	79.2	16	607.331	3	31.7744	42457.5	1818.96	5.1		46 39 53 78 82 74 73 68 68 96 98 99 99 96 96 100	HCD	[940.5]NLVYSQR		10720
20150529_0226_10xdil.raw	10072	VLNVSTSAYLFTHFDGLVDLGSMTR	9	79.2	25	915.135	3	36.2844	211646	2742.37	4.9		50 47 53 65 99 100 99 99 99 98 98 99 97 64 64 92 98 98 96 77 39 43 31 77 99	HCD	[425.3]STSAYLFTH[262.1]GLVD[489.2]R		22441
20150529_0226_10xdil.raw	8201	N(+0.98)APSFSN(+0.98)SEPMK	7	79.1	12	655.782	2	32.6329	499839	1309.55	-0.7	Deamidation (NQ)	97 99 100 99 99 98 96 41 44 35 49 93	HCD	N(+0.98)APSFSN(+0.98)[444.2]K		14127
20150528_0226_10xdil.raw	12037	TAAYLPKALTHAQNLLGLDLK	4	79.1	21	751.105	3	46.013	81733.3	2250.27	8.9		62 59 77 86 71 47 51 59 73 96 95 96 91 87 87 91 75 76 89 94 99	HCD	[928.5]THAQ[227.1]L[285.1]LK		11487
20150528_0226_10xdil.raw	10296	K(+57.02)FNVLEFAVGLPHPVK	5	79.1	16	618.022	3	42.2325	504983	1851.04	1.9	Carbamidomethylation (DHKE, X@N-term)	47 29 43 68 82 98 98 96 98 90 87 92 83 63 89 98	HCD	[658.4]EFAVG[113.1]P[333.2]K		7279
20150528_0226_10xdil.raw	15362	A(+57.02)PNLSLPPLTQTPVVVPESLNNFK	7	79	24	878.148	3	52.5235	15364914	2631.43	-2.4	Carbamidomethylation (DHKE, X@N-term)	49 41 59 75 84 97 99 93 75 88 94 100 99 100 100 100 91 52 40 80 74 80 53 73	HCD	[539.3]LPP[214.1]QTPVVVP[832.4]		13946
20150529_0226_10xdil.raw	6292	S(+57.02)VSPFMVTPPLPGPDDPK	3	79	18	646.662	3	28.2113	1.00413e+06	1936.96	1.8	Carbamidomethylation (DHKE, X@N-term)	38 41 61 71 90 99 99 76 73 97 99 97 89 50 68 77 97 100	HCD	[427.2]FMV[198.1]PLP[384.1]PK		13543
20150528_0226_10xdil.raw	14422	L(+57.02)KKKDALLQEFR	4	78.9	12	773.465	2	50.5623		1544.9	7.3	Carbamidomethylation (DHKE, X@N-term)	32 34 55 75 97 94 96 96 80 89 98 100	HCD	[554.4]DALL[257.1]FR		0
20150528_0226_10xdil.raw	15479	FLQPPVFPLNVVVPTQYVK	8	78.9	19	729.08	3	52.5039	8875434	2184.23	-8.2		42 42 53 79 86 79 63 61 96 99 100 100 99 99 99 96 46 64 95	HCD	[925.5]LNVVVPTQ[262.1]K		10913
20150528_0226_10xdil.raw	10081	LPPDDTVLAKSPVR	3	78.9	14	754.424	2	41.7273	130805	1506.84	-4.6		45 86 84 63 50 88 95 98 97 59 57 94 98 90	HCD	[638.3]VLA[215.1]PVR		11570
20150528_0226_10xdil.raw	9608	KTLNVVVPTQYVK	6	78.8	13	744.942	2	41.0686	3434293	1487.87	-0.9		49 47 63 91 98 99 97 94 97 84 46 61 98	HCD	[342.2]NVVVPT[390.2]K		11326
20150528_0226_10xdil.raw	10735	L(+57.02)PPK(+57.02)LKAPLDDLELTVR	6	78.7	17	678.067	3	43.3195	6.75556e+06	2031.17	3	Carbamidomethylation (DHKE, X@N-term)	54 56 62 53 47 49 78 99 99 100 99 99 98 84 67 96 98	HCD	[861.5]PLDDLE[214.1]VR		9341
20150528_0226_10xdil.raw	9261	YDGEEYVKLTGR	6	78.7	12	715.354	2	39.9272		1428.69	3.1		96 94 90 97 99 90 43 49 93 49 48 97	HCD	YDGEEY[227.2]L[158.1]R		0
20150528_0226_10xdil.raw	9470	TDAPSFSDLPNPLLQK	5	78.7	16	871.951	2	40.451	209560	1741.89	-1		40 52 61 74 95 91 96 97 98 61 55 62 82 99 98 100	HCD	[384.2]SFSDL[421.2]LQK		13861
20150528_0226_10xdil.raw	10606	H(+57.02)TPHLELSEFVK	8	78.7	12	747.388	2	42.9433	379466	1492.77	-4.2	Carbamidomethylation (DHKE, X@N-term)	40 39 41 38 98 99 97 96 98 98 100 100	HCD	[529.2]LELSEFVK		11382
20150529_0226_10xdil.raw	7715	AAANLPGTN(+0.98)VN(+0.98)LAPLTDK	7	78.6	18	891.468	2	31.6765	330653	1780.92	0.6	Deamidation (NQ)	48 48 55 58 72 96 92 93 94 95 97 97 80 67 89 49 87 100	HCD	[440.2]PGTN(+0.98)VN(+0.98)L[497.2]K		22138
20150528_0226_10xdil.raw	8825	FLDNK	1	78.6	5	636.339	1	39.0383	112366	635.328	6.5		70 68 83 75 97	HCD	[489.2]K		7916
20150528_0226_10xdil.raw	7214	TLLTQYVK	1	78.6	8	483.287	2	36.0834	2.90715e+06	964.559	1.1		83 81 94 86 86 43 62 96	HCD	[214.1]L[491.2]K		2530
20150529_0226_10xdil.raw	9629	HMTTLPAVVSAAAER	7	78.6	15	777.402	2	35.5134	66882.1	1552.8	-8.4		32 25 56 93 100 100 100 99 99 92 49 51 88 96 98	HCD	[369.1]TLPAVVS[213.1]ER		19582
20150529_0226_10xdil_steppedNCE.raw	2960	HSVGVVR	3	78.5	7	377.222	2	15.5341	88073.8	752.429	-0.9		99 99 99 66 56 47 84	HCD	HSV[411.3]		1231
20150529_0226_10xdil.raw	9493	HSSTWFVGK(+57.02)ELLGHR	6	78.5	15	453.492	4	35.3055		1809.93	7.2	Carbamidomethylation (DHKE, X@N-term)	38 39 70 89 95 92 50 30 78 98 99 100 99 99 100	HCD	[412.2]WF[341.2]ELLGHR		0
20150529_0226_10xdil.raw	7840	G(+57.02)PGAVYLLDAVR	6	78.5	12	644.361	2	31.4787	2.7037e+06	1286.7	6.4	Carbamidomethylation (DHKE, X@N-term)	48 43 63 98 99 99 98 96 95 41 61 99	HCD	[268.1]AVYLLD[170.1]R		13384
20150529_0226_10xdil_steppedNCE.raw	8306	VPVSGTALVELEVR	7	78.3	14	734.927	2	36.5264	349195	1467.83	6.2		75 60 64 61 55 51 53 96 97 98 93 95 99 100	HCD	[611.3]LVELEVR		18093
20150528_0226_10xdil.raw	10890	NPDYDTTAMVYYEQVATHWGNWAK	12	78.3	24	954.099	3	43.5422		2859.26	5.9		38 31 57 54 66 52 48 49 46 73 99 99 99 98 99 100 100 99 99 98 98 99 86 93	HCD	[1107.5]YYEQVATHWGNW[71.0]K		0
20150529_0226_10xdil_steppedNCE.raw	8642	DPPVVVPFPQPNK	4	78.3	13	717.386	2	37.3574		1432.77	-9.2		50 86 94 97 98 98 86 76 85 82 63 38 66	HCD	[212.1]PVVV[808.4]		0
20150528_0226_10xdil.raw	14722	FPPLQFPVVPVLTQYVK	7	78.2	17	658.042	3	50.6843	2.5452e+06	1971.12	-9.6		82 75 80 72 49 44 54 99 99 96 96 95 91 90 54 65 90	HCD	[826.4]VVPVLTQ[262.1]K		8630
20150529_0226_10xdil.raw	10620	SSYVLLLETKFDK	3	78.2	13	771.921	2	37.4138	605498	1541.83	-4.8		45 62 81 94 100 98 65 86 86 86 54 73 89	HCD	[337.1]VLL[861.5]		19421
20150529_0226_10xdil.raw	11768	QVPPLTQTVPVH(+57.02)C(+57.02)ATPPAPR	6	78.1	20	741.729	3	38.8643	20019870	2222.16	1.2	Carbamidomethylation; Carbamidomethylation (DHKE, X@N-term)	27 59 100 100 100 98 94 96 82 73 91 51 31 34 84 94 89 84 84 92	HCD	[227.1]PPLTQT[196.1]V[526.2]P[265.1]R		18301
20150529_0226_10xdil_steppedNCE.raw	9443	FPPLQTLEVLQVVVPTGVSFK	2	78.1	21	766.775	3	39.8122	178249	2297.3	0.4		69 58 72 79 64 64 89 95 95 70 54 96 99 84 73 95 89 86 75 50 84	HCD	[796.4]EV[241.1]VV[196.1]T[518.3]		19425
20150529_0226_10xdil_steppedNCE.raw	9287	FPPLQTKNVQVVVPTQYVK	7	78.1	19	729.08	3	38.7979	37376172	2184.23	-6.1		87 73 73 73 55 46 41 83 89 96 99 100 99 98 99 95 43 51 85	HCD	[1024.6]QVVVPTQ[390.2]		17896
20150529_0226_10xdil_steppedNCE.raw	8764	FPPLQFPVVVPLTQYVK	7	78.1	17	658.042	3	37.7975	549335	1971.12	-9		81 72 75 70 51 46 56 99 99 98 94 93 91 91 55 65 91	HCD	[826.4]VVVPLTQ[262.1]K		14453
20150529_0226_10xdil_steppedNCE.raw	6009	Y(+57.02)PFPQTDR	3	78.1	8	540.759	2	30.1694		1079.5	0.7	Carbamidomethylation (DHKE, X@N-term)	91 96 98 83 39 41 79 97	HCD	Y(+57.02)PF[441.2]R		0
20150528_0226_10xdil.raw	13342	YVPLVVPVTKDFK	6	78	13	752.943	2	49.0441	4.5176e+06	1503.87	0.5		46 49 68 97 97 96 91 94 95 70 73 46 91	HCD	[359.2]LVVPVT[390.2]K		11535
20150529_0226_10xdil.raw	7178	EPSLPDKPYAFK	2	78	12	696.358	2	30.6681	43991.2	1390.71	-8		89 55 59 58 81 67 71 87 90 93 89 97	HCD	[863.4]YA[147.1]K		16513
20150528_0226_10xdil.raw	15451	QSKDLH(+57.02)E(+57.02)SAVLTVQLLD(+57.02)NPR	10	78	20	812.1	3	52.6825	4299.77	2433.26	6.5	Carbamidomethylation (DHKE, X@N-term)	52 55 70 77 61 54 60 95 97 98 100 100 100 98 98 97 95 40 30 85	HCD	[951.4]SAVLTVQLLD(+57.02)[367.2]		12749
20150529_0226_10xdil.raw	7117	S(+57.02)VPSHVK(+57.02)VFGTQGETLTLR	10	78	19	724.063	3	30.4918		2169.15	6.6	Carbamidomethylation (DHKE, X@N-term)	38 48 73 74 32 42 43 58 88 100 100 98 95 98 97 99 99 100 100	HCD	[1094.6]GTQGETLTLR		0
20150529_0226_10xdil.raw	5710	A(+57.02)PLELVVPN(+0.98)K	4	78	10	569.332	2	27.5623	7089.72	1136.64	4.8	Carbamidomethylation (DHKE, X@N-term); Deamidation (NQ)	43 41 69 80 76 84 95 100 99 93	HCD	[679.4]VPN(+0.98)K		7371
20150528_0226_10xdil.raw	13779	FTKKKFLDALEKPR	4	78	14	574.337	3	49.3286		1720	-8.3		31 34 57 82 89 98 98 99 98 85 86 95 60 81	HCD	[632.4]FLDA[242.1]K[253.2]		0
20150529_0226_10xdil_steppedNCE.raw	8600	VYPVQVVPVTQYVK	6	77.9	14	809.964	2	37.2442		1617.91	0.6		34 33 39 84 88 97 99 95 96 98 94 62 76 96	HCD	[586.3]VVPVTQ[262.1]K		0
20150528_0226_10xdil.raw	12705	FLLTLPAVVQTAER	6	77.9	14	779.449	2	47.356	13389.3	1556.89	-6.1		33 50 69 94 99 100 100 100 99 49 33 74 95 97	HCD	[373.2]TLPAVV[300.1]ER		12183
20150529_0226_10xdil_steppedNCE.raw	6105	A(+57.02)ELPGPFN(+0.98)R	3	77.9	9	529.769	2	30.4238		1057.52	4.1	Carbamidomethylation (DHKE, X@N-term); Deamidation (NQ)	16 36 93 93 88 86 94 96 99	HCD	[257.1]LP[154.1]FN(+0.98)R		0
20150528_0226_10xdil.raw	8920	GPGAFWSC(+57.02)C(+57.02)TVMK	4	77.9	13	750.83	2	39.2348		1499.64	6.8	Carbamidomethylation	55 52 50 56 66 94 94 82 82 96 96 90 99	HCD	[429.2]WS[320.1]TVMK		0
20150529_0226_10xdil.raw	7603	TLPGAVVPVTQYVK	5	77.8	14	736.43	2	31.6121	21068924	1470.84	0.2		57 73 74 56 64 98 99 93 91 96 85 42 62 99	HCD	[439.2]VVPVT[390.2]K		18034
20150528_0226_10xdil.raw	9286	TLPVAPVVTQYVK	2	77.8	13	707.921	2	41.2502	25231988	1413.82	3.3		59 74 74 86 88 63 80 98 97 86 44 65 99	HCD	[677.4]VT[390.2]K		10328
20150528_0226_10xdil.raw	7976	SFQAAWTK	5	77.8	8	469.744	2	37.3072		937.466	8.7		37 36 58 98 98 98 98 99	HCD	[362.2]AAWTK		0
20150528_0226_10xdil.raw	13416	LTTHRSK(+57.02)LPC(+57.02)TEDYLSLLLNR	11	77.7	21	863.134	3	48.6448		2586.36	8.5	Carbamidomethylation; Carbamidomethylation (DHKE, X@N-term)	61 62 68 36 19 14 19 70 100 100 100 100 100 99 99 99 99 100 99 89 99	HCD	[993.6]PC(+57.02)TEDYLSLLL[114.0]R		0
20150529_0226_10xdil.raw	5836	T(+57.02)ATPFMVTPPLPQHGMR	3	77.6	17	646.662	3	28.2113	1.00413e+06	1936.97	-0.6	Carbamidomethylation (DHKE, X@N-term)	24 24 44 80 92 99 99 87 81 98 95 85 92 90 55 75 100	HCD	[427.2]FMV[198.1]PL[97.1]QH[188.1]R		13543
20150528_0226_10xdil.raw	15278	E(+57.02)AAVLPPVVC(+57.02)GAVLEDPFLLLVSSK	5	77.6	25	894.157	3	52.2692		2679.46	-2.4	Carbamidomethylation; Carbamidomethylation (DHKE, X@N-term)	57 32 68 91 95 92 85 72 54 40 35 93 96 98 99 99 58 43 93 100 100 99 98 86 59	HCD	[328.1]VLP[512.2]AVLED[244.1]LLLVS[215.1]		0
20150529_0226_10xdil_steppedNCE.raw	8487	TPVVVVEPE(+57.02)YVR	5	77.6	12	722.398	2	36.9261	45042.7	1442.78	2.8	Carbamidomethylation (DHKE, X@N-term)	87 87 100 100 100 99 97 82 30 28 40 83	HCD	[198.1]VVVVE[701.3]		17692
20150529_0226_10xdil.raw	6391	LTLTQYVK	1	77.5	8	483.288	2	28.5578	2.50083e+06	964.559	1.2		85 72 92 89 82 38 65 98	HCD	[214.1]L[491.2]K		2738
20150529_0226_10xdil.raw	8198	E(+57.02)PSFSDQNSSR	5	77.5	11	437.524	3	32.6213	248323	1309.55	-3.2	Carbamidomethylation (DHKE, X@N-term)	85 95 97 97 97 95 35 33 50 78 93	HCD	[186.1]PSFSD[416.2]R		1892
20150529_0226_10xdil.raw	5774	KN(+0.98)PAAPQHDE(+57.02)LYLTGR	9	77.5	16	623.318	3	27.7982	9374.95	1866.92	5.1	Carbamidomethylation (DHKE, X@N-term); Deamidation (NQ)	50 53 65 67 52 34 51 96 99 95 96 97 98 94 94 99	HCD	[707.4]HDE(+57.02)LYLTGR		11879
20150529_0226_10xdil_steppedNCE.raw	9123	EQAVLPTRQEAVLEDPFLLLVSSK	13	77.5	24	894.834	3	38.6976	433457	2681.46	5.8		43 36 65 76 78 38 25 26 49 75 97 99 99 100 100 97 96 99 100 100 100 100 93 69	HCD	[1151.6]AVLEDPFLLLVSS[128.1]		22363
20150529_0226_10xdil.raw	8160	VQVLKLLLLWTFGDSK(+57.02)	8	77.4	16	639.715	3	32.5208		1916.11	5.7	Carbamidomethylation (DHKE, X@N-term)	48 46 64 67 54 48 58 81 95 97 98 98 90 96 98 100	HCD	[906.6]LWTFGDSK(+57.02)		0
20150529_0226_10xdil_steppedNCE.raw	5642	LTLTQYVK	1	77.4	8	483.287	2	28.3948	2.51954e+06	964.559	0.7		78 65 90 81 81 52 74 98	HCD	[214.1]L[491.2]K		2991
20150529_0226_10xdil.raw	9629	VRLTLPAVVSAAAER	6	77.4	15	776.955	2	35.544	14002	1551.91	-9.5		36 32 54 96 99 100 99 99 99 89 40 42 84 94 97	HCD	[368.3]TLPAVV[300.1]ER		19579
20150529_0226_10xdil.raw	10958	FPPLFQVVVPVTQYVK	3	77.3	16	931.034	2	37.9396		1860.05	-1		92 80 84 79 62 47 61 99 100 94 85 92 90 44 48 80	HCD	F[681.4]VVP[99.1]TQ[390.2]		0
20150528_0226_10xdil.raw	13875	HMPALGPVYLAAFR	2	77.3	14	771.921	2	49.6879	651057	1541.82	6		14 13 71 88 99 99 85 88 98 96 73 63 96 99	HCD	[436.2]LG[196.1]YL[142.1]FR		12037
20150529_0226_10xdil.raw	7030	TLEAPGFYNGEEYKVLSAR	5	77.3	19	715.367	3	30.3157		2143.06	9.2		69 66 79 49 34 37 50 67 97 98 99 99 96 59 76 98 97 97 98	HCD	[878.4]NGEEY[227.2]LSAR		0
20150528_0226_10xdil.raw	13886	VPYLVVPVTQYVK	7	77.3	13	752.943	2	49.0441	4.5176e+06	1503.87	0.5		32 24 47 98 99 99 97 98 98 90 55 71 97	HCD	[359.2]LVVPVTQ[262.1]K		11535
20150528_0226_10xdil.raw	10606	H(+57.02)TK(+57.02)YELSEFVK	7	77.3	11	747.886	2	42.9532	325717	1493.75	3.8	Carbamidomethylation (DHKE, X@N-term)	37 35 40 51 99 97 96 98 98 100 100	HCD	[643.3]ELSEFVK		11392
20150528_0226_10xdil.raw	14868	E(+57.02)(+57.02)LLAPVVK(+57.02)AAADVDTAVAGAVLGQR	9	77.2	25	869.153	3	51.5272	34602.2	2604.42	5.2	Carbamidomethylation (DHKE, X@N-term)	53 56 72 74 74 81 62 53 61 74 85 84 98 100 99 99 95 98 97 98 99 86 49 41 42	HCD	[1291.7]VDTAVAGAV[454.3]		13821
20150529_0226_10xdil_steppedNCE.raw	6343	TLDAATPSLAAEFAAVQSR	7	77.2	19	640.333	3	31.0634	35768	1917.98	-1.6		91 53 62 48 47 47 39 45 63 98 99 99 98 98 99 98 89 94 99	HCD	T[768.4]AAEFAAV[128.1]SR		13257
20150528_0226_10xdil.raw	8370	LEH(+57.02)QVDVLEGNEQFLNVK(+57.02)	5	77.2	18	742.378	3	38.2486	1.95111e+06	2224.11	-0.4	Carbamidomethylation (DHKE, X@N-term)	45 51 38 32 40 80 87 90 96 78 84 92 95 99 99 98 89 96	HCD	[877.4]LE[171.1]EQFLN[99.1]K(+57.02)		11245
20150529_0226_10xdil_steppedNCE.raw	6858	AAKAPSFSDLSNGK(+57.02)	4	77.1	14	725.372	2	32.5555	246885	1448.73	3	Carbamidomethylation (DHKE, X@N-term)	34 44 74 98 97 94 90 84 91 92 87 71 48 74	HCD	[270.2]APSF[87.0]DL[443.2]		17785
20150529_0226_10xdil.raw	16458	K(+57.02)PPPVALSTLVVGK(+57.02)	7	77.1	14	760.462	2	50.3732	33201.7	1518.91	-2.1	Carbamidomethylation (DHKE, X@N-term)	35 33 47 45 58 97 100 99 99 99 99 100 83 85	HCD	[575.3]ALSTLVV[242.1]		19032
20150529_0226_10xdil.raw	13098	SH(+57.02)AAVLN(+0.98)VLLK	6	77.1	11	611.858	2	41.9897	9960.42	1221.71	-5.8	Carbamidomethylation (DHKE, X@N-term); Deamidation (NQ)	35 48 98 98 97 96 92 92 73 65 54	HCD	[281.1]AAVLN(+0.98)V[354.3]		10935
20150529_0226_10xdil_steppedNCE.raw	6493	LTTKLLN(+0.98)AFK	6	77	10	575.346	2	31.5354	59775	1148.68	-2.9	Deamidation (NQ)	28 30 49 72 99 99 97 98 100 100	HCD	[443.3]LLN(+0.98)AFK		8062
20150528_0226_10xdil.raw	7252	VVLAAAGPPDGWEDQLASEK	4	77	20	685.011	3	35.5503	10112.8	2052.02	-3.2		51 60 82 99 99 86 71 54 40 49 41 91 92 82 76 86 93 92 98 100	HCD	[311.2]AA[494.2]WE[356.2]ASEK		9634
20150528_0226_10xdil.raw	10286	LDLEFAVFAVGLPHPVK	2	77	17	618.022	3	42.2325	504983	1851.03	7.9		35 44 59 81 71 67 67 89 89 92 80 85 93 89 75 93 99	HCD	[1005.5]V[170.1]P[234.1]VK		7279
20150528_0226_10xdil.raw	3644	DPPFPK	2	76.9	6	350.687	2	19.3028	887217	699.359	0.5		50 70 64 78 99 100	HCD	[456.2]PK		802
20150528_0226_10xdil.raw	10529	RSVKLNPN(+0.98)LWTFGDSGK	9	76.9	17	640.675	3	42.67		1918.99	7.4	Deamidation (NQ)	16 18 33 94 57 41 68 87 98 100 100 100 99 99 99 99 99	HCD	[342.2]K[439.2]LWTFGDSGK		0
20150529_0226_10xdil.raw	6943	TPEHADLQKK	3	76.9	10	583.816	2	30.2328	11925.7	1165.61	6.8		82 73 99 94 94 82 27 27 93 99	HCD	[198.1]EHA[356.2]KK		8488
20150529_0226_10xdil.raw	10285	T(+57.02)ATPVVVVE(+57.02)D(+57.02)FNAR	6	76.9	14	844.934	2	36.7681	447790	1687.85	0.7	Carbamidomethylation (DHKE, X@N-term)	54 70 99 99 99 100 100 98 76 51 28 36 70 98	HCD	[229.1]TPVVVV[690.3]R		21379
20150529_0226_10xdil_steppedNCE.raw	8239	VPVGLGLAPELTSLPR	4	76.8	16	809.973	2	36.2187	30685.9	1617.95	-8.3		31 63 77 73 98 97 98 98 68 76 72 91 44 48 94 100	HCD	[352.2]LGLA[339.2]T[200.1]PR		20699
20150529_0226_10xdil.raw	10269	KTFVQVVPVTQYVK	5	76.8	14	818.478	2	37.1084	1.131e+06	1634.94	0.8		46 44 50 75 86 99 99 95 94 96 86 52 62 91	HCD	[603.3]VVPVT[390.2]K		20765
20150529_0226_10xdil.raw	11611	EPGANVVNPN(+0.98)VVLALR	6	76.7	16	831.966	2	39.237	70322.2	1661.91	5.1	Deamidation (NQ)	84 67 71 65 65 98 100 98 98 99 98 52 37 35 77 84	HCD	[468.2]VVNPN(+0.98)V[552.4]		21107
20150529_0226_10xdil.raw	7578	C(+57.02)(+57.02)KQPLPDKEEPPELVYD(+57.02)LR	5	76.7	19	814.076	3	31.3869	34968	2439.21	-1.8	Carbamidomethylation; Carbamidomethylation (DHKE, X@N-term)	39 39 59 79 80 42 48 40 91 92 89 96 98 98 97 90 83 98 100	HCD	[966.5]EE[97.1]PELVY[172.0]LR		20651
20150529_0226_10xdil.raw	7268	S(+57.02)VTLNADPLAVDHFR	8	76.7	15	571.3	3	30.7742		1710.87	5.7	Carbamidomethylation (DHKE, X@N-term)	33 39 62 56 48 52 78 99 100 99 97 99 92 97 100	HCD	[757.4]PLAVDHFR		0
20150529_0226_10xdil_steppedNCE.raw	5778	VPQLETTSR	3	76.7	9	515.781	2	29.5278	196484	1029.55	1.4		100 99 97 89 91 56 38 32 88	HCD	VPQ[113.1]E[445.2]		4127
20150528_0226_10xdil.raw	12705	TQSGTLPAVVSVNER	5	76.7	15	779.411	2	47.3982	43034.8	1556.82	-6		52 50 59 58 89 97 100 100 100 99 86 33 34 93 99	HCD	[474.2]LPAVV[300.1]ER		12179
20150528_0226_10xdil.raw	10142	KTQYVK	1	76.6	6	766.451	1	41.8472	372550	765.438	6.5		96 89 79 42 61 92	HCD	K[491.2]K		11920
20150529_0226_10xdil.raw	6919	EPPDSAADGVVGVSDVAK	6	76.6	18	856.926	2	30.134		1711.83	6.2		93 69 57 66 60 97 99 93 23 32 53 59 96 96 96 92 97 99	HCD	E[396.2]AAD[312.2]VSDVAK		0
20150529_0226_10xdil_steppedNCE.raw	6845	DAPSFSDDPTMK	5	76.6	12	437.524	3	32.4376	444972	1309.55	-0.6		86 89 99 97 96 96 97 58 27 36 45 92	HCD	[186.1]PSFSD[444.2]K		2139
20150529_0226_10xdil.raw	7179	KDPLAEE(+57.02)TDK(+57.02)LGEEYGGTAVFAGR	11	76.5	24	889.774	3	30.611		2666.28	6.8	Carbamidomethylation (DHKE, X@N-term)	49 72 84 60 33 43 32 35 53 61 95 97 98 100 99 98 96 97 97 95 91 86 68 95	HCD	[1240.6]LGEEYGGTAVF[128.1]R		0
20150528_0226_10xdil.raw	10921	YPFPTER	3	76.5	7	455.227	2	43.607		908.439	0		100 100 99 83 43 53 57	HCD	YPF[483.2]		0
20150529_0226_10xdil_steppedNCE.raw	7058	TPKKLKERPLTASPVWGGK	11	76.5	19	698.419	3	33.0658	1.98405e+06	2092.22	8.9		38 31 48 66 61 53 57 49 98 99 100 99 99 91 91 95 90 91 98	HCD	[980.6]PLTASPVWGGK		16709
20150529_0226_10xdil_steppedNCE.raw	8419	VYPVANVVPVTQYVK	6	76.5	15	838.477	2	36.7234		1674.93	2.9		35 29 67 83 81 85 99 99 95 96 98 90 45 56 89	HCD	[643.3]VVPVTQ[390.2]		0
20150529_0226_10xdil.raw	11440	FPPLQTKDVVVPTQTLAFK	7	76.5	19	710.408	3	38.7639	355299	2128.19	3.7		87 77 74 73 56 44 35 50 87 99 100 100 99 98 98 93 88 45 52	HCD	[1025.6]VVPTQTL[346.2]		17100
20150528_0226_10xdil.raw	8276	VTWWK	3	76.5	5	360.196	2	38.0046	52041	718.38	-2.6		43 50 95 96 98	HCD	[200.1]WWK	MUM11629.1;MUM23461.1;MUM45600.1;WP_043402473.1	894
20150529_0226_10xdil_steppedNCE.raw	5305	TLAVTQYVK	3	76.4	9	511.798	2	27.962	833752	1021.58	0.1		78 78 96 93 91 77 36 50 89	HCD	[214.1]AVT[518.3]		3965
20150529_0226_10xdil.raw	7180	KLPPELVVDGR	7	76.4	11	611.859	2	30.6123		1221.71	-4.6		31 32 35 52 97 98 99 98 99 99 100	HCD	[435.3]ELVVDGR		0
20150529_0226_10xdil_steppedNCE.raw	6994	ESPEVTWLTEEFAER	7	76.4	15	911.927	2	32.838		1821.84	-1.6		53 36 34 60 97 99 99 99 98 99 98 63 36 75 99	HCD	[442.2]VTWLTEE[347.1]R		0
20150529_0226_10xdil.raw	10073	T(+57.02)AKMKTMLFLLKLLPVEDVFTLTGR	12	76.4	25	731.422	4	36.3221	17725.2	2921.65	3.6	Carbamidomethylation (DHKE, X@N-term)	52 57 76 66 69 57 33 51 46 42 40 45 83 96 100 100 100 100 100 100 100 100 99 100 100	HCD	[1575.9]LPVEDVFTLTGR		17897
20150528_0226_10xdil.raw	12583	LPGPVLLKKVKWNVVNWAN(+0.98)VQER	12	76.3	23	896.855	3	47.3427	1.66574e+06	2687.53	5.4	Deamidation (NQ)	53 41 51 62 72 66 50 35 35 46 63 98 99 100 100 99 99 98 98 99 95 99 100	HCD	[1172.8]WNVVNWAN(+0.98)VQER		14201
20150528_0226_10xdil.raw	12600	DPPVVVGQR	2	76.3	9	483.769	2	47.3607	969540	965.529	-6.1		40 75 82 91 95 89 65 75 74	HCD	[309.1]VV[440.2]		2539
20150529_0226_10xdil.raw	10779	FPPLGAFVKNVVPVTQVYK	5	76.3	19	701.733	3	37.7486	2542295	2102.19	-7.2		87 77 83 84 60 54 52 48 53 85 99 100 95 91 96 86 47 62 92	HCD	[1070.6]VVPVT[390.2]K		16776
20150529_0226_10xdil_steppedNCE.raw	8855	A(+57.02)PPLTTPVVVQLH(+57.02)TVQLTQPFK	2	76.3	22	843.474	3	37.9015	5695980	2527.42	-6.2	Carbamidomethylation (DHKE, X@N-term)	80 86 82 74 82 94 87 90 94 79 36 70 69 70 72 54 77 78 78 77 63 85	HCD	[536.3]T[97.1]VV[1576.9]		21547
20150529_0226_10xdil.raw	7791	TDAPSFDSLD(+57.02)FPK	1	76.2	13	748.849	2	31.7584	94074.8	1495.68	0.7	Carbamidomethylation (DHKE, X@N-term)	34 50 68 97 88 80 77 74 92 78 81 77 94	HCD	[287.1]P[436.2]L[416.2]K		18571
20150529_0226_10xdil_steppedNCE.raw	8989	VDAVALGALATDNVQFK	5	76.2	17	866.468	2	38.3556	19661.4	1730.92	0.9		42 48 41 43 52 96 95 96 96 91 73 83 93 96 93 71 88	HCD	[455.2]LGALA[216.1]NVQ[275.2]		21956
20150528_0226_10xdil.raw	14663	KTATPDLLPLLEK	3	76.2	13	719.932	2	51.132		1437.84	3.1		29 31 48 64 90 91 87 93 75 88 98 97 99	HCD	[401.2]PD[113.1]L[210.1]LEK		0
20150528_0226_10xdil.raw	12761	A(+57.02)TLVYLKLQELLGHR	8	76.2	15	604.358	3	47.5785	80934.9	1810.05	2.7	Carbamidomethylation (DHKE, X@N-term)	41 42 53 47 44 50 82 97 97 99 99 99 95 97 100	HCD	[845.5]LQELLGHR		6683
20150529_0226_10xdil_steppedNCE.raw	7678	LTFRVKKPHLVVGDGAAALDFYVK	13	76.1	24	882.179	3	35.0228	6056611	2643.49	9.7		38 34 40 37 41 53 71 45 28 94 99 98 94 96 94 97 99 98 98 99 97 96 84 98	HCD	[1106.7]LVVGDGAAALDFY[99.1]K		22193
20150529_0226_10xdil_steppedNCE.raw	8340	TQTPVVVVED(+57.02)GFANR	5	76.1	15	563.624	3	36.5116		1687.85	-1.7	Carbamidomethylation (DHKE, X@N-term)	66 66 94 92 94 98 98 77 76 38 62 61 61 63 96	HCD	[229.1]TPVVV[789.3]R		0
20150528_0226_10xdil.raw	9406	GPFLELVR	3	76.1	8	465.777	2	40.2984	185607	929.533	7		61 56 93 90 93 57 61 98	HCD	[154.1]FLE[212.2]R		2185
20150528_0226_10xdil.raw	12546	LEGAAAFAGYLK(+57.02)KLLRLAFPALNVNDSVTK	7	76.1	30	812.717	4	47.0574		3246.81	8.1	Carbamidomethylation (DHKE, X@N-term)	45 47 39 68 95 96 90 76 71 92 96 55 28 29 27 25 75 93 100 100 100 100 98 97 86 91 88 90 89 99	HCD	[370.2]AAF[128.1]YL[808.6]AFPALNV[114.0]D[87.0]V[101.0]K		0
20150529_0226_10xdil.raw	11911	KATTVKELSEFVK	7	76.1	13	740.431	2	39.6648	249021	1478.83	9.3		37 38 48 86 48 51 96 97 93 96 99 100 100	HCD	[628.4]ELSEFVK		18220
20150528_0226_10xdil.raw	7630	Q(+57.02)(+0.98)LGATAK(+57.02)YAEPDADAPVHR	8	76.1	19	709.019	3	36.5382		2124.02	5.2	Carbamidomethylation (DHKE, X@N-term); Deamidation (NQ)	41 52 60 71 51 38 47 96 98 99 93 94 94 96 96 77 64 79 100	HCD	[727.4]YAEPDADA[333.2]R		0
20150529_0226_10xdil_steppedNCE.raw	9513	KFTKRAADDVLLFK	9	76.1	14	551.325	3	40.0217	46473.5	1650.95	4.5		45 37 30 26 36 98 100 100 100 100 100 100 100 94	HCD	[660.4]AADDVLLFK		6247
20150528_0226_10xdil.raw	7720	YPFPGLPPDR	3	76.1	10	579.801	2	36.774	33280.9	1157.59	1.1		75 69 98 98 96 66 50 42 69 97	HCD	[260.1]FPG[422.2]R		5744
20150528_0226_10xdil.raw	12610	HKVAAALEQAALAELR	9	76	16	845.991	2	47.1976	14896.1	1689.95	8.5		3 7 14 98 100 100 99 97 91 91 93 93 80 88 75 88	HCD	[364.2]AAALEQAAL[469.3]		13452
20150528_0226_10xdil.raw	12284	V(+57.02)VYLKLELPQVHK(+57.02)	3	76	13	560.668	3	46.683	251743	1678.98	3.6	Carbamidomethylation (DHKE, X@N-term)	36 32 41 61 77 98 98 89 80 87 98 92 99	HCD	[659.4]LE[338.2]VHK(+57.02)		4927
20150528_0226_10xdil.raw	14949	K(+57.02)(+57.02)TDWFHPFDQLFLDAAAAGVR	11	76	21	840.426	3	51.6733	70016.1	2518.24	6.2	Carbamidomethylation (DHKE, X@N-term)	34 34 54 55 52 18 26 92 99 99 100 99 99 100 100 100 98 93 58 87 100	HCD	[968.5]FDQLFLDAAAA[156.1]R		13367
20150528_0226_10xdil.raw	7630	LWHVR	2	75.9	5	710.416	1	36.5108	218862	709.402	9.3		70 42 78 94 96	HCD	[436.2]VR		10406
20150529_0226_10xdil_steppedNCE.raw	8783	FPPLFPQVQVVVPTQVYK	8	75.9	18	696.056	3	37.7167	10025954	2085.17	-9.1		81 72 81 79 44 27 39 93 94 98 99 98 97 99 92 38 48 86	HCD	[826.4]VQVVVPTQ[390.2]		16599
20150529_0226_10xdil_steppedNCE.raw	6382	D(+57.02)(+57.02)DTD(+57.02)SDLPNPLLQPK	4	75.9	15	919.94	2	31.1994	36227	1837.87	-2.6	Carbamidomethylation (DHKE, X@N-term)	47 53 39 43 92 95 93 84 84 49 73 99 98 97 92	HCD	[560.2]SDL[421.2]LQPK		22634
20150528_0226_10xdil.raw	13385	VPTTLELSVLAAAE(+57.02)R	3	75.9	15	813.962	2	48.5604	13707.8	1625.9	6	Carbamidomethylation (DHKE, X@N-term)	45 38 59 72 97 94 86 91 81 93 97 94 60 44 87	HCD	[398.2]LE[113.1]S[99.1]LAA[413.2]		12799
20150529_0226_10xdil.raw	8846	LPGPFFLLYPFLYK(+57.02)	4	75.9	14	886.503	2	34.1268	1.51888e+06	1770.97	9.6	Carbamidomethylation (DHKE, X@N-term)	69 51 63 70 81 69 71 96 95 91 93 58 63 92	HCD	[771.4]LYPF[276.1]K(+57.02)		22063
20150528_0226_10xdil.raw	13405	TEDELVYPFHVK	4	75.9	12	738.866	2	48.6773	143273	1475.73	-8.9		51 63 74 77 83 92 96 90 92 42 65 85	HCD	[587.2]VYPF[364.2]		11115
20150529_0226_10xdil_steppedNCE.raw	5377	TLLTQYVK	1	75.8	8	483.287	2	28.3948	2.51954e+06	964.559	0.7		70 71 89 84 81 53 65 93	HCD	[818.5]K		2991
20150528_0226_10xdil.raw	14231	VPYLD(+57.02)VVPVTQYVK	5	75.8	14	838.965	2	49.8934	351636	1675.92	-1.7	Carbamidomethylation (DHKE, X@N-term)	41 32 45 46 52 97 98 95 93 96 88 81 98 100	HCD	[644.3]VVPVT[291.1]VK		13345
20150529_0226_10xdil_steppedNCE.raw	5621	HSDELVVER	6	75.8	9	542.279	2	29.0652	51712.5	1082.54	6.9		14 28 58 98 98 98 94 97 99	HCD	[339.1]ELVVER		5603
20150529_0226_10xdil.raw	11568	DPPVVVVYGTFYAK	7	75.8	14	777.912	2	39.2524	1.29296e+06	1553.81	-1.6		97 90 96 99 100 100 99 63 45 37 32 34 70 98	HCD	DPPVVVV[702.3]K		19594
20150529_0226_10xdil_steppedNCE.raw	6101	EPHGPFAEPVYR	4	75.8	12	699.849	2	30.413		1397.67	7.2		52 29 32 95 96 96 97 74 46 94 99 100	HCD	[363.2]GPFA[226.1]VYR		0
20150528_0226_10xdil.raw	10383	N(+0.98)APSFSAHC(+57.02)YR	5	75.8	11	655.783	2	42.4265	2116570	1309.55	-0.2	Carbamidomethylation; Deamidation (NQ)	96 98 100 99 98 89 30 17 36 71 100	HCD	N(+0.98)APSF[562.2]R		8571
20150529_0226_10xdil.raw	7021	Y(+57.02)PFTQPN(+0.98)R	2	75.8	8	540.761	2	30.6295	1.41334e+06	1079.5	3.1	Carbamidomethylation (DHKE, X@N-term); Deamidation (NQ)	89 94 97 64 52 54 72 85	HCD	[220.1]PF[597.3]		5313
20150528_0226_10xdil.raw	13464	LPPEAVVPVTQYVK	4	75.8	14	770.44	2	48.8937	414056	1538.87	-2.9		34 41 44 63 58 93 98 97 96 86 75 81 96 100	HCD	[507.3]VVPV[392.2]VK		12001
20150528_0226_10xdil.raw	9453	KPNEALLDLDASPN(+0.98)K	4	75.8	15	813.423	2	40.34		1624.83	0.3	Deamidation (NQ)	84 50 41 55 94 99 99 98 89 90 56 60 41 80 100	HCD	[468.2]ALLD[113.1]D[370.1]K		0
20150528_0226_10xdil.raw	14303	L(+57.02)PPLTQTVPVVEMRC(+57.02)NR	4	75.8	17	689.699	3	50.3302	673260	2066.08	-0.1	Carbamidomethylation; Carbamidomethylation (DHKE, X@N-term)	97 100 100 97 75 81 94 87 74 92 85 62 14 21 35 79 94	HCD	L(+57.02)PPL[229.1]T[196.1]V[789.3]R		9794
20150529_0226_10xdil.raw	10957	LPPLTQTVPD(+57.02)TH(+57.02)RQHR	5	75.7	16	670.692	3	38.0483	615964	2009.06	-0.2	Carbamidomethylation (DHKE, X@N-term)	90 100 100 99 96 86 86 50 40 81 89 80 30 70 29 86	HCD	LPPLT[1469.7]		15039
20150528_0226_10xdil.raw	9210	LFTLGDADLMDKPDTEK	4	75.7	17	954.972	2	39.8272		1907.92	5.9		57 44 46 41 29 47 90 87 79 89 99 98 98 97 89 97 100	HCD	[646.3]A[359.2]DKPD[101.0]EK		0
20150529_0226_10xdil.raw	11150	DPPVVVPFPEGPK(+57.02)	4	75.7	13	717.88	2	38.3384	311021	1433.76	-6.5	Carbamidomethylation (DHKE, X@N-term)	46 88 95 98 98 92 86 53 89 89 51 23 76	HCD	[212.1]PVVV[809.4]		17448
20150529_0226_10xdil.raw	9938	WSAFLNVLQQLLAK	7	75.7	14	544.32	3	36.1245	97160.3	1629.92	8.7		75 65 53 39 41 47 64 98 96 93 98 99 98 92	HCD	[817.4]LQQLLAK		5561
20150528_0226_10xdil.raw	8320	V(+57.02)QPPTWFR	2	75.6	8	544.291	2	37.8477	148548	1086.56	5.5	Carbamidomethylation (DHKE, X@N-term)	82 84 89 80 40 42 91 98	HCD	[765.4]FR		4268
20150528_0226_10xdil.raw	8574	L(+57.02)DPQD(+57.02)WYTLDKPKALEQDGGGGDVFVHYK	14	75.6	29	681.931	5	38.4169	101607	3404.63	-4.2	Carbamidomethylation (DHKE, X@N-term)	49 62 43 43 43 43 45 51 53 50 39 49 73 78 82 97 97 100 100 99 99 99 100 100 100 100 100 100 100	HCD	[1898.0]EQDGGGGDVFVHYK		9504
20150528_0226_10xdil.raw	8314	LGEHNLDVKLEFMC(+57.02)C(+57.02)NAAK	3	75.6	19	563.017	4	38.0261	245197	2248.04	-1.4	Carbamidomethylation	56 41 73 85 87 88 88 99 97 90 77 35 18 49 87 92 94 89 94	HCD	[778.4]VKL[727.2]NA[71.0]K		5035
20150528_0226_10xdil.raw	10018	TVVDLAADGLGVVSDAVK	3	75.6	18	864.971	2	41.523		1727.93	-2.3		53 49 62 75 87 100 99 98 87 81 47 61 97 95 90 34 47 97	HCD	[527.3]AAD[326.2]VSD[170.1]K		0
20150529_0226_10xdil_steppedNCE.raw	5127	YSSVLGPVR	3	75.5	9	489.275	2	26.9571	330041	976.534	0.4		26 46 79 99 100 99 80 65 85	HCD	[337.1]VLG[352.2]		3135
20150529_0226_10xdil.raw	7122	S(+57.02)VPSLAAE(+57.02)SLTHD(+57.02)VVVLR	4	75.5	18	688.701	3	30.5032		2063.1	-9.7	Carbamidomethylation (DHKE, X@N-term)	33 37 56 71 63 57 63 67 74 98 100 97 94 86 91 94 93 87	HCD	[955.5]LTHD(+57.02)[99.1]VVL[156.1]		0
20150529_0226_10xdil_steppedNCE.raw	8512	RSPAASVLEVVVR	8	75.5	13	691.913	2	37.0307	181209	1381.8	4.7		7 11 28 81 100 99 99 99 100 100 100 97 62	HCD	[411.2]ASVLEVVV[156.1]		16414
20150529_0226_10xdil_steppedNCE.raw	8315	VPYVVVPTQTLAFK	3	75.5	14	781.452	2	36.6761	1909351	1560.89	-0.8		54 37 70 99 100 93 86 95 82 72 79 87 55 48	HCD	[359.2]VVV[97.1]T[688.4]		19826
20150529_0226_10xdil_steppedNCE.raw	8341	T(+57.02)ATPVVVYFTKFDK	5	75.5	14	836.949	2	36.5142		1671.89	-2.7	Carbamidomethylation (DHKE, X@N-term)	50 68 99 97 97 99 99 71 62 90 56 32 53 83	HCD	[229.1]TPVVV[310.1]T[518.3]		0
20150528_0226_10xdil.raw	12196	KVK(+57.02)QLSTD(+57.02)LFR	3	75.5	11	724.917	2	46.4246		1447.81	2.7	Carbamidomethylation (DHKE, X@N-term)	21 20 68 92 97 94 88 76 81 94 100	HCD	[412.3]QLS[386.2]FR		0
20150529_0226_10xdil.raw	7529	TLSSLFAAVQSR	7	75.5	12	640.359	2	31.3869	1.78676e+06	1278.69	8		47 47 42 39 54 98 99 99 97 91 94 99	HCD	[501.3]FAAVQSR		13089
20150528_0226_10xdil.raw	10614	LTAPC(+57.02)TK	1	75.5	7	790.413	1	42.9443	31038858	789.405	-0.3	Carbamidomethylation	76 37 60 95 79 85 96	HCD	[285.2]P[261.1]K		12406
20150529_0226_10xdil_steppedNCE.raw	8877	FPLPH(+57.02)K(+57.02)MPDKPGAALDAAVAPPFK	12	75.4	24	877.129	3	38.004		2628.39	-8.5	Carbamidomethylation (DHKE, X@N-term)	47 38 56 50 50 47 30 38 52 48 92 89 95 99 99 99 98 99 99 99 97 99 94 99	HCD	[1304.7]P[57.0]AALDAAVAPPFK		0
20150529_0226_10xdil_steppedNCE.raw	8230	FPLMLAVFTLTGR	7	75.4	13	733.423	2	36.2535	68785.3	1464.82	9.8		37 29 46 40 67 71 98 99 99 99 98 98 99	HCD	[672.4]VFTLTGR		18051
20150529_0226_10xdil.raw	6656	FVVVLTYGK	3	75.4	9	513.305	2	29.6382	95250.1	1024.6	-1.1		41 59 95 95 93 87 55 56 98	HCD	[246.1]VVL[321.1]K		3780
20150528_0226_10xdil.raw	12685	FLVTLTFVLDLVGVR	6	75.3	15	564.676	3	47.2878	23158.6	1691	2.3		42 43 41 39 46 67 96 99 98 99 95 95 77 93 100	HCD	[674.4]FVLDLV[57.0]VR		5098
20150528_0226_10xdil.raw	15370	R(+57.02)PLVSSGVPVVVYMMQHR	3	75.3	18	704.718	3	52.4638	9548.62	2111.11	9	Carbamidomethylation (DHKE, X@N-term)	76 94 97 96 78 82 90 78 83 99 99 91 34 15 16 74 53 98	HCD	[213.1]PLV[174.1]G[196.1]VVV[690.3]R		10254
20150528_0226_10xdil.raw	17438	FPYVDPAFK	2	75.3	9	1083.55	1	56.3032	371702	1082.54	0.9		58 53 96 96 61 48 77 90 99	HCD	[244.1]YV[283.1]FK		15496
20150528_0226_10xdil.raw	12350	SSYVLGTLPVLGSYK(+57.02)	2	75.3	15	820.948	2	46.6397	137103	1639.88	-0.9	Carbamidomethylation (DHKE, X@N-term)	40 41 54 68 85 93 86 95 79 67 80 87 67 91 97	HCD	[549.3]G[101.0]L[453.3]YK(+57.02)		13076
20150528_0226_10xdil.raw	8553	HTLLN(+0.98)LGYK	3	75.3	9	530.293	2	38.6547	486781	1058.58	-4.6	Deamidation (NQ)	12 29 82 94 92 94 85 91 99	HCD	[351.2]LN(+0.98)L[57.0]YK		3753
20150529_0226_10xdil.raw	7956	YETDKPPVFPVEDVFTLTGR	5	75.2	20	770.722	3	32.1011		2309.16	-5.9		46 68 91 96 95 82 47 40 45 83 83 90 93 93 94 91 87 42 44 95	HCD	[292.1]TDK[636.4]EDVFT[271.2]R		0
20150528_0226_10xdil.raw	8850	WDWGSTVR	4	75.2	8	503.74	2	39.1729	139873	1005.47	-0.9		96 97 99 91 44 29 63 83	HCD	WDWG[443.2]		3010
20150529_0226_10xdil_steppedNCE.raw	6268	LPTVVPTQTLAFK	2	75.2	13	707.92	2	30.8717		1413.82	2.1		35 36 57 94 90 84 86 71 76 86 92 88 81	HCD	[311.2]VV[540.3]A[275.2]		0
20150529_0226_10xdil_steppedNCE.raw	7222	LTAPC(+57.02)TK	1	75.2	7	790.413	1	33.1739	16479089	789.405	0.4	Carbamidomethylation	82 42 62 92 71 81 96	HCD	[285.2]P[261.1]K		20174
20150529_0226_10xdil.raw	7756	VNLPASN(+0.98)HVPTQYVK	5	75.2	15	834.447	2	31.778	151220	1666.87	7.2	Deamidation (NQ)	42 47 79 95 63 53 93 90 96 96 94 89 35 55 99	HCD	[326.2]P[158.1]N(+0.98)HVPT[390.2]K		21165
20150528_0226_10xdil.raw	9155	Y(+57.02)PFPQTN(+0.98)R	3	75.1	8	540.76	2	39.0143	2.61693e+06	1079.5	2.2	Carbamidomethylation (DHKE, X@N-term); Deamidation (NQ)	90 97 98 80 36 40 63 99	HCD	Y(+57.02)PF[497.2]R		4125
20150528_0226_10xdil.raw	15370	LPPLVSSGVPVVPSC(+57.02)PNPHR	5	75	20	703.714	3	52.4779	1.37346e+06	2108.12	-0.3	Carbamidomethylation	87 100 100 99 96 67 77 93 93 95 100 98 70 27 21 57 74 77 28 42	HCD	[113.1]PPLV[174.1]GVPVV[945.4]		10218
20150528_0226_10xdil.raw	9712	KDPAEFQELGQTR	4	75	13	759.878	2	40.8351	10968.7	1517.75	-4.1		39 72 100 100 99 94 76 92 41 27 43 93 99	HCD	[243.1]PAEF[128.1]E[298.2]TR		11754
20150529_0226_10xdil_steppedNCE.raw	6515	VNLPTGN(+0.98)VDLPALSEK	5	75	16	834.447	2	31.5624	65707.8	1666.88	0.6	Deamidation (NQ)	42 54 98 92 44 36 81 84 93 93 94 96 90 36 68 99	HCD	[213.1]LP[372.2]DLPAL[216.1]K		21364
20150529_0226_10xdil_steppedNCE.raw	9404	TAGVPPLTAAVTAK(+57.02)	8	75	14	677.396	2	39.6393	20219.9	1352.77	7.9	Carbamidomethylation (DHKE, X@N-term)	32 32 32 40 51 83 99 99 98 98 97 97 97 94	HCD	[522.3]LTAAVTAK(+57.02)		15601
20150529_0226_10xdil_steppedNCE.raw	8355	H(+57.02)ELNK(+57.02)DNN(+0.98)LMLKVVLSSPATLNSR	4	75	24	936.821	3	36.5516		2807.46	-6.6	Carbamidomethylation (DHKE, X@N-term); Deamidation (NQ)	27 40 47 57 48 91 88 96 98 92 95 51 47 63 97 98 99 83 82 97 91 49 66 96	HCD	[735.4]D[114.0]N(+0.98)LML[326.2]LSS[168.1]TL[201.1]R		0
20150529_0226_10xdil.raw	6637	H(+57.02)TPPQHLELNAHDYLQLR	9	74.9	18	747.052	3	29.5488	149522	2238.13	1.5	Carbamidomethylation (DHKE, X@N-term)	46 40 44 48 54 93 100 100 99 97 99 98 99 92 41 39 77 84	HCD	[617.3]HLELNAHDY[510.3]		18519
20150529_0226_10xdil.raw	11538	LPPLTQTPVVVFYTKDFK	3	74.9	18	1047.09	2	39.0588	648379	2092.16	-2.5		85 99 91 83 93 96 99 89 89 92 97 38 29 78 33 38 38 80	HCD	[113.1]PP[113.1]TQT[196.1]VV[929.5]		23166
20150529_0226_10xdil.raw	7183	VYKVEDLSAPR	3	74.9	11	638.85	2	30.6012	4861.47	1275.68	2.1		51 39 36 37 93 96 92 89 93 99 100	HCD	[489.3]EDL[87.0]APR		12993
20150529_0226_10xdil.raw	7076	TLHPQTVVHQVNTPAPPGPK	4	74.9	20	706.725	3	30.4085		2117.14	7.6		52 73 72 95 59 42 58 99 97 92 91 83 67 81 99 99 98 47 32 61	HCD	[351.2]P[328.2]VHQV[312.1]APP[282.2]		0
20150529_0226_10xdil.raw	7152	FLLVAWLSAPR	4	74.9	11	636.881	2	30.5651		1271.74	6.4		41 50 69 94 97 96 91 51 52 86 96	HCD	[373.2]VAWL[255.1]R		0
20150528_0226_10xdil.raw	11623	K(+57.02)H(+57.02)VLLLVNPLLHEVSYK	5	74.8	17	706.076	3	45.2249		2115.22	-6.8	Carbamidomethylation (DHKE, X@N-term)	36 33 41 52 65 69 64 90 87 94 99 96 97 94 69 87 99	HCD	[916.6]N[97.1]LLHEV[250.1]K		0
20150529_0226_10xdil_steppedNCE.raw	11669	K(+57.02)LKFALSTLVVGK(+57.02)	7	74.8	13	759.476	2	50.2116	13552.7	1516.93	2.4	Carbamidomethylation (DHKE, X@N-term)	33 31 36 57 97 98 98 97 98 98 97 57 75	HCD	[573.4]ALSTLVV[242.1]		19134
20150529_0226_10xdil_steppedNCE.raw	5690	N(+57.02)RVFLNAAK	6	74.8	9	545.316	2	29.4188	390943	1088.61	8	Carbamidomethylation (DHKE, X@N-term)	29 25 42 94 95 93 97 99 100	HCD	[426.2]FLNAAK		5813
20150529_0226_10xdil_steppedNCE.raw	5588	TPPVVDLK	4	74.8	8	434.759	2	28.969	3.50773e+06	867.506	-3.7		28 45 63 93 93 96 93 86	HCD	[295.2]VVDL[128.1]		2080
20150529_0226_10xdil.raw	5053	NNPTVEVELTTEK	6	74.8	13	737.377	2	25.4898	34465.7	1472.74	2.2		36 32 36 40 72 99 97 98 96 91 93 88 95	HCD	[525.3]EVELTT[129.0]K		18079
20150529_0226_10xdil.raw	7153	S(+57.02)PFVEPGGQEVD(+57.02)LTDAFDDER	3	74.7	21	813.038	3	30.5664		2436.07	8.5	Carbamidomethylation (DHKE, X@N-term)	61 57 73 74 83 58 49 38 37 51 88 87 90 94 94 79 83 91 98 98 87	HCD	[1355.6]LTD[218.1]DDE[156.1]		0
20150529_0226_10xdil_steppedNCE.raw	3799	S(+57.02)FFPK	3	74.7	5	341.682	2	19.9904	202386	681.349	0.1	Carbamidomethylation (DHKE, X@N-term)	33 43 98 100 100	HCD	[291.1]FPK		759
20150529_0226_10xdil_steppedNCE.raw	9219	DPPVVVTLEPQPGK(+57.02)	6	74.7	14	766.921	2	39.2204	11472257	1531.82	2.3	Carbamidomethylation (DHKE, X@N-term)	99 95 97 98 99 99 52 32 76 68 76 71 30 55	HCD	DPPVVV[907.5]		19426
20150528_0226_10xdil.raw	12291	ELKK(+57.02)LKVKSLVVGDGAAALDFYVK	15	74.7	24	883.523	3	46.7692	4.11661e+06	2647.53	6.4	Carbamidomethylation (DHKE, X@N-term)	43 28 28 28 35 33 34 38 48 99 99 99 96 98 94 98 99 99 100 100 100 100 98 99	HCD	[1110.7]LVVGDGAAALDFYVK		14015
20150529_0226_10xdil.raw	7685	QTLPGVVVPTQYVK	7	74.7	14	764.941	2	31.5471		1527.87	0.6		22 21 39 70 92 100 100 98 96 98 90 46 73 100	HCD	[439.2]GVVVPTQ[262.1]K		0
20150529_0226_10xdil.raw	11650	FPPLQTLEVQVVPVTQYVK	6	74.7	19	729.08	3	38.8643	21775420	2184.22	-0.2		65 49 64 71 58 54 58 71 83 85 100 100 98 95 98 92 40 51 89	HCD	[1152.6]VVPVTQ[390.2]		17795
20150528_0226_10xdil.raw	8970	LPDRE(+57.02)GEVELVGLKGTPVTK	9	74.7	20	732.08	3	39.353		2193.2	7.8	Carbamidomethylation (DHKE, X@N-term)	39 28 50 36 34 34 94 99 100 100 100 99 99 99 97 56 45 91 96 99	HCD	[724.4]EVELVGLKG[198.1]VTK		0
20150529_0226_10xdil.raw	10974	K(+57.02)(+57.02)TKKVVPVTQYVK	5	74.7	13	816.488	2	37.9821		1630.98	-9	Carbamidomethylation (DHKE, X@N-term)	27 28 49 79 97 98 95 96 96 88 55 70 94	HCD	[542.4]VVPVT[390.2]K		0
20150529_0226_10xdil.raw	10452	TLYTDLLLQVK	5	74.7	11	653.883	2	37.4448	676547	1305.75	-1.7		38 49 61 91 92 93 99 98 57 57 86	HCD	[377.2]TDLLL[355.2]		13988
20150528_0226_10xdil.raw	12091	LEAPGLVVH(+57.02)K	3	74.7	10	560.324	2	46.2564	51993.2	1118.64	-9.8	Carbamidomethylation (DHKE, X@N-term)	97 96 52 34 47 98 98 96 54 75	HCD	LE[225.1]LVV[322.2]		4903
20150529_0226_10xdil_steppedNCE.raw	5549	F(+57.02)DELAR	4	74.7	6	404.201	2	28.7219		806.392	-4.9	Carbamidomethylation (DHKE, X@N-term)	24 40 93 94 98 100	HCD	[319.1]ELAR		0
20150528_0226_10xdil.raw	7495	SAATPFMVTPPLPQHMGR	3	74.6	18	646.66	3	35.5051	1.05754e+06	1936.97	-3.7		40 27 32 52 85 94 99 99 82 85 99 94 79 82 82 47 70 99	HCD	[427.2]FMV[198.1]PL[550.2]R		8239
20150528_0226_10xdil.raw	12918	N(+0.98)KNGGPLFLYVPLSVDAVGSLDEVFAR	10	74.6	27	960.178	3	47.7584	58897.1	2877.49	7.5	Deamidation (NQ)	31 30 40 42 40 48 72 58 53 55 70 70 83 99 99 98 96 97 98 98 96 97 98 75 76 98 100	HCD	[1413.8]SVDAVGSLDE[246.1]AR		14859
20150529_0226_10xdil.raw	11119	TDAAAKAKVVVPTQYVK	5	74.6	17	895.02	2	38.3031	86932.9	1788.01	6.6		39 52 66 86 93 81 55 68 98 99 95 91 97 85 36 45 82	HCD	[358.1]A[327.2]VVVPT[518.3]		22201
20150529_0226_10xdil.raw	11207	TQPPLTQTVPVVYMMQHR	4	74.6	18	709.37	3	38.3253	269143	2125.08	3.7		41 62 100 100 100 97 86 93 77 74 98 97 65 29 20 67 38 98	HCD	[229.1]PPLT[128.1]T[196.1]VV[690.3]R		17059
20150528_0226_10xdil.raw	9677	KDPRVVPVTQYVK	3	74.6	13	764.942	2	41.0591	1478410	1527.88	-5.3		31 45 46 53 98 98 88 90 98 94 62 73 94	HCD	[496.3]VV[97.1]VTQ[262.1]K		11873
20150529_0226_10xdil.raw	16458	AKLLFALSTLVVGK(+57.02)	7	74.5	14	758.981	2	50.3682	59951.5	1515.94	5.2	Carbamidomethylation (DHKE, X@N-term)	26 24 35 50 66 98 99 99 99 99 100 99 69 81	HCD	[572.4]ALSTLVV[242.1]		18947
20150529_0226_10xdil.raw	6476	HAGPGGLGVSMSGGAAAK	4	74.5	18	762.879	2	29.3404	22092.8	1523.75	-5.3		21 35 40 50 62 96 98 96 95 74 54 68 93 88 93 96 87 96	HCD	[419.2]GLGV[305.1]G[57.0]AA[71.0]K		19158
20150529_0226_10xdil.raw	5836	A(+57.02)TTVFMVTPPLPQHGMR	5	74.5	17	647.331	3	27.9635	238302	1938.98	-5.6	Carbamidomethylation (DHKE, X@N-term)	25 26 39 55 70 98 98 79 74 99 98 93 94 90 55 75 100	HCD	[576.3]MV[198.1]PLPQH[188.1]R		13559
20150528_0226_10xdil.raw	12878	GPPK(+57.02)WLALAENTDDAK	3	74.5	16	891.961	2	47.6827		1781.89	7.2	Carbamidomethylation (DHKE, X@N-term)	32 56 42 40 75 90 95 94 82 91 84 84 89 87 58 93	HCD	[622.3]LAL[71.0]E[516.2]K		0
20150528_0226_10xdil.raw	12553	LPAK(+57.02)PALNVNDSVTK	5	74.4	15	812.461	2	47.0488	34574.3	1622.9	5.2	Carbamidomethylation (DHKE, X@N-term)	48 37 44 59 99 99 99 98 99 82 87 48 49 71 96	HCD	[466.3]PALNV[516.2]K		12756
20150529_0226_10xdil.raw	6802	TQTPPQMNC(+57.02)H(+57.02)ALLVVAATDGPGSVH(+57.02)K	11	74.4	26	711.604	4	29.8053	94965.7	2842.39	0.5	Carbamidomethylation; Carbamidomethylation (DHKE, X@N-term)	42 47 78 77 60 53 29 42 45 93 94 99 100 100 98 93 97 98 99 96 47 49 81 82 52 85	HCD	[1057.4]H(+57.02)ALLVVAATDG[662.3]		17148
20150529_0226_10xdil_steppedNCE.raw	8822	LPPLTATGPVVVYGMMAHR	5	74.4	19	670.692	3	37.8788	193293	2009.06	-3		86 100 100 98 68 55 63 93 94 97 97 91 42 31 18 22 84 76 98	HCD	[113.1]PPL[273.1]GPVVV[690.3]R		15209
20150528_0226_10xdil.raw	10823	K(+57.02)(+57.02)KRKTPPED(+57.02)LELLLQK	6	74.4	16	703.085	3	43.385		2106.22	7.6	Carbamidomethylation (DHKE, X@N-term)	32 32 43 69 68 61 90 94 44 61 99 99 100 99 99 100	HCD	[795.5]PE[285.1]ELLLQK		0
20150528_0226_10xdil.raw	9787	GPGEAAAELSDTQLMK	3	74.4	16	809.388	2	41.0221		1616.77	-5.8		50 43 44 67 96 97 93 89 85 44 56 74 81 90 81 100	HCD	[340.1]AAA[673.3]L[131.0]K		0
20150529_0226_10xdil.raw	7054	V(+57.02)SPDND(+57.02)TEDSGPFYDQLFHR	11	74.4	20	818.356	3	30.3579		2452.06	-4.6	Carbamidomethylation (DHKE, X@N-term)	34 36 41 56 40 35 35 52 71 99 99 99 99 100 100 99 97 97 100 100	HCD	[1086.4]SGPFYDQLFHR		0
20150528_0226_10xdil.raw	13771	VYPLGVVPVTKDFK	2	74.3	14	781.453	2	48.6194	2381141	1560.89	-0.7		54 52 62 62 51 90 96 61 65 94 91 78 86 99	HCD	[529.3]VV[196.1]TK[262.1]K		12234
20150528_0226_10xdil.raw	8786	H(+57.02)AELSVPPDKTNEPTAFHHK(+57.02)	6	74.3	20	790.397	3	38.9976		2368.16	5.2	Carbamidomethylation (DHKE, X@N-term)	62 65 88 99 99 96 93 46 57 52 95 91 94 91 97 94 56 24 24 63	HCD	[394.2]LSVP[340.2]TNEPTA[606.3]		0
20150529_0226_10xdil_steppedNCE.raw	6102	LTARAAELNDR	4	74.3	11	615.336	2	30.482	8567.81	1228.65	3.5		55 35 29 36 98 99 99 95 78 94 100	HCD	[441.3]AAEL[114.0]DR		11412
20150528_0226_10xdil.raw	10364	ESAPSFSDLE(+57.02)TR	7	74.3	12	698.323	2	42.4133	8004160	1394.63	0.1	Carbamidomethylation (DHKE, X@N-term)	49 51 99 99 99 98 91 95 91 31 29 60	HCD	[216.1]APSFSDL[443.2]		10051
20150528_0226_10xdil.raw	8964	TQPVVQAAHENK	6	74.3	12	661.344	2	39.5303	346322	1320.68	-4.5		40 33 44 64 62 67 99 99 94 97 92 99	HCD	[652.4]AAHENK		8738
20150529_0226_10xdil.raw	11181	SHE(+57.02)SELVGEFGPK	2	74.3	13	736.854	2	38.3124	19700.9	1471.69	-1.1	Carbamidomethylation (DHKE, X@N-term)	31 18 47 77 89 96 96 86 91 92 84 69 90	HCD	[626.2]LV[57.0]EF[154.1]K		18065
20150529_0226_10xdil.raw	10824	DPPVVVEPNQSFK	6	74.2	13	728.379	2	37.7348	1.29086e+06	1454.74	1.4		70 95 99 100 100 99 97 33 30 32 81 51 77	HCD	[115.0]PPVVVE[701.3]		17767
20150528_0226_10xdil.raw	15623	TLAGLRVKC(+57.02)TLLVAEALDATR	11	74.2	21	757.774	3	53.1045	91622.1	2270.28	9.8	Carbamidomethylation	45 51 63 67 77 59 40 14 10 67 93 99 99 98 99 95 95 97 93 97 100	HCD	[1099.6]LLVAEALDATR		11649
20150529_0226_10xdil.raw	9227	VPQLELVPAR	3	74.2	10	561.333	2	34.7782	189806	1120.66	-8.3		72 49 56 71 86 94 98 97 74 45	HCD	[566.3]LVP[227.1]		6839
20150528_0226_10xdil.raw	7743	L(+57.02)YAVETHPDN(+0.98)LTKSSHK(+57.02)	4	74.2	17	685.67	3	36.7784		2054.01	-8.4	Carbamidomethylation (DHKE, X@N-term); Deamidation (NQ)	54 65 99 98 98 93 85 95 98 94 97 45 38 39 82 23 59	HCD	[333.2]AVET[137.1]PDN(+0.98)L[669.3]		0
20150528_0226_10xdil.raw	14503	FPPLFQVVVVPTQYVK	5	74.2	16	931.032	2	50.7426		1860.05	-3.1		89 74 82 78 49 37 52 92 100 99 98 97 85 36 43 77	HCD	[828.5]VVVPT[518.3]		0
20150529_0226_10xdil.raw	3354	LSTPEER	2	74.2	7	416.215	2	17.4449	20204.4	830.413	1.4		52 57 95 47 70 99 99	HCD	[200.1]T[226.1]ER		1594
20150528_0226_10xdil.raw	9019	SSH(+57.02)PPGLPLWK	5	74.1	11	425.898	3	39.4598	19655.9	1274.68	-2.9	Carbamidomethylation (DHKE, X@N-term)	36 37 57 96 56 45 94 97 99 100 100	HCD	[368.1]P[154.1]LPLWK		1593
20150529_0226_10xdil_steppedNCE.raw	6411	VAGPPLTVPPSSFPK	4	74	15	747.422	2	31.2757		1492.83	1		33 34 58 96 93 96 93 87 49 47 53 83 90 99 100	HCD	[227.1]PPLT[467.2]FPK		0
20150529_0226_10xdil.raw	10420	ETTQYVK	1	74	7	868.444	1	36.9597	165269	867.434	2.9		58 49 93 80 70 79 90	HCD	[230.1]T[390.2]K		21782
20150529_0226_10xdil.raw	9857	TAASLPVVYFTPPAPR	4	74	16	843.958	2	36.0059	166166	1685.91	-7.9		50 48 65 84 94 99 99 95 45 40 77 89 95 67 55 82	HCD	[330.2]LPVV[508.2]P[324.2]		21374
20150529_0226_10xdil.raw	7692	GPGKYVAVPFTGSR	3	73.9	14	718.383	2	31.564		1434.76	-7.6		55 62 74 74 80 97 97 97 76 59 56 36 74 99	HCD	[502.3]VAV[489.2]R		0
20150529_0226_10xdil.raw	10282	VPYVVVPLTQYVK	6	73.9	13	752.943	2	37.0642	4.58498e+06	1503.87	1.6		35 26 56 99 100 99 98 97 93 68 37 58 95	HCD	[359.2]VVVPLT[390.2]K		18714
20150529_0226_10xdil_steppedNCE.raw	5974	T(+57.02)DAPSFSDLNPPLR	3	73.9	14	793.895	2	30.0661	122029	1585.77	1.3	Carbamidomethylation (DHKE, X@N-term)	25 45 96 97 96 87 82 92 93 39 36 59 88 99	HCD	[273.1]APS[234.1]DL[421.2]R		20215
20150529_0226_10xdil.raw	10661	LTTQGVPVVK(+57.02)C(+57.02)C(+57.02)VANR	7	73.9	16	620.325	3	37.3806	102213	1857.96	-0.4	Carbamidomethylation; Carbamidomethylation (DHKE, X@N-term)	77 69 96 94 93 96 95 96 95 49 33 67 29 31 63 98	HCD	[214.1]TQGVPVV[789.3]R		11708
20150528_0226_10xdil.raw	14231	TQLPFGVVPVTQYVK	3	73.9	15	838.471	2	50.1745		1674.93	-3.6		31 30 46 48 59 67 98 98 91 88 95 86 75 97 99	HCD	[643.3]VVP[99.1]T[291.1]VK		0
20150528_0226_10xdil.raw	14949	FPPLFKPVPFDQLFLDAAAAGVR	10	73.9	23	839.461	3	51.591	54840.4	2515.36	-0.7		50 41 52 64 50 42 37 48 45 93 99 98 100 99 98 99 99 99 96 84 33 71 100	HCD	[1022.6]FDQLFLDAAA[227.1]R		13352
20150529_0226_10xdil_steppedNCE.raw	8276	LTEKQLFPPVQVVVPTQYVK	9	73.9	20	771.778	3	36.3509	50932.2	2312.31	-0.9		35 27 50 42 45 61 65 76 84 68 75 96 98 95 90 94 90 95 92 97	HCD	[1280.7]VVVPTQYVK		19561
20150529_0226_10xdil_steppedNCE.raw	6630	SLTFPGEFAVGLPHPVK	3	73.8	17	599.332	3	31.859		1794.97	3.5		46 52 65 57 38 43 92 83 87 92 91 96 87 80 60 89 99	HCD	[602.3]E[218.1]VGL[430.2]K		0
20150529_0226_10xdil.raw	11428	VLLPPLTQGPEAQVVPTPH(+57.02)AR	4	73.8	21	759.768	3	38.7914		2276.26	7.6	Carbamidomethylation (DHKE, X@N-term)	42 59 77 94 94 95 92 87 94 84 58 46 85 91 81 66 87 52 34 48 83	HCD	[325.2]PPLT[128.1]G[425.2]V[815.4]		0
20150529_0226_10xdil.raw	10496	TKFVVVPLTGVYAK	7	73.8	14	761.456	2	37.3207	229704	1520.9	0.4		25 34 59 98 98 96 96 98 97 91 83 39 43 77	HCD	[376.2]VVVPLTG[461.3]		19080
20150529_0226_10xdil.raw	10496	TKFVVVPLTGVYAK	7	73.8	14	761.457	2	36.9422	184769	1520.9	1.8		25 34 59 98 98 96 96 98 97 91 83 39 43 77	HCD	[376.2]VVVPLTG[461.3]		19082
20150529_0226_10xdil.raw	16458	K(+57.02)PVPVALSTLVVGK(+57.02)	7	73.8	14	761.477	2	50.3363	146007	1520.93	6.8	Carbamidomethylation (DHKE, X@N-term)	28 22 36 39 56 97 99 98 98 98 99 99 80 83	HCD	[577.4]ALSTLVV[242.1]		19099
20150528_0226_10xdil.raw	7960	KDHD(+57.02)SHPFAEEYAK	5	73.8	14	865.9	2	37.2688		1729.77	9.4	Carbamidomethylation (DHKE, X@N-term)	49 63 52 91 71 28 37 77 72 97 98 98 99 100	HCD	[380.2]D(+57.02)[539.2]EEYAK		0
20150529_0226_10xdil_steppedNCE.raw	6006	TDEQLFRE(+57.02)HVLLC(+57.02)PELALVEAYAK	9	73.8	24	726.125	4	30.1611		2900.47	-1.6	Carbamidomethylation; Carbamidomethylation (DHKE, X@N-term)	53 66 79 69 79 53 36 30 44 83 92 49 31 32 89 98 99 100 99 99 99 99 94 97	HCD	[1311.6]L[499.2]LALVEAYAK		0
20150528_0226_10xdil.raw	13630	AEVPLSEMKC(+57.02)TKFDK	5	73.7	15	891.95	2	49.05		1781.87	8.6	Carbamidomethylation	32 43 52 97 98 95 98 96 65 57 88 80 43 64 97	HCD	[299.1]PLSEM[779.4]K		0
20150528_0226_10xdil.raw	10183	VVQ(+0.98)PETMMK	3	73.7	9	355.175	3	41.9061	111637	1062.51	-5	Deamidation (NQ)	100 99 96 85 49 38 35 67 95	HCD	VVQ(+0.98)[589.2]K		840
20150528_0226_10xdil.raw	14635	FPPLQFPLDVVPVTQYVK	7	73.7	18	696.388	3	51.0142	1.06123e+06	2086.15	-3.6		42 34 50 76 59 51 44 87 96 100 100 98 98 99 94 47 60 93	HCD	[939.5]DVVPVTQ[262.1]K		9974
20150529_0226_10xdil_steppedNCE.raw	5515	V(+57.02)APPLTDGFK	3	73.7	10	551.3	2	28.67	175123	1100.59	-1.5	Carbamidomethylation (DHKE, X@N-term)	34 58 99 99 94 85 86 33 51 97	HCD	[227.1]PPL[420.2]K		6244
20150528_0226_10xdil.raw	8662	KEPSLAQTVR	3	73.7	10	564.82	2	38.7827	89999.2	1127.63	-3.2		31 43 37 91 94 93 84 79 87 97	HCD	[354.2]SLA[328.2]R		5104
20150529_0226_10xdil_steppedNCE.raw	6111	LSQGRLTDAFDDER	3	73.7	14	811.897	2	30.4627	10173	1621.77	6.1		75 31 31 29 47 98 98 98 83 74 86 97 97 88	HCD	[541.3]LTD[333.1]DE[156.1]		20772
20150528_0226_10xdil.raw	12816	V(+57.02)PWADVEQR	4	73.7	9	578.788	2	47.5534	99663.8	1155.57	-5.3	Carbamidomethylation (DHKE, X@N-term)	43 42 91 96 97 91 54 52 99	HCD	[253.1]WADV[257.1]R		5679
20150528_0226_10xdil.raw	8443	K(+57.02)PLLMWDHLGSAD(+57.02)LTDVR	5	73.7	18	727.716	3	38.2797		2180.1	9.8	Carbamidomethylation (DHKE, X@N-term)	59 52 85 31 17 44 99 99 99 97 96 85 84 55 52 77 97 99	HCD	[825.5]DHLGS[572.2]VR		0
20150528_0226_10xdil.raw	9563	LTPQVVPVTQYVK	3	73.7	13	736.429	2	41.0523	21060010	1470.84	-0.6		36 43 52 91 99 99 74 79 97 87 48 61 91	HCD	[311.2]QVV[196.1]T[390.2]K		11064
20150529_0226_10xdil.raw	7425	V(+57.02)SPGPQK(+57.02)DPTSVVYTARAWWQK	8	73.7	22	872.452	3	31.0633		2614.33	2.1	Carbamidomethylation (DHKE, X@N-term)	50 51 55 40 30 32 35 60 94 96 95 98 100 99 98 96 59 58 84 92 98 99	HCD	[922.5]PTSVVYTA[413.2]WQK		0
20150528_0226_10xdil.raw	12186	DYPDAPSFSDLSEAR	7	73.6	15	835.37	2	46.4161	290610	1668.73	-0.8		53 34 40 82 97 94 93 92 91 94 91 74 44 43 83	HCD	[490.2]APSFSDL[443.2]		13297
20150529_0226_10xdil.raw	7641	M(+57.02)C(+57.02)H(+57.02)VLVGASSR	5	73.6	11	665.826	2	31.4674	60047.8	1329.63	6.4	Carbamidomethylation; Carbamidomethylation (DHKE, X@N-term)	27 26 41 97 99 98 95 94 59 75 99	HCD	[542.2]VLVGA[174.1]R		14754
20150528_0226_10xdil.raw	12142	R(+57.02)TTQLSTD(+57.02)LFR	4	73.6	11	726.389	2	46.3657	133798	1450.75	7.8	Carbamidomethylation (DHKE, X@N-term)	21 21 29 92 98 97 91 82 82 95 100	HCD	[415.2]QLST[285.1]FR		10834
20150528_0226_10xdil.raw	10610	VPDPTKHLSEFVK	6	73.5	13	499.61	3	42.872	45026.6	1495.8	3.1		43 36 68 63 61 59 46 94 94 96 97 99 100	HCD	[774.4]LSEFVK		2884
20150528_0226_10xdil.raw	7248	WANSVLLR	4	73.5	8	479.778	2	35.5646		957.54	1.7		38 28 40 88 95 99 100 100	HCD	[458.2]VLLR		0
20150529_0226_10xdil.raw	10658	T(+57.02)ALTPPC(+57.02)AVPLSKDFK	3	73.5	16	901.476	2	37.4113	135807	1800.94	-4.2	Carbamidomethylation; Carbamidomethylation (DHKE, X@N-term)	56 60 87 100 100 92 50 36 81 67 94 94 79 74 31 75	HCD	[342.2]TPP[427.2]LS[518.3]		22302
20150529_0226_10xdil.raw	16458	L(+57.02)PLVVALSTLVVGK(+57.02)	6	73.4	14	761.979	2	50.4219	53717.8	1521.95	-4.1	Carbamidomethylation (DHKE, X@N-term)	40 38 60 31 27 88 99 98 98 98 99 99 73 80	HCD	[649.4]LSTLVV[242.1]		19124
20150529_0226_10xdil.raw	7418	K(+57.02)DQPVFGLSAATWRR	5	73.4	15	894.972	2	31.0508		1787.94	-7.2	Carbamidomethylation (DHKE, X@N-term)	26 29 33 58 73 76 77 98 99 99 99 99 72 64 97	HCD	[828.4]LSAAT[342.2]R		0
20150528_0226_10xdil.raw	8405	GPPSH(+57.02)K	1	73.4	6	679.357	1	38.2491	27798.3	678.345	7.2	Carbamidomethylation (DHKE, X@N-term)	27 72 77 92 74 98	HCD	[251.1]S[194.1]K		9362
20150529_0226_10xdil.raw	11295	DPPGLKKLPSPFFAK	2	73.4	15	821.474	2	38.655	542852	1640.93	2.9		98 94 88 60 51 48 66 84 97 82 54 66 46 71 95	HCD	DP[636.4]P[549.3]K		20836
20150528_0226_10xdil.raw	10434	T(+57.02)ALPADLN(+0.98)DER	5	73.4	11	636.809	2	42.466	12014583	1271.6	3	Carbamidomethylation (DHKE, X@N-term); Deamidation (NQ)	36 49 75 79 92 92 96 96 93 62 37	HCD	[439.2]ADLN(+0.98)D[285.1]		7963
20150528_0226_10xdil.raw	13058	LTKPYSLPVEAR	3	73.3	12	687.394	2	48.0209	99816.3	1372.77	1.3		56 43 46 37 52 94 96 84 77 96 99 100	HCD	[602.3]SL[196.1]EAR		9726
20150529_0226_10xdil.raw	11652	DPPVVVEC(+57.02)YVDFR	5	73.3	13	797.879	2	39.2744	105158	1593.75	-3.7	Carbamidomethylation	96 87 95 98 99 99 90 28 28 76 52 44 62	HCD	D[97.1]PVVVE[840.4]		20161
20150529_0226_10xdil.raw	6924	L(+57.02)GPTDNAAHENK	6	73.3	12	662.313	2	30.2148	33673.3	1322.62	-8.2	Carbamidomethylation (DHKE, X@N-term)	43 53 49 36 44 68 95 99 96 98 98 100	HCD	[654.3]AAHENK		14536
20150529_0226_10xdil.raw	7675	KN(+0.98)PVDGAELVLTFD(+57.02)R	4	73.3	15	866.441	2	31.5306		1730.88	-9.7	Carbamidomethylation (DHKE, X@N-term); Deamidation (NQ)	49 48 51 63 80 80 85 97 98 98 90 74 31 54 99	HCD	[682.3]ELVL[420.2]R		0
20150529_0226_10xdil_steppedNCE.raw	5503	DKPSAAMVTPPLPQHGMR	2	73.3	18	644.995	3	28.5882	14558.4	1931.97	-3.4		35 28 37 53 66 76 97 99 85 85 99 94 83 92 89 49 55 99	HCD	[569.3]MV[198.1]PL[97.1]Q[325.1]R		13646
20150528_0226_10xdil.raw	14568	DPPVVVPFPEGPK(+57.02)	4	73.3	13	717.881	2	50.8987		1433.76	-5.8	Carbamidomethylation (DHKE, X@N-term)	43 85 93 96 97 90 82 66 85 90 28 29 67	HCD	[212.1]PVVV[341.2]E[339.2]		0
20150529_0226_10xdil.raw	10240	T(+57.02)ATPVVVFYTQYVK	5	73.3	14	836.949	2	36.6353		1671.89	-2.1	Carbamidomethylation (DHKE, X@N-term)	40 55 99 100 100 100 99 42 31 76 79 49 63 93	HCD	[229.1]TPVVV[801.4]K		0
20150528_0226_10xdil.raw	14722	FPPLQFPTVPVLTQYVK	6	73.3	17	658.711	3	50.9969	287033	1973.1	4.7		71 62 74 71 47 49 44 50 91 95 98 98 96 92 52 64 90	HCD	[927.5]VPVLTQ[262.1]K		8652
20150529_0226_10xdil.raw	7335	D(+57.02)GSYFQQLGALTGNGPVQQVR	7	73.2	21	764.719	3	30.9503	156894	2291.13	2	Carbamidomethylation (DHKE, X@N-term)	37 30 48 64 55 49 84 97 99 99 99 99 97 95 61 54 72 88 42 70 100	HCD	[882.4]LGALTGN[608.3]R		19202
20150529_0226_10xdil.raw	10126	EPVYESK(+57.02)YFTHPDVNGSNPLGANR	5	73.2	24	916.771	3	36.4385		2747.29	-0.9	Carbamidomethylation (DHKE, X@N-term)	83 53 51 41 56 88 57 57 90 95 95 96 95 84 76 76 46 61 94 85 79 85 62 52	HCD	[1052.5]FTHPD[471.2]P[511.3]		0
20150529_0226_10xdil.raw	9591	K(+57.02)ASQTLGVVPQLYLALGLSGALQHR	8	73.2	25	670.14	4	35.4929		2676.51	8.6	Carbamidomethylation (DHKE, X@N-term)	47 42 41 35 35 51 74 89 89 49 45 91 99 100 100 99 94 96 98 77 68 77 79 57 98	HCD	[1165.6]LYLALGLS[506.3]R		0
20150528_0226_10xdil.raw	14415	YVVQNPPLTD(+57.02)YGYVVPTQYVK	4	73.2	21	834.101	3	50.5178	169201	2499.27	4.8	Carbamidomethylation (DHKE, X@N-term)	57 51 53 41 61 99 99 99 94 87 44 36 59 98 99 99 97 85 41 52 86	HCD	[603.3]PPLT[555.2]VVPT[518.3]		13275
20150529_0226_10xdil_steppedNCE.raw	8864	LPPLTQTPVVVEPQNSFK	3	73.2	18	997.551	2	37.9955	42477.2	1993.09	-0.1		81 99 89 84 97 96 98 70 68 95 91 95 66 22 25 30 42 69	HCD	[113.1]P[210.1]TQT[196.1]VVE[701.3]		23099
20150529_0226_10xdil_steppedNCE.raw	6205	TKQ(+0.98)LTGNGPVQAVGR	5	73.2	15	763.913	2	30.6647	88947	1525.82	-6.7	Deamidation (NQ)	31 33 92 97 99 98 97 71 67 94 87 49 51 48 85	HCD	[229.1]Q(+0.98)LTGN[154.1]V[511.3]		19309
20150529_0226_10xdil.raw	5902	KDPFMVTPPPLQHGMR	3	73.2	16	617.652	3	28.0994	570016	1849.93	0.6		34 55 78 91 98 98 78 79 98 59 47 79 75 47 57 99	HCD	[340.2]FMV[198.1]P[663.3]R		11438
20150529_0226_10xdil_steppedNCE.raw	9179	A(+57.02)PPLTTPVVVNPHSLVVSLPFPFK	3	73.2	24	871.825	3	38.829		2612.47	-8	Carbamidomethylation (DHKE, X@N-term)	76 81 69 53 69 92 88 92 96 85 44 23 15 69 84 95 94 50 51 67 81 92 94 99	HCD	[536.3]T[97.1]VV[647.3]VV[444.2]PFK		0
20150529_0226_10xdil_steppedNCE.raw	7715	K(+57.02)(+57.02)KRRRRRLLSTEELLDAFK	9	73.2	19	633.123	4	34.8208		2528.48	-5.4	Carbamidomethylation (DHKE, X@N-term)	29 31 40 42 41 41 42 57 93 99 100 100 100 100 99 98 98 86 96	HCD	[1206.8]LSTEELLDA[147.1]K		0
20150528_0226_10xdil.raw	12843	QVNLFLLVVVPTGAYVK	4	73.2	17	930.552	2	47.6557	133168	1859.09	-1.9		22 25 44 59 49 65 90 99 98 92 80 88 85 92 71 85 100	HCD	[714.4]LVVV[255.1]A[262.1]K		14622
20150528_0226_10xdil.raw	13337	FPPLQFPVVVTQYVK	5	73.1	15	881.496	2	48.5079		1760.99	-4.8		78 66 64 63 47 55 94 98 99 99 95 78 31 43 87	HCD	[729.4]PVVVT[518.3]		0
20150529_0226_10xdil.raw	4035	TEPFPK	2	73.1	6	359.693	2	20.8172	41188.2	717.37	1.4		57 58 39 87 98 100	HCD	[474.2]PK		936
20150529_0226_10xdil.raw	10472	TLEGQEVLTVTDVPR	6	73.1	15	828.937	2	36.9139	231351	1655.87	-8.5		53 43 61 42 45 69 97 100 99 98 95 95 55 61 82	HCD	[657.3]VLTVTD[352.2]		21026
20150529_0226_10xdil.raw	10184	TLVGSGPLVELEVR	3	73.1	14	734.929	2	36.5948	344401	1467.83	8.8		65 57 45 34 45 55 58 96 98 96 85 92 97 99	HCD	[611.3]LVE[113.1]EVR		17994
20150529_0226_10xdil.raw	7107	KDPSK(+57.02)HYDE(+57.02)EYLLLTGR	5	73.1	17	726.702	3	30.4752		2177.08	4.1	Carbamidomethylation (DHKE, X@N-term)	36 55 62 49 35 24 95 98 89 92 99 100 100 99 51 59 99	HCD	[749.4]YD[186.1]EYLLL[158.1]R		0
20150529_0226_10xdil.raw	10045	LPVYTK(+57.02)	1	73	6	777.451	1	36.3461	26075.5	776.443	0.1	Carbamidomethylation (DHKE, X@N-term)	83 77 96 68 51 63	HCD	[210.1]V[449.2]		19586
20150529_0226_10xdil.raw	11470	KAH(+57.02)LPPLGC(+57.02)PDLNVVPVTPQHR	6	73	22	834.78	3	38.8688		2501.33	-5.7	Carbamidomethylation; Carbamidomethylation (DHKE, X@N-term)	37 35 39 67 100 100 98 60 66 64 62 53 66 95 98 97 98 98 91 82 28 73	HCD	[506.3]PPL[656.3]VVPVTP[421.2]		0
20150529_0226_10xdil.raw	5924	S(+57.02)VPSH(+57.02)PDTC(+57.02)D(+57.02)ALLVVAATNNFTTTR	8	73	25	715.346	4	28.1483	86271.5	2857.37	-4.7	Carbamidomethylation; Carbamidomethylation (DHKE, X@N-term)	33 40 63 68 54 42 52 39 41 52 98 99 100 100 99 96 95 95 81 93 90 79 72 66 77	HCD	[1266.5]ALLVVAAT[114.0]NF[459.2]		17299
20150529_0226_10xdil_steppedNCE.raw	5970	TLTHLLTTQYVK	1	73	12	709.406	2	30.1834	776030	1416.8	-0.3		18 52 93 75 94 88 76 94 81 40 64 99	HCD	[214.1]T[137.1]L[214.1]T[390.2]K		17143
20150528_0226_10xdil.raw	12291	LHPRLKKHLPVVGN(+0.98)GAAALDFYVK	14	72.9	24	882.18	3	46.7433	3103322	2643.5	6.7	Deamidation (NQ)	33 15 21 14 15 28 71 48 60 61 99 99 98 98 96 99 99 100 100 100 100 100 97 99	HCD	[1219.8]VVGN(+0.98)GAAALDFYVK		13999
20150529_0226_10xdil.raw	9170	ALKVVPLPVQQLVNTAWK	10	72.9	18	1002.61	2	34.5582	1.76466e+06	2003.19	3.7		39 41 39 35 29 24 49 70 99 97 98 99 99 98 98 100 100 100	HCD	[817.5]VQQLVNTAWK		23021
20150528_0226_10xdil.raw	14263	VPLNVVPVTKDFK	6	72.9	13	728.435	2	50.2574	131349	1454.85	4.5		37 32 50 92 99 99 96 95 96 80 68 30 76	HCD	[309.2]NVVPVT[518.3]		10900
20150528_0226_10xdil.raw	14112	FPPLTSSPVQVVVPTQYVK	7	72.9	19	1043.58	2	49.9505		2085.15	-0.5		71 63 78 87 71 26 17 21 89 94 100 100 97 94 97 90 45 57 90	HCD	[925.5]QVVVPTQ[262.1]K		0
20150528_0226_10xdil.raw	8441	KDPSVHDVLQD(+57.02)EQFLNAVK	6	72.9	19	747.05	3	38.3155	257606	2238.13	0.7	Carbamidomethylation (DHKE, X@N-term)	30 44 49 64 66 49 80 75 66 40 83 96 96 99 99 96 96 73 86	HCD	[1290.6]EQFLNA[227.2]		11374
20150528_0226_10xdil.raw	8698	FSDQDSNK	3	72.9	8	470.707	2	38.8887	206512	939.393	7.4		96 96 93 37 51 55 64 90	HCD	FSD[444.2]K		2296
20150528_0226_10xdil.raw	15451	S(+57.02)AKDMKFD(+57.02)AVLTVQLLD(+57.02)NPR	9	72.9	20	811.431	3	52.6887		2431.25	7	Carbamidomethylation (DHKE, X@N-term)	58 61 76 70 21 27 28 88 96 99 100 100 100 98 97 96 94 36 29 85	HCD	[1036.5]AVLTVQLLD(+57.02)[367.2]		0
20150529_0226_10xdil_steppedNCE.raw	6143	YGN(+0.98)AAELDDK	2	72.9	10	548.743	2	30.5267		1095.47	-0.9	Deamidation (NQ)	93 87 91 90 86 44 31 48 71 88	HCD	Y[57.0]N(+0.98)A[671.3]		0
20150528_0226_10xdil.raw	13715	EPSYVPVLTGVSFK	2	72.9	14	761.904	2	49.2036	4883.31	1521.81	-9.8		49 28 55 87 99 69 67 97 95 89 85 71 47 86	HCD	[476.2]V[196.1]LT[518.3]		11803
20150529_0226_10xdil.raw	9679	LPPGKEFAVGLPHLMK	8	72.9	16	578.669	3	35.7589	1.91833e+06	1732.97	8.2		38 56 57 46 53 95 98 98 98 95 96 96 90 62 35 53	HCD	[492.3]EFAVGLPH[372.2]		8132
20150529_0226_10xdil.raw	9216	A(+57.02)KKPLLHEVSYK	6	72.9	12	735.421	2	34.823	64216.9	1468.84	-8.1	Carbamidomethylation (DHKE, X@N-term)	32 33 50 90 97 99 95 98 97 75 61 49	HCD	[384.2]PLLHEV[378.2]		18002
20150528_0226_10xdil.raw	13661	YPFLETAFK	3	72.9	9	1115.58	1	49.0182	105281	1114.57	-0.2		99 98 99 65 45 35 53 69 93	HCD	YPF[561.3]K		15673
20150528_0226_10xdil.raw	13979	D(+57.02)(+57.02)LETEMLTE(+57.02)PVVGVSDLFVHEK	12	72.8	22	886.766	3	49.64	138870	2657.29	-5.3	Carbamidomethylation (DHKE, X@N-term)	46 56 66 42 48 21 35 34 35 45 99 100 99 97 96 96 97 99 99 95 97 99	HCD	[1272.6]VVGVSDLFVHEK		14050
20150529_0226_10xdil.raw	9382	VYPLGANR	4	72.8	8	889.483	1	35.2169	369748	888.482	-6.4		100 99 97 90 75 38 37 49	HCD	VYPL[398.2]		22114
20150529_0226_10xdil.raw	10726	FPPLQPFVQVVPVTQYVK	6	72.8	18	696.058	3	37.7212	25026774	2085.17	-7.5		63 52 56 63 47 31 35 70 86 99 100 99 99 99 96 52 67 95	HCD	[1053.6]VVPVTQ[262.1]K		16502
20150529_0226_10xdil.raw	7670	V(+57.02)NLPGSEVDLPALTDK	3	72.8	16	862.959	2	31.6021	494791	1723.9	2.7	Carbamidomethylation (DHKE, X@N-term)	35 33 57 95 85 37 50 92 98 97 69 74 95 66 86 97	HCD	[383.2]P[273.1]VDL[168.1]L[216.1]K		21699
20150529_0226_10xdil.raw	6378	DHLK(+57.02)DKLTH(+57.02)PEELAEEYAK	9	72.8	19	595.804	4	29.0829	20216.9	2379.17	6.5	Carbamidomethylation (DHKE, X@N-term)	54 30 69 43 43 33 43 46 56 82 96 98 96 98 99 100 99 100 100	HCD	[1298.7]EELAEEYAK		9518
20150528_0226_10xdil.raw	8105	Y(+57.02)QEDLTVR	3	72.8	8	540.77	2	37.568		1079.52	0.5	Carbamidomethylation (DHKE, X@N-term)	92 93 98 63 44 43 54 97	HCD	Y(+57.02)QE[428.2]R		0
20150529_0226_10xdil_steppedNCE.raw	8644	LTQTVPPYVGYQPNPK	6	72.8	16	901.474	2	37.3798	26208.1	1800.94	-4.2		76 35 54 95 95 91 90 93 91 89 89 79 71 34 27 56	HCD	[342.2]TVPPYV[784.4]		22450
20150529_0226_10xdil.raw	6919	KDPGEAADGVGVVSDVAK	6	72.7	18	857.432	2	30.158	6876.71	1712.86	-5.1		39 59 68 49 66 97 98 93 24 33 48 59 93 93 96 96 98 99	HCD	[526.2]AAD[312.2]VSDVAK		21634
20150529_0226_10xdil.raw	10452	V(+57.02)SHTDLLLQVK	5	72.7	11	655.381	2	37.002		1308.74	5.6	Carbamidomethylation (DHKE, X@N-term)	39 45 54 91 90 90 98 98 57 55 83	HCD	[380.2]TDLLL[355.2]		0
20150529_0226_10xdil_steppedNCE.raw	8471	M(+57.02)H(+57.02)TDLLLNLK	2	72.7	10	656.36	2	36.8659		1310.7	3.4	Carbamidomethylation (DHKE, X@N-term)	35 42 91 92 89 93 89 77 45 73	HCD	[382.1]TD[113.1]L[468.3]		0
20150529_0226_10xdil_steppedNCE.raw	8755	FPPLTEAAVGPVPQPNK	4	72.7	17	881.473	2	37.661		1760.95	-8.1		98 96 94 90 45 40 32 53 94 61 61 96 96 88 74 46 71	HCD	FPPL[372.2]V[154.1]VP[467.2]		0
20150529_0226_10xdil_steppedNCE.raw	11669	ALLKFALSTLVVGK(+57.02)	7	72.7	14	758.978	2	50.1379	18111	1515.94	2.1	Carbamidomethylation (DHKE, X@N-term)	39 40 44 43 57 96 97 96 94 93 96 96 55 72	HCD	[572.4]ALSTLVV[242.1]		19088
20150529_0226_10xdil.raw	8045	LPTAFNVNLTPTGAFK	4	72.7	16	845.966	2	32.2657		1689.91	5		55 43 59 66 73 62 90 80 59 50 65 79 90 94 98 100	HCD	[643.3]V[526.3]GAFK		0
20150529_0226_10xdil.raw	11444	FPPLQFVNLVVPVTQYVK	4	72.7	18	1044.61	2	38.8193		2087.18	8.3		81 71 74 71 44 33 33 44 98 100 99 91 88 95 91 48 58 89	HCD	[942.5]LVVP[99.1]TQ[390.2]		0
20150528_0226_10xdil.raw	9962	VKPEVVPVTQVYK	6	72.7	13	743.434	2	42.0288	40276640	1484.86	-4.5		32 29 31 94 100 100 96 94 95 83 43 57 91	HCD	[324.2]EVVPVT[390.2]K		11285
20150528_0226_10xdil.raw	13267	K(+57.02)(+57.02)TKESVVPVTQYVK	6	72.7	14	860.491	2	48.4288	80535.2	1718.96	6.4	Carbamidomethylation (DHKE, X@N-term)	24 24 34 54 50 95 99 98 98 98 92 70 84 97	HCD	[630.3]VVPVTQ[262.1]K		13679
20150529_0226_10xdil.raw	8229	T(+57.02)DAPSFSDLSNNK	4	72.7	13	726.836	2	32.6329	256349	1451.65	3.1	Carbamidomethylation (DHKE, X@N-term)	85 96 100 98 92 73 31 48 88 85 43 43 64	HCD	[158.1]DAPS[905.4]		17728
20150529_0226_10xdil.raw	11521	DPPVVVVYVPQGPK(+57.02)	2	72.6	14	775.936	2	39.0018		1549.85	4.5	Carbamidomethylation (DHKE, X@N-term)	97 82 88 92 93 78 59 60 92 81 73 30 30 61	HCD	D[194.1]VV[361.2]V[564.3]		0
20150528_0226_10xdil.raw	13690	A(+57.02)TAHPLTSDLFHSLVPEAR	5	72.6	19	707.034	3	49.2193	44287.3	2118.09	-2.3	Carbamidomethylation (DHKE, X@N-term)	40 37 39 28 68 98 66 51 64 96 99 98 96 96 58 51 97 99 100	HCD	[534.3]L[303.1]LFHSL[196.1]EAR		10309
20150528_0226_10xdil.raw	14263	FPPLQFPLTNVVPVTKDFK	7	72.6	19	729.739	3	50.1838	452229	2186.21	-8		46 38 54 76 58 52 47 76 58 95 100 100 97 95 97 91 78 39 82	HCD	[1040.6]NVVPVTK[390.2]		10921
20150529_0226_10xdil_steppedNCE.raw	6304	HRRVELFQLR	3	72.6	10	451.932	3	30.9664		1352.78	-3.5		22 35 44 64 96 98 94 80 93 99	HCD	[548.3]ELF[128.1]LR		0
20150529_0226_10xdil_steppedNCE.raw	5645	ELNFWKPN(+0.98)SVTQLKPHSTVDFR	4	72.6	22	529.675	5	29.2315	159258	2643.34	-2.2	Deamidation (NQ)	40 31 41 70 75 73 81 54 57 54 69 54 72 83 92 88 89 87 91 98 97 99	HCD	[1685.9]P[325.1]VDFR		4861
20150529_0226_10xdil.raw	10287	TLPPQTLTC(+57.02)C(+57.02)LDVVVPTRAHR	4	72.5	21	812.087	3	36.7121		2433.26	-9.4	Carbamidomethylation	47 45 62 63 61 72 76 75 77 74 88 94 99 100 97 79 96 46 77 20 75	HCD	[1284.6]DVVV[97.1]T[520.3]		0
20150529_0226_10xdil_steppedNCE.raw	8127	WSLAFVNLQQLLAK	4	72.5	14	544.318	3	35.9502	46394.6	1629.92	5.4		74 63 61 42 37 37 49 96 91 88 94 98 97 90	HCD	[817.4]LQ[128.1]LLAK		5737
20150529_0226_10xdil.raw	6318	TLTLQ(+0.98)VFQVDVDSH(+57.02)K	3	72.5	15	894.47	2	28.9856	76999.9	1786.91	8.5	Carbamidomethylation (DHKE, X@N-term); Deamidation (NQ)	35 85 88 88 98 99 97 80 78 41 25 47 82 48 96	HCD	[428.3]Q(+0.98)VF[781.3]K		22190
20150529_0226_10xdil.raw	7332	LEKGPPALELK	5	72.5	11	398.906	3	30.9433	8412.6	1193.7	-3.8		39 48 47 43 53 73 98 98 99 100 100	HCD	[621.3]ALELK		1349
20150529_0226_10xdil.raw	9485	T(+57.02)ATPVVVPEE(+57.02)YVR	6	72.5	13	787.417	2	35.297	1.10866e+06	1572.81	3.1	Carbamidomethylation (DHKE, X@N-term)	47 76 100 100 100 100 100 90 61 28 24 37 81	HCD	[229.1]TPVVVP[733.3]		19862
20150528_0226_10xdil.raw	8112	YQEVTAANK	1	72.5	9	512.26	2	37.6696	152980	1022.5	2.6		98 88 98 83 37 37 47 65 98	HCD	Y[128.1]E[456.2]K		3227
20150528_0226_10xdil.raw	7912	APATGDK	1	72.5	7	659.339	1	37.2557	532857	658.329	5		79 98 68 44 43 77 98	HCD	[71.0]P[344.1]K		8672
20150528_0226_10xdil.raw	14701	EPVYAELTLDLGFPDK	2	72.4	16	903.964	2	51.2233	8270.16	1805.91	2.2		80 56 64 60 75 78 81 85 35 41 74 85 92 63 91 100	HCD	[1300.7]F[97.1]DK		14301
20150529_0226_10xdil_steppedNCE.raw	6499	DHC(+57.02)QVPVTFPFK	4	72.4	12	737.857	2	31.5132		1473.71	-5.4	Carbamidomethylation	35 14 33 85 94 90 91 91 82 82 76 96	HCD	[540.2]VPVT[391.2]K		0
20150529_0226_10xdil_steppedNCE.raw	9287	TPLPQTPVVVEVPFVQPPNK	1	72.4	20	729.413	3	39.1683		2185.21	0.9		57 48 76 66 64 82 73 85 95 87 75 87 80 48 69 80 77 76 50 71	HCD	[833.5]V[1234.7]		0
20150528_0226_10xdil.raw	15904	FLPPVTLK(+57.02)KKEALDELGALVAEER	4	72.3	24	908.52	3	53.6788	168973	2722.53	4	Carbamidomethylation (DHKE, X@N-term)	44 46 59 85 84 63 45 30 28 31 88 89 95 95 97 96 81 82 87 91 81 89 72 78	HCD	[1408.8]LDEL[241.1]V[485.2]		14355
20150529_0226_10xdil.raw	6886	AASGVESHLGR	1	72.3	11	542.277	2	29.9643	100915	1082.55	-6.1		75 69 63 38 47 94 88 70 85 81 84	HCD	[385.2]E[550.3]		5419
20150529_0226_10xdil_steppedNCE.raw	6343	TVSTLFAAVQSR	4	72.3	12	640.359	2	31.2366	1.06203e+06	1278.69	7.4		41 35 35 36 60 99 99 99 95 84 89 97	HCD	[501.3]FAAV[215.1]R		13261
20150529_0226_10xdil.raw	9761	VPPHKLEGDYKLTYDK	8	72.3	16	952.008	2	35.8128		1901.99	6.8		33 58 52 27 95 98 97 90 95 91 92 95 68 35 54 78	HCD	[430.2]KLEGDYKL[507.2]		0
20150529_0226_10xdil.raw	10968	YSSVVYPFHVK	5	72.3	11	663.342	2	37.976	645257	1324.68	-8.9		23 43 79 96 99 99 96 97 38 52 74	HCD	[337.1]VVYPF[364.2]		14583
20150529_0226_10xdil_steppedNCE.raw	5451	KDAVSVMEH(+57.02)QATGFAYNVDAYSYLK	9	72.3	25	716.839	4	28.3147	459222	2863.35	-7.4	Carbamidomethylation (DHKE, X@N-term)	88 61 54 87 92 91 46 67 39 35 36 39 36 53 95 99 94 94 96 91 94 96 97 76 52	HCD	[413.2]SV[958.4]AYNVDAYSY[241.2]		17471
20150529_0226_10xdil.raw	7701	TPLNEVTLTQYVK	1	72.2	13	753.417	2	31.4008	776458	1504.81	3.3		50 33 88 54 83 85 85 86 98 89 44 55 88	HCD	[867.5]T[518.3]		18728
20150529_0226_10xdil.raw	10386	T(+57.02)AGTPVVVYFTQYVK	5	72.2	15	865.461	2	36.9171	22059	1728.91	-1.3	Carbamidomethylation (DHKE, X@N-term)	41 40 67 100 99 98 97 94 42 43 87 81 50 58 87	HCD	[286.1]TPVVV[929.5]		21748
20150529_0226_10xdil_steppedNCE.raw	5670	E(+57.02)(+57.02)GLHGLDVLENE(+57.02)AFLGGAAAK	9	72.2	21	761.388	3	29.1794	95802.6	2281.13	3.2	Carbamidomethylation (DHKE, X@N-term)	24 24 43 34 46 46 60 64 53 80 88 85 94 98 97 95 97 98 99 94 99	HCD	[1419.7]AFLGGAAAK		19199
20150529_0226_10xdil.raw	9283	E(+57.02)(+57.02)LKKRVALQ(+0.98)EALAAAR	5	72.2	16	941.554	2	34.6666	5.17645e+06	1881.08	7.7	Carbamidomethylation (DHKE, X@N-term); Deamidation (NQ)	41 38 28 25 34 96 98 99 98 93 80 82 87 68 88 100	HCD	[711.4]VALQ(+0.98)E[397.2]R		22681
20150529_0226_10xdil.raw	8234	E(+57.02)LGGLLTTQYVK	5	72.2	12	689.882	2	32.7121	103350	1377.75	-0.6	Carbamidomethylation (DHKE, X@N-term)	14 18 27 65 95 99 97 99 94 73 87 98	HCD	[413.2]LLTTQ[262.1]K		16217
20150529_0226_10xdil.raw	10178	LPPFPQPNK	4	72.1	9	1037.57	1	36.5533	98185.7	1036.57	-8.4		53 95 99 98 99 88 33 30 53	HCD	[113.1]PPFP[467.2]		23133
20150528_0226_10xdil.raw	8168	VPQLEPGYK	5	72.1	9	515.781	2	37.8074	383667	1029.55	-2.2		100 98 95 97 93 30 26 30 80	HCD	VPQLE[445.2]		3321
20150529_0226_10xdil.raw	9515	V(+57.02)SNLRYVETGALTEYEDLLAAGVADPVK	8	72.1	28	1017.53	3	35.353		3049.56	5.2	Carbamidomethylation (DHKE, X@N-term)	47 51 53 62 56 31 22 35 32 29 38 48 53 96 98 99 99 99 100 100 99 89 90 99 100 100 98 99	HCD	[1460.8]EYEDLLAA[57.0]VADPVK		0
20150529_0226_10xdil.raw	9553	V(+57.02)SVYK(+57.02)KQAALAELR	7	72.1	14	563.993	3	35.5495	2.16561e+06	1688.96	0	Carbamidomethylation (DHKE, X@N-term)	41 41 45 38 35 39 86 98 99 98 95 95 97 99	HCD	[946.5]AALAELR		6999
20150528_0226_10xdil.raw	12210	KTYMVNQNPVEDVFTLGTR	8	72.1	19	738.04	3	46.4496		2211.1	-0.1		41 37 45 34 47 50 91 92 92 93 99 99 98 98 84 84 37 51 96	HCD	[736.4]QNPVEDVF[372.2]R		0
20150529_0226_10xdil_steppedNCE.raw	7563	K(+57.02)PK(+57.02)PLKKVKLVVNWAN(+0.98)VGAER	8	72.1	21	830.496	3	34.4119		2488.46	1.4	Carbamidomethylation (DHKE, X@N-term); Deamidation (NQ)	45 32 39 33 44 49 51 42 43 65 99 100 99 99 98 97 98 96 87 99 100	HCD	[1273.9]VVNWAN(+0.98)VG[71.0]ER		0
20150529_0226_10xdil.raw	7723	K(+57.02)(+57.02)HNPENALSLETGTDEQLVEAPDR	13	72.1	24	926.452	3	31.6362		2776.33	2.9	Carbamidomethylation (DHKE, X@N-term)	50 21 48 42 48 33 42 98 98 99 100 99 98 99 99 99 97 99 99 95 39 29 49 50	HCD	[847.4]LSLETGTDEQLVE[439.2]		0
20150529_0226_10xdil_steppedNCE.raw	6683	H(+57.02)K(+57.02)GQTPK(+57.02)YTLDNDLMLLK	9	72.1	18	762.733	3	31.99	40376.8	2285.18	-2.8	Carbamidomethylation (DHKE, X@N-term)	31 31 33 39 48 56 57 62 95 98 99 94 95 94 94 100 98 73	HCD	[1110.6]TLDNDLMLL[128.1]		19288
20150529_0226_10xdil.raw	11650	FPPLQTLEVEVVPVTQVYK	7	72	19	729.413	3	39.289		2185.2	6.9		88 40 54 63 48 41 42 54 80 90 99 99 95 93 96 90 44 60 91	HCD	[1024.6]EVVPVTQ[262.1]K		0
20150528_0226_10xdil.raw	7692	TN(+0.98)PLLLDMWR	4	72	10	630.321	2	36.7137	9393.27	1258.64	-9	Deamidation (NQ)	47 52 74 99 99 97 94 21 40 96	HCD	[313.1]LLLD[317.1]R		7666
20150529_0226_10xdil.raw	7253	A(+57.02)EME(+57.02)DTWGVTLADKTAPVHK(+57.02)	6	72	20	790.712	3	30.7433		2369.13	-7.5	Carbamidomethylation (DHKE, X@N-term)	31 40 25 53 65 54 74 92 96 99 100 100 99 73 61 59 86 87 49 96	HCD	[976.4]GVTLAD[633.4]K(+57.02)		0
20150528_0226_10xdil.raw	7248	WSPSVLLR	4	71.9	8	479.277	2	35.6961	91351	956.544	-5.2		33 27 34 89 95 99 100 100	HCD	[457.2]VLLR		2453
20150528_0226_10xdil.raw	12284	GPKTFKLELPQVHK(+57.02)	3	71.9	14	560.327	3	46.5789		1677.96	2.4	Carbamidomethylation (DHKE, X@N-term)	36 36 50 48 47 60 96 97 87 76 86 97 92 99	HCD	[658.4]LE[338.2]VHK(+57.02)		0
20150529_0226_10xdil.raw	11941	T(+57.02)PAKQQKH(+57.02)GPLVSGSETADLTLLK(+57.02)	7	71.9	24	897.483	3	39.6442	366428	2689.44	-4.5	Carbamidomethylation (DHKE, X@N-term)	41 29 40 45 53 56 88 52 51 67 97 95 60 49 86 97 96 95 92 90 96 97 75 79	HCD	[1186.6]LV[231.1]ETADLTL[298.2]		22236
20150528_0226_10xdil.raw	12359	E(+57.02)(+57.02)NEK(+57.02)VQEPQNMNVVALEEALAAAR	12	71.9	24	942.131	3	46.7083		2823.38	-4.2	Carbamidomethylation (DHKE, X@N-term)	37 36 54 44 53 52 74 48 27 21 18 85 95 99 99 99 100 100 98 97 97 98 96 99	HCD	[1554.7]VVALEEALAAAR		0
20150529_0226_10xdil.raw	7222	Q(+57.02)DFSMVALVALGSTR	7	71.9	15	826.435	2	30.697	19444.7	1650.84	9.5	Carbamidomethylation (DHKE, X@N-term)	30 40 33 33 26 91 97 98 99 99 98 90 67 83 93	HCD	[665.2]VALVALG[188.1]R		20914
20150528_0226_10xdil.raw	9128	EPVTPDKPYAFK	2	71.9	12	696.359	2	39.6892		1390.71	-6.4		82 52 54 51 79 68 34 82 80 83 98 100	HCD	[1097.5]FK		0
20150529_0226_10xdil.raw	9243	E(+57.02)(+57.02)GGVEKLPKFKLLVVALEEALAAAR	12	71.9	25	922.542	3	34.8144	224706	2764.59	6.4	Carbamidomethylation (DHKE, X@N-term)	34 34 42 50 64 56 59 36 32 30 36 57 77 99 100 100 100 100 100 98 98 99 99 98 99	HCD	[1495.9]VVALEEALAAAR		22517
20150529_0226_10xdil.raw	7414	YPFPDQTR	3	71.8	8	512.25	2	31.0741	1.5418e+06	1022.48	3		100 100 100 87 47 34 38 70	HCD	YPF[597.3]		3735
20150529_0226_10xdil_steppedNCE.raw	8568	TELSPVVVPFPQPGK(+57.02)	3	71.8	15	826.451	2	37.1188	116722	1650.9	-5.9	Carbamidomethylation (DHKE, X@N-term)	58 67 81 82 77 94 100 98 78 39 76 78 68 28 54	HCD	[527.3]VVV[808.4]		21115
20150529_0226_10xdil_steppedNCE.raw	7946	LPDEEPAVVSVGE(+57.02)R	4	71.8	14	777.4	2	35.3451	48189.7	1552.77	8.1	Carbamidomethylation (DHKE, X@N-term)	58 43 68 71 77 91 91 90 90 79 72 27 50 99	HCD	[583.2]PAVV[429.2]R		19732
20150528_0226_10xdil.raw	15418	K(+57.02)(+57.02)H(+57.02)DEAHHFSAVLNLLR	6	71.8	16	686.689	3	52.5894		2057.06	-5.6	Carbamidomethylation (DHKE, X@N-term)	33 31 47 50 42 41 59 98 99 99 99 99 96 68 87 100	HCD	[968.4]FSAVLN[226.2]R		0
20150529_0226_10xdil_steppedNCE.raw	5549	SDDELAR	4	71.8	7	403.189	2	28.7255	20608.8	804.361	2.8		47 31 44 92 92 97 100	HCD	[317.1]ELAR		1620
20150529_0226_10xdil.raw	10080	LPFPGALETLKDVVVPTQYVK	3	71.8	21	772.113	3	36.3592		2313.3	7.9		80 63 68 65 78 83 62 36 19 32 36 73 99 98 92 87 83 77 93 87 97	HCD	[1281.7]VVV[326.2]Y[99.1]K		0
20150529_0226_10xdil_steppedNCE.raw	7022	Y(+57.02)PFPETR	2	71.8	7	483.738	2	32.8976	38863.2	965.461	1	Carbamidomethylation (DHKE, X@N-term)	89 94 95 83 51 36 54	HCD	[220.1]PF[483.2]		3005
20150529_0226_10xdil_steppedNCE.raw	6213	D(+57.02)(+57.02)E(+57.02)PELNALGALTGNGPVQLNR	4	71.7	21	783.726	3	30.7117	33706.4	2348.17	-7	Carbamidomethylation (DHKE, X@N-term)	60 20 18 46 93 95 91 96 87 86 97 95 89 60 55 43 85 84 41 66 100	HCD	[584.2]LNAL[128.1]LT[779.4]R		19927
20150529_0226_10xdil.raw	12765	K(+57.02)(+57.02)TKC(+57.02)VVPVTKFDK	2	71.7	13	832.459	2	41.3092		1662.91	-6.1	Carbamidomethylation; Carbamidomethylation (DHKE, X@N-term)	24 27 50 75 97 97 60 72 96 93 59 84 100	HCD	[574.3]VV[196.1]TK[262.1]K		0
20150529_0226_10xdil.raw	8146	LPQLKLPLLWTFGN(+0.98)SK(+57.02)	7	71.7	16	638.372	3	32.5233	128782	1912.08	7	Carbamidomethylation (DHKE, X@N-term); Deamidation (NQ)	51 38 52 58 41 35 30 72 86 96 99 99 94 96 99 100	HCD	[1015.7]WTFGN(+0.98)SK(+57.02)		12950
20150529_0226_10xdil.raw	10389	ETTQYVK	2	71.7	7	868.444	1	36.9597	165269	867.434	2.9		61 54 95 91 54 63 84	HCD	[230.1]TQ[390.2]		21782
20150529_0226_10xdil.raw	12553	A(+57.02)ELAVPGKQLWATLFGE(+57.02)LTALTAK	6	71.7	24	881.489	3	40.9682	2485.33	2641.45	-1	Carbamidomethylation (DHKE, X@N-term)	41 50 52 63 70 67 54 45 39 42 46 89 97 99 97 52 53 98 98 97 97 95 92 85	HCD	[1320.7]TLF[243.1]LTALTA[128.1]		22012
20150529_0226_10xdil.raw	5656	KGGAHPC(+57.02)DLEVELVVER	6	71.7	17	636.656	3	27.0375	94068.2	1906.96	-4.9	Carbamidomethylation	67 59 63 60 32 36 35 54 97 99 98 99 98 97 57 71 97	HCD	[822.3]LEVELV[228.1]R		12860
20150529_0226_10xdil_steppedNCE.raw	9233	NLPPSNPEVVQVVVPTQYVK	7	71.7	20	736.405	3	38.7979	1.52784e+06	2206.2	-2.4		33 58 92 87 69 45 31 53 55 85 90 98 100 98 97 99 90 36 43 75	HCD	[227.1]P[722.4]QVVVPTQ[390.2]		18130
20150529_0226_10xdil_steppedNCE.raw	7453	LEQPVALK(+57.02)KAVTDGDVLLLENLR	9	71.7	23	864.504	3	34.1586	43762.4	2590.47	8.1	Carbamidomethylation (DHKE, X@N-term)	28 35 32 50 64 54 39 32 41 59 79 99 99 95 98 99 100 100 99 97 81 71 97	HCD	[1233.7]TDGDVLLLE[227.1]R		21898
20150529_0226_10xdil_steppedNCE.raw	8848	YSSVVYPATGPK(+57.02)	5	71.7	12	663.34	2	37.9373	151985	1324.67	-0.1	Carbamidomethylation (DHKE, X@N-term)	32 49 77 93 100 99 97 92 86 34 33 68	HCD	[337.1]VVYPA[440.2]		14740
20150528_0226_10xdil.raw	9407	T(+57.02)AED(+57.02)AAGLR	2	71.6	9	509.251	2	40.2958	5525.75	1016.49	-1.7	Carbamidomethylation (DHKE, X@N-term)	71 34 50 47 95 95 87 84 81	HCD	[530.2]AA[326.2]		3141
20150529_0226_10xdil.raw	7200	KDPGGFYALVALGSTR	6	71.6	16	826.44	2	30.6487		1650.87	-5		47 65 72 58 32 32 41 90 99 99 99 98 94 52 69 99	HCD	[764.3]ALVALG[188.1]R		0
20150529_0226_10xdil.raw	11613	S(+57.02)VVLNGVHETLLVAEALDATR	9	71.6	21	755.41	3	39.2207		2263.22	-3.7	Carbamidomethylation (DHKE, X@N-term)	28 37 75 80 62 50 47 29 70 96 99 100 100 99 99 95 93 94 28 41 84	HCD	[991.5]TLLVAEALD[328.2]		0
20150529_0226_10xdil_steppedNCE.raw	6595	KDPVPTNPSVAAGDLVDHTYR	3	71.6	21	751.381	3	31.7196	138597	2251.12	-1.2		40 52 49 59 64 72 62 48 52 59 92 93 69 78 90 94 95 66 77 93 99	HCD	[1034.5]AA[172.0]LVD[238.1]YR		18783
20150529_0226_10xdil.raw	6638	ADGPLEMSYQGALLTK	5	71.6	16	847.423	2	29.6581	95584.3	1692.84	-4.3		27 38 33 40 65 76 69 100 99 56 51 98 100 100 100 93	HCD	[713.3]SY[185.1]ALLTK		21412
20150529_0226_10xdil.raw	11421	L(+57.02)PPLTQTPVVVDDPVEPHR	4	71.5	19	722.721	3	38.8002	118039	2165.15	-2.6	Carbamidomethylation (DHKE, X@N-term)	97 100 100 99 88 73 89 70 83 97 91 87 40 21 24 33 60 27 80	HCD	L(+57.02)PPL[526.3]VV[945.4]		17611
20150529_0226_10xdil.raw	8845	LPADVEHLLPVPYLLLTGR	3	71.5	19	706.075	3	33.7831	29816216	2115.21	-3.3		94 65 49 58 76 89 78 94 97 92 46 24 78 97 99 89 29 25 81	HCD	L[648.3]LLP[359.2]LL[427.3]		16933
20150529_0226_10xdil.raw	9019	VVVPEEMMTK	4	71.5	10	388.199	3	34.4478	695277	1161.58	-2.5		100 100 100 90 83 38 15 20 73 96	HCD	VVVP[621.2]K		1232
20150529_0226_10xdil.raw	7641	T(+57.02)VANTVLVGASSR	5	71.5	13	666.373	2	31.2854	981966	1330.72	8.2	Carbamidomethylation (DHKE, X@N-term)	38 45 50 38 37 93 98 98 93 91 65 83 99	HCD	[543.3]VLVGA[174.1]R		14772
20150529_0226_10xdil_steppedNCE.raw	9349	T(+57.02)KKGLQEVPVDPPR	5	71.5	14	810.964	2	39.3945	112537	1619.9	9	Carbamidomethylation (DHKE, X@N-term)	28 28 41 93 96 91 96 94 71 72 96 53 61 79	HCD	[414.3]GLQEV[196.1]D[350.2]		20733
20150529_0226_10xdil_steppedNCE.raw	9422	KAAPPVVVPTQYVK	6	71.5	14	748.944	2	39.6606	84559	1495.88	-2		27 34 45 47 95 100 100 98 96 97 86 38 51 87	HCD	[367.2]PVVVPT[518.3]		18726
20150528_0226_10xdil.raw	10929	A(+57.02)TKRTTLVKAPELLGPENNK	6	71.5	20	746.431	3	43.5911	61333	2236.25	7.4	Carbamidomethylation (DHKE, X@N-term)	32 33 44 44 51 49 52 53 94 96 97 98 98 98 78 71 92 89 69 90	HCD	[927.6]KAPELL[154.1]E[228.1]K		11358
20150529_0226_10xdil.raw	7251	TAGSYKDVPFYSK	2	71.4	13	731.859	2	30.7405		1461.71	-6.9		57 58 69 71 93 87 91 92 83 76 19 37 98	HCD	[316.1]Y[128.1]DV[494.2]K		0
20150529_0226_10xdil.raw	8106	S(+57.02)VPLPNLVVPVTQYVK	6	71.4	16	905.529	2	32.4487	162753	1809.04	2.2	Carbamidomethylation (DHKE, X@N-term)	23 31 50 59 44 51 90 99 99 95 96 97 88 51 70 99	HCD	[664.4]LVVPVT[390.2]K		22333
20150529_0226_10xdil_steppedNCE.raw	8859	LMLLEVQVVPVTQYVK	2	71.4	16	930.048	2	37.9526		1858.06	9.2		36 21 50 45 56 83 87 96 98 89 85 91 90 57 68 92	HCD	[826.5]VV[196.1]TQ[262.1]K		0
20150528_0226_10xdil.raw	9608	KSKNVVVPTQVYK	5	71.4	13	745.443	2	40.6633		1488.87	3.2		28 27 34 80 96 99 97 94 97 84 41 54 98	HCD	[457.3]VVVPT[390.2]K		0
20150529_0226_10xdil_steppedNCE.raw	9158	FPPLQTLEVVVPTQTLPPGKSFK	7	71.3	23	841.81	3	38.8662	2.14739e+06	2522.41	-2.3		47 40 48 59 52 37 34 91 100 100 94 85 96 92 91 93 97 99 90 65 57 31 41	HCD	[796.4]EVVV[97.1]TQTLPPG[490.3]		21501
20150528_0226_10xdil.raw	14204	KDVASGSVVPVTQYVK	5	71.3	16	838.965	2	49.8934	351636	1675.91	0.7		33 44 41 39 36 35 57 96 99 97 97 97 84 86 99 100	HCD	[644.3]VVPVT[291.1]VK		13345
20150529_0226_10xdil.raw	11295	FPN(+0.98)PPGPLPFPEFK(+57.02)	7	71.3	14	821.42	2	38.5652		1640.82	0.8	Carbamidomethylation (DHKE, X@N-term); Deamidation (NQ)	28 27 75 95 99 97 96 97 97 91 60 39 34 64	HCD	[359.1]PPGPLPF[558.3]		0
20150529_0226_10xdil.raw	7037	KDYGPEPK	2	71.3	8	933.468	1	30.4096	157863	932.46	0.3		36 50 54 72 90 96 85 87	HCD	[463.2]PE[225.1]		22613
20150529_0226_10xdil_steppedNCE.raw	8508	RVAPSLETFLNVVR	2	71.3	14	800.965	2	36.966	98968	1599.91	3.1		18 17 70 78 78 88 97 93 87 84 61 52 75 99	HCD	[623.4]ET[572.3]R		20408
20150528_0226_10xdil.raw	10003	DPN(+0.98)WD(+57.02)D(+57.02)R	2	71.2	7	516.703	2	41.3824	1.15604e+06	1031.39	-3	Carbamidomethylation (DHKE, X@N-term); Deamidation (NQ)	86 96 96 41 31 52 97	HCD	[115.0]PN(+0.98)[474.1]R		3344
20150529_0226_10xdil_steppedNCE.raw	9270	DPPVVVVEPNQYAK	5	71.2	14	777.912	2	39.2666	578992	1553.81	-0.1		97 83 87 95 100 100 98 94 65 24 27 28 32 67	HCD	D[194.1]VVVVE[701.3]		19749
20150529_0226_10xdil.raw	10724	L(+57.02)TQTPVVVVFPPQNPK	5	71.2	16	911.013	2	37.385	2.38828e+06	1820.02	-4.7	Carbamidomethylation (DHKE, X@N-term)	24 26 44 89 90 95 99 99 92 87 72 75 69 59 43 78	HCD	[500.3]PVVVV[808.4]		22389
20150528_0226_10xdil.raw	9722	SPAYN(+0.98)ATN(+0.98)LGGPPLLQPK	5	71.2	18	920.477	2	41.0009	365346	1838.94	-1.5	Deamidation (NQ)	75 62 63 51 46 46 46 87 90 48 49 58 73 91 99 99 100 100	HCD	[820.3]L[308.1]LLQPK		14479
20150529_0226_10xdil_steppedNCE.raw	8554	DPPVVVEFTGAYVK	3	71.2	14	760.904	2	37.1518	203212	1519.79	0.4		98 83 88 91 93 92 52 42 93 84 39 35 40 68	HCD	D[194.1]VVV[276.1]T[518.3]		19186
20150528_0226_10xdil.raw	9718	D(+57.02)(+57.02)DTD(+57.02)SDLPNPLLQPK	4	71.2	15	919.937	2	40.7574	96105.9	1837.87	-4.9	Carbamidomethylation (DHKE, X@N-term)	51 50 37 42 92 95 93 43 47 52 76 99 99 99 92	HCD	[560.2]SDL[421.2]LQPK		14476
20150528_0226_10xdil.raw	9921	V(+57.02)GVQPGSEVN(+0.98)LAPLTDK	3	71.2	17	891.466	2	41.3896	373656	1780.92	-1.4	Carbamidomethylation (DHKE, X@N-term); Deamidation (NQ)	30 24 35 46 92 86 51 65 91 97 98 82 79 97 63 74 98	HCD	[440.2]P[273.1]VN(+0.98)L[168.1]L[216.1]K		14120
20150529_0226_10xdil.raw	7706	VPGDLVGFHPSLETGTDEQLVEPE(+57.02)R	5	71.1	25	926.787	3	31.6855	344586	2777.35	-3.6	Carbamidomethylation (DHKE, X@N-term)	74 43 51 67 58 41 33 41 23 40 98 99 98 96 94 85 84 96 96 98 99 93 43 47 82	HCD	[1018.5]SLETG[216.1]EQLVE[439.2]		22556
20150529_0226_10xdil_steppedNCE.raw	6418	Q(+57.02)(+0.98)FLVVLVGASSR	4	71.1	12	667.381	2	31.2146	350911	1332.74	6.1	Carbamidomethylation (DHKE, X@N-term); Deamidation (NQ)	31 28 49 98 99 99 96 76 74 41 64 99	HCD	[445.2]VVLV[302.1]R		15001
20150528_0226_10xdil.raw	10508	ATTTLPNAVNLK	2	71.1	12	621.856	2	42.6346	482735	1241.7	-0.7		25 25 41 73 86 92 85 94 92 88 67 87	HCD	[487.3]P[114.0]AV[355.2]		7411
20150529_0226_10xdil.raw	5493	YSSVLGPVR	3	71.1	9	489.275	2	27.1436	343257	976.534	1.8		26 47 80 99 100 98 63 45 82	HCD	[337.1]VLG[352.2]		2889
20150529_0226_10xdil.raw	7039	MLPVPALVKDR	3	71.1	11	619.871	2	30.3308		1237.72	4.1		26 45 52 74 93 94 93 78 64 72 92	HCD	[440.2]PAL[342.2]R		0
20150529_0226_10xdil_steppedNCE.raw	8847	FPPLTAAEVVPVTQVYK	5	71.1	17	930.024	2	37.9173		1858.02	4.6		76 70 83 83 60 48 41 68 98 99 94 93 95 77 24 30 72	HCD	[826.4]VVPVT[518.3]		0
20150529_0226_10xdil.raw	12743	GPDLTLLLDLAR	4	71.1	12	648.882	2	41.2702		1295.74	3.1		36 37 67 77 96 98 97 90 83 31 44 97	HCD	[382.2]TLLL[299.1]R		0
20150529_0226_10xdil_steppedNCE.raw	7643	E(+57.02)(+57.02)PHHVQEVD(+57.02)ANQVVALEEALAAAR	12	71.1	24	923.122	3	34.624		2766.37	-9.3	Carbamidomethylation (DHKE, X@N-term)	14 11 12 44 69 62 76 57 41 39 43 48 96 98 99 100 100 100 100 100 100 100 99 99	HCD	[1497.7]VVALEEALAAAR		0
20150529_0226_10xdil_steppedNCE.raw	8785	FPPLFQPNGKPVSGNVVVPTQYVK	7	71.1	24	871.48	3	37.731	539981	2611.42	0.2		56 36 46 60 60 55 51 85 83 79 39 50 79 57 90 99 100 99 99 100 94 46 55 87	HCD	[1465.8]NVVVPTQ[390.2]		22035
20150528_0226_10xdil.raw	13715	DPPVVVEFTGAYVK	1	71.1	14	760.902	2	49.3072	291682	1519.79	-1.8		98 77 81 87 96 89 69 49 91 87 36 30 36 68	HCD	D[293.2]V[375.2]T[518.3]		11776
20150528_0226_10xdil.raw	8410	L(+57.02)GVYVPGWR	4	71	9	552.308	2	38.4257	113350	1102.59	7.9	Carbamidomethylation (DHKE, X@N-term)	45 37 51 54 64 96 95 97 100	HCD	[588.3]PGWR		4582
20150529_0226_10xdil.raw	11746	A(+57.02)PN(+0.98)LK(+57.02)VPVQQTKC(+57.02)VVVPTQYVK	3	71	22	871.154	3	39.4585		2610.42	7.7	Carbamidomethylation; Carbamidomethylation (DHKE, X@N-term); Deamidation (NQ)	55 56 44 39 46 62 58 64 53 58 76 86 89 99 99 92 89 97 90 43 69 98	HCD	[1578.8]VVV[97.1]TQ[262.1]K		0
20150529_0226_10xdil.raw	7449	LSVKDQYHDVDSN(+0.98)TMAFK	4	71	18	700.335	3	31.1023		2097.97	7.4	Deamidation (NQ)	55 54 59 53 91 50 65 95 99 98 97 32 22 32 88 91 99 100	HCD	[427.3]D[291.1]HDVD[434.1]AFK		0
20150529_0226_10xdil.raw	9582	RAPLTDK	1	71	7	800.467	1	35.8735	575752	799.455	6.2		32 44 87 93 62 84 95	HCD	[324.2]L[216.1]K		20229
20150528_0226_10xdil.raw	15376	SSYVVVPFVPPDVR	3	71	14	780.919	2	52.4952	571082	1559.83	-7.1		27 42 64 89 98 96 92 71 96 99 79 56 34 53	HCD	[436.2]VVP[147.1]VP[467.2]		12220
20150529_0226_10xdil.raw	6902	LSVGGLAADGVGVVSDVAK	4	70.9	19	857.473	2	30.1046	36865.9	1712.93	0.3		49 47 59 44 48 97 99 98 91 32 46 60 77 93 90 66 60 93 99	HCD	[413.2]LAAD[312.2]VS[214.1]AK		21635
20150529_0226_10xdil_steppedNCE.raw	7819	DPYN(+0.98)APSFSDLE(+57.02)TR	0	70.9	14	835.372	2	35.0981	163151	1668.73	1.6	Carbamidomethylation (DHKE, X@N-term); Deamidation (NQ)	61 35 52 63 71 84 86 89 83 84 88 76 43 78	HCD	[1650.7]		21378
20150529_0226_10xdil.raw	9835	YVPTFDK	0	70.9	7	869.444	1	35.959	81903.9	868.433	4.1		64 62 76 84 85 83 43	HCD	[850.4]		21802
20150528_0226_10xdil.raw	14027	TLH(+57.02)VPVNLQALELWK	8	70.9	15	606.686	3	49.9102	77545.2	1817.02	8.6	Carbamidomethylation (DHKE, X@N-term)	21 23 27 47 38 43 67 99 99 99 100 100 100 100 100	HCD	[817.4]LQALELWK		6778
20150529_0226_10xdil.raw	8239	E(+57.02)PSFSDLSEAR	0	70.9	11	647.801	2	32.6213	456149	1293.58	3.5	Carbamidomethylation (DHKE, X@N-term)	80 83 89 70 29 42 88 89 64 60 86	HCD	[1275.6]		13615
20150528_0226_10xdil.raw	12101	TLPPQTLTLN(+0.98)LNAFK(+57.02)	0	70.9	15	864.98	2	46.2201	360798	1727.95	-0.1	Carbamidomethylation (DHKE, X@N-term); Deamidation (NQ)	54 65 78 71 64 79 73 64 79 70 87 88 48 59 85	HCD	[1709.9]		13753
20150529_0226_10xdil_steppedNCE.raw	6107	LHNPAEVLDC(+57.02)NVLDAAAVTLQK	9	70.9	22	598.558	4	30.4634	10841.1	2390.23	-9.8	Carbamidomethylation	44 23 51 52 58 76 77 73 68 32 23 26 74 94 94 98 99 99 99 99 99 100	HCD	[1474.7]DAAAVTLQK		9977
20150529_0226_10xdil_steppedNCE.raw	5359	C(+57.02)SQH(+57.02)WPSALNVPAAMR	4	70.9	16	627.972	3	28.081	195923	1880.88	8.7	Carbamidomethylation; Carbamidomethylation (DHKE, X@N-term)	32 29 27 25 37 87 83 88 94 95 96 95 88 89 70 98	HCD	[1010.4]LNVP[273.1]R		12343
20150528_0226_10xdil.raw	12811	K(+57.02)TKYVLLLADVGAER	3	70.9	15	578.34	3	47.5508		1731.99	5.3	Carbamidomethylation (DHKE, X@N-term)	37 35 41 44 48 59 73 83 97 98 96 77 79 97 99	HCD	[1015.6]ADV[128.1]ER		0
20150528_0226_10xdil.raw	14944	DVHTLLFFVGGWFR	5	70.9	14	565.304	3	51.6317		1692.88	8.1		35 26 19 39 59 90 99 100 99 96 85 63 83 99	HCD	[565.3]LFFVG[390.2]R		0
20150528_0226_10xdil.raw	13657	FKTGAYVK	1	70.8	8	913.521	1	49.099	12709.9	912.507	7		61 68 96 84 46 54 70 87	HCD	[275.2]T[518.3]		14397
20150529_0226_10xdil.raw	6932	TAASPNSQPPYAFK	3	70.8	14	739.871	2	30.352	240600	1477.72	4.6		36 34 42 54 54 56 61 93 97 95 83 89 98 100	HCD	[628.3]QPP[234.1]FK		18192
20150528_0226_10xdil.raw	12230	T(+57.02)ATPVVVEFD(+57.02)NQR	5	70.7	13	795.4	2	46.5131	1.2028e+06	1588.78	0	Carbamidomethylation (DHKE, X@N-term)	50 76 100 100 100 100 100 84 29 23 24 44 92	HCD	[229.1]TPVVV[690.3]R		12485
20150529_0226_10xdil_steppedNCE.raw	5590	LTTLEVQ(+0.98)LSPDTENVK	3	70.7	16	894.466	2	28.8794	85288.2	1786.92	-1.1	Deamidation (NQ)	68 63 68 74 99 100 100 64 37 28 34 29 89 84 95 100	HCD	[428.3]EVQ(+0.98)[756.3]VK		22357
20150528_0226_10xdil.raw	13863	DPPVVVHALPWFR	1	70.7	13	766.92	2	49.475		1531.83	-2.5		98 85 86 88 90 75 72 36 30 39 37 88 96	HCD	D[293.2]V[850.4]R		0
20150529_0226_10xdil.raw	9990	K(+57.02)(+57.02)WLPFVKE(+57.02)DQTYEFENK	8	70.7	17	791.397	3	36.2012		2371.15	8.6	Carbamidomethylation (DHKE, X@N-term)	44 47 61 40 37 37 48 96 97 97 98 99 100 99 99 55 50	HCD	[955.6]E(+57.02)DQTYEFE[242.1]		0
20150529_0226_10xdil_steppedNCE.raw	7798	T(+57.02)ATPVVVEE(+57.02)NFNR	6	70.7	13	795.399	2	35.0938	615906	1588.78	-0.6	Carbamidomethylation (DHKE, X@N-term)	44 69 100 99 99 99 97 93 72 24 24 32 68	HCD	[229.1]TPVVVE[717.3]		20236
20150529_0226_10xdil_steppedNCE.raw	7344	ATGVPLLHEVSYK	6	70.7	13	707.388	2	33.886	1.93609e+06	1412.77	-4.1		38 30 31 52 90 97 99 98 99 98 76 58 50	HCD	[328.2]PLLHEV[378.2]		17036
20150528_0226_10xdil.raw	10286	KGGVSTMEFAVGLPHPVK	2	70.6	18	618.671	3	42.1438		1852.99	2.3		37 37 51 55 35 30 22 92 88 96 99 87 87 94 90 78 94 99	HCD	[660.3]E[147.1]AV[170.1]PH[97.1]VK		0
20150529_0226_10xdil.raw	7437	YHLFTQPHFALLFLTNPTVNSYK	5	70.6	23	688.619	4	31.0828		2750.42	9.5		36 24 64 61 57 45 31 22 79 97 99 97 73 81 98 99 99 99 99 88 49 52 76	HCD	[1170.6]ALL[260.2]TNPTV[492.2]		0
20150529_0226_10xdil.raw	6152	L(+57.02)GTLTQYVK	3	70.6	9	540.309	2	28.8443	2.3359e+06	1078.6	0.2	Carbamidomethylation (DHKE, X@N-term)	38 51 78 91 99 91 38 51 98	HCD	[328.2]LTQ[262.1]K		5284
20150529_0226_10xdil.raw	10208	FPLPGAFPVVVTQVYK	6	70.6	16	881.498	2	36.5138	48708.7	1760.99	-3		49 35 53 48 48 58 72 96 99 99 99 97 90 35 54 94	HCD	[729.4]PVVVTQ[262.1]K		22014
20150528_0226_10xdil.raw	9882	TDAPSFSDLH(+57.02)H(+57.02)R	3	70.6	12	748.844	2	41.3091	204593	1495.68	-4.2	Carbamidomethylation (DHKE, X@N-term)	39 52 63 96 95 90 80 74 84 35 41 97	HCD	[287.1]PSF[703.3]R		11418
20150529_0226_10xdil.raw	6450	MATVFGELDKSSSHGK	6	70.6	16	847.417	2	29.3515	44701.3	1692.81	3.2		21 45 68 98 98 95 97 97 95 42 41 64 91 31 48 97	HCD	[303.1]VFGELD[302.2]S[194.1]K		21411
20150528_0226_10xdil.raw	9566	KKPPLAHWR	5	70.6	9	378.227	3	40.5683		1131.67	-6.4		26 28 37 59 96 95 95 99 100	HCD	[450.3]LAHWR		0
20150528_0226_10xdil.raw	6697	SSYVLGVPR	3	70.6	9	489.275	2	33.9618	296898	976.534	0.7		29 51 78 99 100 98 65 33 82	HCD	[337.1]VLG[352.2]		2651
20150529_0226_10xdil.raw	6045	AATPHLK(+57.02)LTNVDAYSYLK	4	70.5	18	688.038	3	28.4083	17579.2	2061.09	1.4	Carbamidomethylation (DHKE, X@N-term)	37 38 51 64 38 52 46 51 47 93 97 95 87 85 99 99 99 91	HCD	[989.6]NVD[234.1]SYLK		16103
20150529_0226_10xdil.raw	11141	VPYQTLEASLPPGLMMR	3	70.5	17	952.003	2	38.3597	267812	1901.97	9		45 29 37 36 44 92 94 95 57 53 53 93 97 98 84 93 100	HCD	[588.3]LEA[297.2]PGL[131.0]MR		22745
20150529_0226_10xdil_steppedNCE.raw	8216	QLVFPALVEDVNVK	2	70.5	14	785.947	2	36.1477	5094.15	1569.88	2		38 43 49 43 41 96 97 86 82 87 65 64 97 100	HCD	[584.3]AL[556.2]VK		20004
20150528_0226_10xdil.raw	9148	KDLAAGEDASLTHGDVVVLR	3	70.5	20	689.37	3	39.7223		2065.08	4.4		67 75 77 67 48 45 96 91 31 35 96 99 94 42 58 90 71 62 85 80	HCD	[555.3]ED[158.1]LTH[172.0]V[467.3]		0
20150528_0226_10xdil.raw	8267	YPFDKLSDHFAK	3	70.5	12	734.365	2	37.9056	97362.3	1466.72	-2.1		68 59 92 49 35 92 94 97 76 42 46 96	HCD	[260.1]F[243.1]LSD[355.2]K		11019
20150528_0226_10xdil.raw	15451	S(+57.02)AKDQPQHSAVLTVQLLD(+57.02)NPR	10	70.5	21	811.1	3	52.7181	24013.2	2430.26	6.8	Carbamidomethylation (DHKE, X@N-term)	40 43 65 80 50 31 34 23 94 97 98 100 100 100 98 97 96 93 34 26 83	HCD	[948.4]SAVLTVQLLD(+57.02)[367.2]		12731
20150528_0226_10xdil.raw	12196	R(+57.02)TTQLSTD(+57.02)LFR	3	70.5	11	726.389	2	46.3657	133798	1450.75	7.8	Carbamidomethylation (DHKE, X@N-term)	14 13 22 95 99 97 89 75 80 93 100	HCD	[415.2]QLS[386.2]FR		10834
20150529_0226_10xdil.raw	7194	TPPH(+57.02)K	1	70.4	5	636.341	1	30.7053	68925.6	635.339	-9.2	Carbamidomethylation (DHKE, X@N-term)	30 69 76 81 97	HCD	[489.2]K		12841
20150528_0226_10xdil.raw	11054	E(+57.02)(+57.02)EESLHVNLSEVYSK	4	70.4	15	938.954	2	43.9414	131283	1875.88	4.7	Carbamidomethylation (DHKE, X@N-term)	31 46 54 42 54 80 66 61 96 96 97 95 60 83 98	HCD	[994.4]LSEV[250.1]K		14677
20150529_0226_10xdil.raw	11386	FPPLQPFVLVVPVTQYVK	7	70.4	18	1036.1	2	39.1176	10853419	2070.19	-6.6		79 66 77 76 39 23 30 43 95 97 98 92 92 96 90 40 49 87	HCD	[925.5]LVVPVTQ[390.2]		23129
20150529_0226_10xdil.raw	10215	YVPVVFDK	2	70.4	8	966.531	1	36.2664	2.62433e+06	965.522	1.5		46 47 77 99 96 46 65 89	HCD	[359.2]VV[390.2]		22850
20150529_0226_10xdil.raw	7683	EVKPHMRDFR	2	70.4	10	657.837	2	31.5373	12483.3	1313.67	-5.8		88 82 88 44 29 73 38 64 99 100	HCD	[992.5]FR		14258
20150529_0226_10xdil.raw	11279	S(+57.02)QVNPQDKELPEHVVPVTQYVK	6	70.4	22	864.462	3	38.5346		2590.34	9.2	Carbamidomethylation (DHKE, X@N-term)	32 27 34 41 38 50 95 89 94 57 35 57 79 99 100 97 98 99 96 59 76 97	HCD	[710.3]D[128.1]E[476.2]VVPVTQ[262.1]K		0
20150529_0226_10xdil_steppedNCE.raw	7715	KAMKTLLDAFK	4	70.4	11	633.371	2	34.8052	251602	1264.72	5.5		68 28 21 43 66 97 94 95 94 75 92	HCD	[559.3]LLDA[147.1]K		12806
20150529_0226_10xdil.raw	6932	DKSPVMTPPYAFK	2	70.3	13	740.877	2	30.2136	25137.8	1479.74	-3.1		35 28 55 72 61 38 69 97 93 81 88 98 100	HCD	[758.4]PP[234.1]FK		18245
20150528_0226_10xdil.raw	12404	LPPGALTTTRKYLNVVPVTQYVK	4	70.3	23	853.498	3	46.6179	7242532	2557.46	3		36 83 81 69 72 79 77 70 53 30 28 37 92 94 98 98 88 88 95 86 40 46 78	HCD	[1298.7]LNVV[196.1]T[518.3]		13557
20150528_0226_10xdil.raw	8730	VTVNLAADGVGVVSDAVK	6	70.3	18	857.473	2	38.88	65481.8	1712.93	-0.1		42 45 68 75 99 100 98 98 94 95 64 48 85 58 67 26 32 72	HCD	[413.2]LAADGV[755.4]		13633
20150529_0226_10xdil.raw	6964	NPQLLLTTQYVK	4	70.3	12	709.406	2	30.3631	1744761	1416.8	0.2		26 20 37 79 97 95 93 98 84 44 70 100	HCD	[452.2]LLTT[390.2]K		17060
20150529_0226_10xdil_steppedNCE.raw	6311	TPPMPSKDPYAFK	1	70.3	13	739.87	2	30.9856		1477.73	-0.8		34 71 71 42 76 55 57 93 86 80 81 73 95	HCD	[738.4]D[478.2]K		0
20150529_0226_10xdil.raw	10475	EEADTVLAVPPH(+57.02)VK	4	70.3	14	781.419	2	36.9988	33503.1	1560.81	5.8	Carbamidomethylation (DHKE, X@N-term)	67 62 56 65 89 92 97 95 95 89 37 35 40 65	HCD	[545.2]VLAV[615.3]		19685
20150529_0226_10xdil_steppedNCE.raw	9034	W(+57.02)APPLNQD(+57.02)QNVVPVTQYVK	3	70.3	19	770.741	3	38.4158	16893.8	2309.18	8.5	Carbamidomethylation (DHKE, X@N-term)	58 67 94 78 74 35 39 40 45 56 97 98 92 88 95 90 48 56 84	HCD	[314.1]P[866.4]VVP[99.1]TQ[390.2]		19538
20150528_0226_10xdil.raw	12395	K(+57.02)PQTPKPVK(+57.02)FSGLDLVLQGAFK	7	70.2	22	838.156	3	46.1613	11148128	2511.42	9.5	Carbamidomethylation (DHKE, X@N-term)	54 50 48 41 35 44 35 39 41 45 82 77 87 98 99 100 100 98 97 98 82 93	HCD	[1521.9]DLVLQGA[147.1]K		13332
20150529_0226_10xdil.raw	6091	Q(+57.02)(+0.98)GLAVTRYAEPDADAPVHR	8	70.2	19	708.691	3	28.5361	277231	2123.04	5.1	Carbamidomethylation (DHKE, X@N-term); Deamidation (NQ)	53 50 75 68 11 5 8 92 97 100 99 99 93 96 97 51 61 80 100	HCD	[782.4]YAEPDADA[333.2]R		17019
20150529_0226_10xdil.raw	5944	TLTLQYVK	1	70.2	8	483.288	2	28.5578	2.50083e+06	964.559	1.2		49 88 95 89 72 29 47 93	HCD	[214.1]T[503.3]K		2738
20150528_0226_10xdil.raw	8871	KDELEGPFTVMK	1	70.2	12	697.354	2	39.1507		1392.7	-1.4		33 47 68 80 84 55 72 91 78 73 63 99	HCD	[768.4]F[331.2]K		0
20150529_0226_10xdil.raw	9324	VKLVVPVVTEELLN(+0.98)AFK	8	70.2	17	633.714	3	34.6666	49742480	1898.11	3.5	Deamidation (NQ)	21 21 26 23 24 30 74 95 100 100 100 100 99 98 98 88 96	HCD	[734.5]VTEELLN(+0.98)A[147.1]K		12657
20150528_0226_10xdil.raw	11988	K(+57.02)(+57.02)KVKLHEVSYK	2	70.1	11	736.935	2	45.9752	91285.4	1471.85	3.1	Carbamidomethylation (DHKE, X@N-term)	50 57 65 75 97 85 92 90 63 55 42	HCD	[540.4]L[137.1]EV[378.2]		11083
20150529_0226_10xdil_steppedNCE.raw	5345	TQVKVLTGYK	4	70.1	10	568.838	2	27.9694	345906	1135.66	0.4		50 48 98 99 99 97 46 27 41 96	HCD	[229.1]VKVL[321.1]K		7545
20150529_0226_10xdil_steppedNCE.raw	8486	TPVVVVEE(+57.02)KC(+57.02)DK	6	70.1	12	487.255	3	36.9261	25674.5	1458.74	3.1	Carbamidomethylation; Carbamidomethylation (DHKE, X@N-term)	98 97 99 100 99 94 56 61 20 21 38 57	HCD	TPVVVV[846.4]		3090
20150528_0226_10xdil.raw	12024	C(+57.02)VDVPLELSEFVK	3	70.1	13	767.894	2	46.013	189487	1533.77	-0.5	Carbamidomethylation	16 15 61 44 63 99 99 97 83 58 78 99 100	HCD	[570.2]LEL[363.1]VK		11955
20150528_0226_10xdil.raw	14265	TQLLMGVVPVTQYVK	5	70.1	15	838.471	2	50.2981	38196.6	1674.94	-5.7		29 32 53 53 33 60 98 98 90 92 95 77 75 74 92	HCD	[643.3]VVPVT[390.2]K		13338
20150529_0226_10xdil.raw	6554	TQFVPSAGPGR	3	70.1	11	558.796	2	29.4317		1115.57	4.7		49 45 59 96 99 98 89 39 35 77 84	HCD	[376.2]VPS[438.2]		0
20150529_0226_10xdil.raw	6859	KDYPFLSDHFAK	3	70.1	12	734.367	2	30.1143	185818	1466.72	-0.4		41 48 36 70 85 95 95 96 72 47 58 98	HCD	[650.3]LSD[355.2]K		17981
20150528_0226_10xdil.raw	12095	ALKVVPPLVQQLVNTAWK	9	70.1	18	1002.61	2	46.2781	668640	2003.19	3.8		39 41 39 35 30 24 30 56 89 96 97 98 98 96 97 99 99 100	HCD	[916.6]QQLVNTAWK		15131
20150529_0226_10xdil.raw	10770	FPPLQVYVAVPVVTQYVK	3	70.1	18	1024.09	2	37.6777	601742	2046.16	1.4		68 49 55 60 46 50 56 91 94 92 75 57 73 95 89 57 66 89	HCD	[844.4]VAV[295.2]T[518.3]		23096
20150529_0226_10xdil.raw	11124	FPPLQFLLDVVPVTQVYK	4	70.1	18	1052.1	2	37.7637	45626360	2102.18	-2.2		68 60 74 77 49 47 62 94 96 96 95 50 59 89 74 30 49 92	HCD	[842.5]LDVV[687.4]K		23189
20150529_0226_10xdil.raw	10432	TPVVVPYYRH(+57.02)R	6	70	11	722.396	2	37.0213	103534	1442.78	-0.4	Carbamidomethylation (DHKE, X@N-term)	92 93 100 100 100 92 31 25 21 38 78	HCD	TPVVVP[832.4]		17596
20150528_0226_10xdil.raw	9376	KVSGPVFVALH(+57.02)DPR	3	70	14	526.966	3	40.1928	19137.2	1577.87	5.3	Carbamidomethylation (DHKE, X@N-term)	60 49 58 46 36 44 85 98 98 95 41 84 98 89	HCD	[714.4]VAL[309.1]P[156.1]		3643
20150529_0226_10xdil_steppedNCE.raw	5670	V(+57.02)SGYPKGDLNFN(+0.98)R	1	70	13	762.879	2	29.0738	26731.8	1523.74	4	Carbamidomethylation (DHKE, X@N-term); Deamidation (NQ)	29 33 46 53 81 82 75 84 83 76 79 88 100	HCD	[1349.6]R		19293
20150528_0226_10xdil.raw	11481	K(+57.02)(+57.02)KRK(+57.02)FKRYVLDADQVVLGR	4	70	19	830.826	3	44.9108		2489.43	9.1	Carbamidomethylation (DHKE, X@N-term)	51 41 41 43 48 55 64 99 100 99 98 75 42 29 74 85 91 97 100	HCD	[1085.7]YVLD[512.3]LGR		0
20150528_0226_10xdil.raw	13868	AAVEC(+57.02)NLSSR	2	70	10	553.764	2	49.4397	359443	1105.52	-4.1	Carbamidomethylation	87 86 99 96 37 30 38 49 83 94	HCD	[142.1]VE[561.2]R		4659
20150529_0226_10xdil.raw	10472	LTEGLGAWTKDTDVVLTVTDPVR	10	69.9	23	829.439	3	37.038		2485.31	-4.8		79 57 66 51 71 49 33 17 15 31 97 90 95 97 99 100 100 99 98 98 45 50 71	HCD	[1056.6]DTDVVLTVTD[352.2]		0
20150529_0226_10xdil.raw	7593	GPGPDALGAGN(+0.98)SGVLALTDEK	3	69.9	21	970.491	2	31.3869	30739.8	1938.95	7.3	Deamidation (NQ)	18 18 24 27 88 80 97 98 56 46 95 87 42 59 99 99 96 82 65 95 99	HCD	[494.2]LG[128.1]N(+0.98)[243.1]LAL[216.1]EK		22865
20150528_0226_10xdil.raw	12610	YEAAAAFKKYK(+57.02)K(+57.02)RRRAAAALEQAALAELR	10	69.9	29	845.484	4	47.1686		3377.88	8.5	Carbamidomethylation (DHKE, X@N-term)	65 75 84 93 95 87 60 38 26 23 23 24 22 23 30 97 99 99 99 99 99 95 95 96 91 63 80 63 82	HCD	[363.1]AA[1475.9]AAAALEQAAL[469.3]		0
20150529_0226_10xdil_steppedNCE.raw	6856	V(+57.02)VKLLLLPSFSDLTE(+57.02)R	8	69.9	16	648.717	3	32.6284	2.5187e+06	1943.11	9.8	Carbamidomethylation (DHKE, X@N-term)	35 25 26 25 54 99 100 100 98 93 91 97 96 41 49 89	HCD	[609.4]LLPSFSDL[443.2]		13849
20150529_0226_10xdil_steppedNCE.raw	6159	FLDNK	1	69.9	5	636.34	1	30.5815	74609	635.328	8.3		69 43 79 62 97	HCD	[489.2]K		13044
20150528_0226_10xdil.raw	7890	FTTGALHPK	2	69.9	9	486.266	2	37.0859	8579.38	970.524	-5.3		50 50 87 71 82 95 92 52 50	HCD	[477.2]LH[225.1]		2586
20150529_0226_10xdil_steppedNCE.raw	5561	DSN(+0.98)ELAR	4	69.9	7	403.189	2	28.7255	20608.8	804.361	2.8	Deamidation (NQ)	33 26 40 96 96 99 100	HCD	[317.1]ELAR		1620
20150529_0226_10xdil.raw	7263	T(+57.02)ATNPQLFPE(+57.02)PK	3	69.8	12	728.869	2	30.7645		1455.74	-8.7	Carbamidomethylation (DHKE, X@N-term)	33 37 49 46 40 67 96 98 93 88 93 99	HCD	[669.3]LFP[186.1]PK		0
20150528_0226_10xdil.raw	8103	KDHLTLD(+57.02)KH(+57.02)PEELAEEYAK	8	69.8	19	595.804	4	37.4081	132382	2379.17	6.8	Carbamidomethylation (DHKE, X@N-term)	69 73 42 54 41 41 39 40 43 31 60 98 99 99 100 100 98 99 100	HCD	[1427.7]ELAEEYAK		6358
20150528_0226_10xdil.raw	12546	K(+57.02)(+57.02)KDVVEPK(+57.02)LKKKKRAFPALNVNDSVTK	6	69.8	27	813.729	4	46.8887	567756	3250.89	0.2	Carbamidomethylation (DHKE, X@N-term)	37 32 49 48 73 77 38 34 34 34 42 45 45 56 89 99 100 100 100 98 97 87 92 93 94 92 99	HCD	[1890.2]FPALNV[114.0]DSVTK		12789
20150529_0226_10xdil.raw	11602	VPAPPLVVPVLTYGLK(+57.02)	2	69.8	16	574.013	3	39.2025		1719.03	-9.8	Carbamidomethylation (DHKE, X@N-term)	34 30 48 61 60 69 77 93 52 59 90 91 86 82 90 96	HCD	[673.4]V[196.1]LT[220.1]LK(+57.02)		0
20150528_0226_10xdil.raw	14264	FPPLQFNVQVVVPTQYVK	6	69.8	18	701.732	3	50.5036	3.44505e+06	2102.16	8.2		69 54 48 51 43 43 29 65 78 97 99 97 95 96 91 50 60 89	HCD	[1070.6]VVVPTQ[390.2]		10175
20150528_0226_10xdil.raw	15565	LPSVPYLVPLTYGLK(+57.02)	5	69.7	15	573.008	3	52.9034		1715.99	9.1	Carbamidomethylation (DHKE, X@N-term)	43 35 47 48 33 36 54 95 96 96 94 94 87 92 98	HCD	[769.4]VPLTY[57.0]LK(+57.02)		0
20150528_0226_10xdil.raw	8658	Y(+57.02)PFTQPN(+0.98)R	2	69.7	8	540.76	2	39.0143	2.61693e+06	1079.5	2.2	Carbamidomethylation (DHKE, X@N-term); Deamidation (NQ)	81 90 94 46 38 43 78 88	HCD	[220.1]PF[597.3]		4125
20150528_0226_10xdil.raw	7501	FPQHFAPSALNVGFHK(+57.02)	6	69.7	16	618.649	3	36.2509	111526	1852.94	-6.2	Carbamidomethylation (DHKE, X@N-term)	93 34 29 14 29 44 93 93 94 97 96 97 53 88 63 96	HCD	F[580.3]PSALNV[341.1]K(+57.02)		7304
20150528_0226_10xdil.raw	13916	DPPVVVTPFPQPGK(+57.02)	7	69.7	14	767.91	2	49.6683	162646	1533.82	-9	Carbamidomethylation (DHKE, X@N-term)	99 95 96 96 98 93 92 30 33 72 76 29 21 48	HCD	DPPVVVT[808.4]		11957
20150529_0226_10xdil.raw	8318	ESDTLHVNPN(+0.98)YYEQVATHWGNWAK	9	69.7	24	954.097	3	32.8705		2859.29	-6.8	Deamidation (NQ)	39 30 63 54 46 22 42 41 32 61 100 99 99 98 100 100 100 99 98 31 30 91 97 99	HCD	[1107.5]YYEQVATHW[171.1]WAK		0
20150529_0226_10xdil.raw	9814	L(+57.02)LTNK(+57.02)RPPLPAYLQANK	4	69.6	17	1026.1	2	35.9059		2050.17	9.6	Carbamidomethylation (DHKE, X@N-term)	54 72 77 54 24 11 9 27 98 95 96 89 89 97 98 96 99	HCD	[1033.6]LPA[276.1]QANK		0
20150528_0226_10xdil.raw	12811	KRLLDVGAER	2	69.6	10	578.849	2	47.5689	26249.3	1155.67	9.4		31 30 54 67 97 94 67 65 93 99	HCD	[510.4]DV[128.1]ER		5685
20150528_0226_10xdil.raw	9062	L(+57.02)H(+57.02)APDLENVNFFSPK	1	69.6	15	921.455	2	39.5739		1840.91	-8.8	Carbamidomethylation (DHKE, X@N-term)	41 33 44 51 93 85 94 87 88 88 85 41 32 83 99	HCD	[532.3]D[113.1]E[805.4]K		0
20150529_0226_10xdil.raw	7312	VAPTTNR	1	69.6	7	758.408	1	30.9503	557323	757.408	-9.5		69 84 88 41 28 80 98	HCD	[583.3]R		18921
20150529_0226_10xdil.raw	7224	EFVVDYTQTLSHK(+57.02)	3	69.6	13	812.399	2	30.6747	3850.08	1622.79	-6.2	Carbamidomethylation (DHKE, X@N-term)	56 37 58 98 100 99 56 35 35 51 97 85 99	HCD	[375.2]VDY[443.2]S[137.1]K(+57.02)		20615
20150529_0226_10xdil.raw	8212	T(+57.02)DAPSC(+57.02)ENPHQR	3	69.6	12	734.818	2	32.6213	576609	1467.62	4.1	Carbamidomethylation; Carbamidomethylation (DHKE, X@N-term)	78 94 99 98 71 34 41 72 67 21 62 97	HCD	[158.1]DAP[852.3]R		17991
20150529_0226_10xdil.raw	11746	A(+57.02)PNLSVVPVVMREEVVVPTQYVK	5	69.6	23	870.823	3	38.9222	122310352	2609.43	8.5	Carbamidomethylation (DHKE, X@N-term)	57 62 69 82 86 86 76 70 86 66 11 11 31 36 85 98 96 96 99 93 54 63 89	HCD	[1676.9]VVPTQ[390.2]		21854
20150529_0226_10xdil_steppedNCE.raw	6622	KVRKK(+57.02)PNLFFDN(+0.98)R	7	69.6	13	573.995	3	31.7567	187443	1718.96	3.6	Carbamidomethylation (DHKE, X@N-term); Deamidation (NQ)	38 33 29 32 42 43 94 98 99 98 99 100 100	HCD	[793.5]NLFFDN(+0.98)R		7944
20150528_0226_10xdil.raw	9373	LPPTQTTLWH(+57.02)LADGAVLGPAPR	3	69.6	22	790.099	3	40.2175	203288	2367.27	1.9	Carbamidomethylation (DHKE, X@N-term)	26 37 65 70 72 80 68 61 39 35 87 91 94 80 31 36 89 88 85 98 99 100	HCD	[1344.7]AD[494.3]APR		12401
20150528_0226_10xdil.raw	9407	FAKALAAGLR	5	69.6	10	509.312	2	40.4343	175870	1016.61	-3.3		21 23 34 57 96 99 98 92 91 84	HCD	[417.2]LAAGL[156.1]		3154
20150528_0226_10xdil.raw	14820	MVVPSLEPLTQYVK	4	69.5	14	802.439	2	51.42		1602.87	-3.3		32 46 67 96 96 91 90 42 69 91 77 43 51 83	HCD	[329.2]PSLE[210.1]T[518.3]		0
20150529_0226_10xdil.raw	5924	DKPDTQHC(+57.02)TPSALLVVAATNNFTTTR	8	69.5	26	715.351	4	28.0871	56853.4	2857.4	-9.4	Carbamidomethylation	42 39 60 62 41 40 24 36 34 33 51 97 99 100 100 99 97 96 96 88 94 90 79 71 64 76	HCD	[1266.5]ALLVVAAT[114.0]NF[459.2]		17302
20150528_0226_10xdil.raw	9325	GPPVVVELFQLR	3	69.5	12	451.933	3	40.7415	12906183	1352.78	-4.4		28 45 41 42 49 62 99 98 95 82 95 100	HCD	[548.3]ELF[128.1]LR		1981
20150528_0226_10xdil.raw	14436	G(+57.02)KTQPFK	0	69.5	7	862.481	1	50.631	39622.7	861.471	3.1	Carbamidomethylation (DHKE, X@N-term)	41 44 89 85 81 65 80	HCD	[843.5]		13706
20150529_0226_10xdil_steppedNCE.raw	9223	FPPLFQVNVLVTLTQPFK	5	69.5	18	696.739	3	38.9751		2087.18	7		82 65 69 67 41 34 39 47 90 91 95 96 94 75 51 75 58 80	HCD	[942.5]VLVTL[601.3]		0
20150529_0226_10xdil.raw	9958	FPDVE(+57.02)ANR	3	69.5	8	502.743	2	36.2593	609794	1003.47	-1.3	Carbamidomethylation (DHKE, X@N-term)	98 95 93 31 29 40 72 97	HCD	FPD[470.2]R		3347
20150528_0226_10xdil.raw	14050	FPQHVVPLSKDFK	3	69.4	13	771.423	2	49.8376		1540.84	-5.1		57 40 37 23 94 98 97 88 80 83 83 43 79	HCD	[509.2]VVP[718.4]		0
20150528_0226_10xdil.raw	8081	MATVFGELN(+0.98)GAAVGAER	7	69.4	17	847.415	2	37.5608	46757.6	1692.81	0.5	Deamidation (NQ)	22 45 69 99 99 95 91 90 96 93 43 32 30 25 60 92 99	HCD	[303.1]VFGELN(+0.98)G[369.2]ER		13475
20150529_0226_10xdil.raw	10496	C(+57.02)NTVVVPLTGVYAK	7	69.4	14	760.905	2	37.2019	293872	1519.81	-7.4	Carbamidomethylation	29 23 34 93 98 96 97 99 98 91 79 29 33 73	HCD	[375.1]VVVPLTG[461.3]		19052
20150528_0226_10xdil.raw	9908	LVNSVLVEAHDQLK	5	69.4	14	782.94	2	41.2774		1563.86	2.1		31 28 41 92 98 99 98 99 70 35 89 30 60 100	HCD	[326.2]SVLVE[564.3]K		0
20150528_0226_10xdil.raw	14944	FLNLPPFFVGGWFR	4	69.4	14	566.31	3	51.6064	22302.2	1695.89	9.4		32 35 39 39 34 58 98 100 99 96 87 68 87 100	HCD	[681.4]FFVG[390.2]R		5147
20150528_0226_10xdil.raw	9718	E(+57.02)PAH(+57.02)ASDLPGGPLLQPK	5	69.4	17	920.979	2	40.8726		1839.95	-2.1	Carbamidomethylation (DHKE, X@N-term)	35 31 53 56 54 88 93 92 41 39 48 62 90 100 99 100 100	HCD	[706.3]DL[308.1]LLQPK		0
20150529_0226_10xdil.raw	9741	G(+57.02)E(+57.02)HLLDVYDNLVGAALDTLTALSHK(+57.02)	8	69.4	25	946.158	3	35.7763		2835.44	4.6	Carbamidomethylation (DHKE, X@N-term)	37 34 37 83 78 82 80 61 58 50 81 100 99 99 98 97 98 97 98 68 53 29 56 13 48	HCD	[1382.6]VGAALDTL[694.4]		0
20150528_0226_10xdil.raw	14711	FPPLGAPFLVVVPTQVYK	3	69.4	18	986.56	2	50.7524	11601496	1971.12	-8.9		78 63 77 78 40 36 44 70 99 100 98 66 61 96 86 29 41 86	HCD	[826.4]LVV[196.1]T[518.3]		15043
20150528_0226_10xdil.raw	12489	LLLRLLLLWSDLLVYAGNR	8	69.3	19	747.791	3	46.9536		2240.34	5.2		29 37 38 30 38 54 79 80 98 99 98 98 100 100 99 95 33 32 81	HCD	[947.7]WSDLLVYA[327.2]		0
20150529_0226_10xdil_steppedNCE.raw	9374	EVPPLC(+57.02)LGVGQFK(+57.02)FWPHR	3	69.3	18	742.058	3	39.5541	467315	2223.14	5.5	Carbamidomethylation; Carbamidomethylation (DHKE, X@N-term)	70 76 100 100 99 73 68 78 84 37 41 43 77 72 73 65 27 66	HCD	[228.1]PPL[1669.8]		18451
20150529_0226_10xdil.raw	7765	AKAVSSEEDEPVTAAH(+57.02)AR	7	69.3	18	962.98	2	31.7294		1923.93	8.4	Carbamidomethylation (DHKE, X@N-term)	23 40 61 97 99 97 98 97 98 99 71 56 84 52 47 32 27 69	HCD	[270.2]VSSEEDE[860.5]		0
20150529_0226_10xdil_steppedNCE.raw	5811	NLELTGWDR	1	69.3	9	552.275	2	29.6052	170785	1102.54	-4.8		76 37 53 87 83 82 37 68 99	HCD	[928.4]R		6324
20150529_0226_10xdil.raw	8109	L(+57.02)GVNVVPVTQYVK	2	69.2	13	736.925	2	32.4712	4.78163e+06	1471.84	-3.5	Carbamidomethylation (DHKE, X@N-term)	22 19 36 88 97 97 83 84 93 78 51 63 89	HCD	[440.2]VV[196.1]T[518.3]		18068
20150529_0226_10xdil.raw	9507	D(+57.02)(+57.02)ASPNVVPVTQYVK	6	69.2	14	815.927	2	35.3823	33901.6	1629.84	2.4	Carbamidomethylation (DHKE, X@N-term)	23 20 29 71 92 99 99 96 95 95 74 37 51 90	HCD	[427.2]NVVPVT[390.2]K		20691
20150529_0226_10xdil.raw	10676	FPPLQFPTNLVVPVTQYVK	2	69.2	19	1094.11	2	37.4908	3.15612e+06	2186.21	-5.3		68 62 79 81 47 41 39 83 33 41 95 96 89 94 94 85 41 57 91	HCD	[1154.6]VV[97.1]VT[390.2]K		23358
20150528_0226_10xdil.raw	15950	VPVTLLVAEALDATR	2	69.2	15	784.457	2	53.4816	129986	1566.9	1.2		30 45 52 45 57 94 94 86 93 86 84 86 36 51 98	HCD	[509.3]LV[71.0]E[471.2]R		12286
20150528_0226_10xdil.raw	9501	KKPNPPLDSAAVDVTR	7	69.2	16	854.472	2	40.5564	190826	1706.93	-0.8		20 20 18 27 39 63 97 98 97 98 99 99 99 65 74 95	HCD	[661.4]LDSAAVD[200.1]R		13574
20150528_0226_10xdil.raw	9912	L(+57.02)EPK(+57.02)SQNALLVR	5	69.2	12	741.427	2	41.311	114491	1480.84	2.7	Carbamidomethylation (DHKE, X@N-term)	23 45 32 34 40 84 88 92 95 98 99 100	HCD	[910.5]ALLVR		11211
20150528_0226_10xdil.raw	12683	GLPPVVKKLLKWNVVNWADVGNGK(+57.02)	10	69.2	24	896.857	3	46.834	1.79364e+06	2687.53	7.7	Carbamidomethylation (DHKE, X@N-term)	26 41 64 92 94 77 48 28 29 38 48 97 97 98 99 98 97 95 97 95 94 33 24 52	HCD	[267.2]PV[709.5]WNVVNWADVG[356.2]		14202
20150528_0226_10xdil.raw	12683	GLPPVVKKLLKWNVVNWADVGNGK(+57.02)	10	69.2	24	896.855	3	47.3427	1.66574e+06	2687.53	5.4	Carbamidomethylation (DHKE, X@N-term)	26 41 64 92 94 77 48 28 29 38 48 97 97 98 99 98 97 95 97 95 94 33 24 52	HCD	[267.2]PV[709.5]WNVVNWADVG[356.2]		14201
20150528_0226_10xdil.raw	10001	FQVNVN(+0.98)YYVGTLYR	5	69.2	14	868.939	2	41.4859		1735.86	3.9	Deamidation (NQ)	28 27 37 93 97 98 98 96 43 26 42 83 99 100	HCD	[374.2]NVN(+0.98)YY[370.2]YR		0
20150529_0226_10xdil.raw	7624	EPVVDLSYC(+57.02)TQPHR	1	69.2	14	850.903	2	31.4345		1699.8	-4.6	Carbamidomethylation	54 33 49 87 93 89 40 39 50 92 86 85 71 100	HCD	[424.2]D[523.2]T[362.2]R		0
20150529_0226_10xdil_steppedNCE.raw	6249	YE(+57.02)APEMSR	2	69.2	8	347.157	3	30.918	602360	1038.44	3.9	Carbamidomethylation (DHKE, X@N-term)	95 83 94 90 68 22 34 68	HCD	Y[186.1]AP[503.2]		848
20150528_0226_10xdil.raw	15904	FPVKYWQTREALN(+0.98)ELGALVAEER	4	69.1	23	907.477	3	53.489	19241.8	2719.4	4.8	Deamidation (NQ)	40 31 44 52 58 51 39 34 29 85 86 95 93 97 96 81 82 87 89 81 89 72 78	HCD	[1405.7]LN(+0.98)EL[825.4]		14337
20150529_0226_10xdil.raw	11514	LPPLTQTPVVDGPVYRNDK	3	69.1	19	703.715	3	39.035	1.03196e+06	2108.13	-1		87 100 100 98 86 81 86 66 78 93 94 78 79 34 28 23 22 32 47	HCD	[113.1]PPL[526.3]VD[929.5]		16866
20150529_0226_10xdil.raw	7903	E(+57.02)(+57.02)N(+0.98)FLNSR	1	69.1	7	497.73	2	32.1569	1.7673e+06	993.452	-6.6	Carbamidomethylation (DHKE, X@N-term); Deamidation (NQ)	57 36 77 81 61 72 99	HCD	[818.4]R		3156
20150528_0226_10xdil.raw	10382	TDAPED(+57.02)D(+57.02)NPPAR	3	69.1	12	706.307	2	42.4133	8.33858e+06	1410.6	-1.3	Carbamidomethylation (DHKE, X@N-term)	87 97 99 97 62 34 36 56 95 50 48 68	HCD	[101.0]DAP[587.2]P[324.2]		10283
20150528_0226_10xdil.raw	13311	YPKSNR	1	69.1	6	764.398	1	48.2854	462956	763.398	-9.3		61 52 59 58 87 97	HCD	[589.3]R		11856
20150529_0226_10xdil.raw	11003	DPPLLKK(+57.02)PSPFAFK	1	69.1	14	821.479	2	38.0445		1640.93	8.7	Carbamidomethylation (DHKE, X@N-term)	94 84 84 75 43 29 39 82 72 73 80 82 51 78	HCD	D[1507.9]		0
20150528_0226_10xdil.raw	14199	MEPQPNK	0	69	7	843.399	1	50.2645	191758	842.396	-4.8		41 66 81 79 83 58 76	HCD	[824.4]		13409
20150528_0226_10xdil.raw	10350	TDALMSSDD(+57.02)QSK(+57.02)	2	69	12	471.206	3	42.365	8.3523e+06	1410.59	2.7	Carbamidomethylation (DHKE, X@N-term)	85 92 96 89 23 43 94 94 72 23 38 80	HCD	[101.0]DA[331.2]SD[572.3]		2299
20150529_0226_10xdil.raw	9856	RASVVPPFLQPER	6	69	13	748.427	2	35.992	101275	1494.83	5.8		3 5 21 90 98 100 95 93 93 83 35 83 100	HCD	[314.2]VVPPFL[354.2]R		18559
20150529_0226_10xdil.raw	6052	L(+57.02)TGVYPPYAEPDE(+57.02)AVHPR	7	69	18	709.02	3	28.4054	27466	2124.03	5.1	Carbamidomethylation (DHKE, X@N-term)	29 30 39 61 58 52 55 94 95 98 91 94 91 92 50 31 81 100	HCD	[784.4]YAEPDE(+57.02)A[333.2]R		17046
20150529_0226_10xdil_steppedNCE.raw	5972	TPPVMH(+57.02)HPQTAQDPFNVNAR	3	69	20	772.042	3	30.0099	13695.5	2313.11	-1.1	Carbamidomethylation (DHKE, X@N-term)	30 56 81 80 46 51 26 35 46 93 93 86 97 96 97 87 49 37 96 100	HCD	[1081.5]TA[128.1]DPF[327.2]AR		19568
20150529_0226_10xdil.raw	11425	FPPLDKVVPVTQYVK	2	69	15	865.499	2	38.8652	150663	1728.98	1		71 58 58 54 38 26 89 96 89 91 97 83 42 54 88	HCD	[796.4]V[97.1]VT[518.3]		21751
20150529_0226_10xdil.raw	11613	LPPTQTFHATLLVAEALSAER	8	69	21	755.75	3	39.2092	12494.6	2264.22	5		34 44 44 43 43 49 45 23 79 94 99 100 99 98 99 94 92 88 30 60 89	HCD	[992.5]TLLVAEAL[443.2]		18813
20150528_0226_10xdil.raw	10610	ETVPK(+57.02)C(+57.02)LSEFVK	5	69	12	498.593	3	42.8465	173666	1492.76	-1.8	Carbamidomethylation; Carbamidomethylation (DHKE, X@N-term)	45 31 41 48 48 45 88 91 95 97 99 100	HCD	[884.4]SEFVK		2845
20150529_0226_10xdil.raw	10704	DPPVVVTFPPPQNK	5	69	14	767.914	2	37.4908	127074	1533.82	-3.6		99 94 95 95 90 56 79 47 74 78 57 22 28 53	HCD	DPPVV[1008.5]		19347
20150528_0226_10xdil.raw	12179	SRTVVEPDPVR	2	68.9	11	627.847	2	46.3999	49465.6	1253.67	5.1		62 57 94 95 89 93 92 74 27 27 48	HCD	[243.1]TV[99.1]EP[467.2]		7618
20150528_0226_10xdil.raw	12136	RSTTDLLLNLK	5	68.9	11	637.383	2	46.2288	1.08767e+06	1272.74	8.8		10 10 18 94 97 98 100 97 82 63 88	HCD	[344.2]TDLLL[355.2]		8001
20150529_0226_10xdil.raw	10529	FKTLVVVPTGAYVK	3	68.9	14	761.457	2	37.1169	245571	1520.9	2.1		20 27 48 94 96 97 72 69 98 93 49 49 63 90	HCD	[376.2]LVV[196.1]TG[333.2]K		19083
20150529_0226_10xdil.raw	10529	FKTLVVVPTGAYVK	3	68.9	14	761.456	2	37.3207	229704	1520.9	0.4		20 27 48 94 96 97 72 69 98 93 49 49 63 90	HCD	[376.2]LVV[196.1]TG[333.2]K		19080
20150529_0226_10xdil.raw	6523	A(+57.02)PTTNR	1	68.9	6	716.364	1	29.2288	144593	715.361	-7.1	Carbamidomethylation (DHKE, X@N-term)	80 87 52 46 53 97	HCD	[541.2]R		17331
20150529_0226_10xdil.raw	6978	KVGVAEAYRMRGYDLRFHK(+57.02)	4	68.9	19	785.088	3	30.229		2352.23	6.7	Carbamidomethylation (DHKE, X@N-term)	58 53 59 95 98 99 96 74 29 23 86 74 91 96 95 44 41 27 71	HCD	[284.2]VAEA[663.3]YDL[625.3]		0
20150528_0226_10xdil.raw	8565	FLDFEALSGEPSR	6	68.9	13	734.366	2	38.3476	102886	1466.7	9.6		46 55 98 97 99 99 99 92 40 40 23 30 78	HCD	[260.2]DFEALS[526.2]		11020
20150529_0226_10xdil.raw	11559	VPN(+0.98)PVVVQGD(+57.02)E(+57.02)FR	4	68.9	13	785.896	2	39.2524	2.77813e+06	1569.78	-1.2	Carbamidomethylation (DHKE, X@N-term); Deamidation (NQ)	97 73 87 99 100 100 99 50 21 19 20 41 90	HCD	V[212.1]PVVV[690.3]R		19837
20150528_0226_10xdil.raw	7164	N(+0.98)PAGTTSPFYAPK	2	68.9	13	676.329	2	35.3392		1350.65	-0.9	Deamidation (NQ)	85 72 67 42 43 49 54 91 94 50 55 96 97	HCD	[629.3]PF[234.1]PK		0
20150528_0226_10xdil.raw	8245	QTVLEC(+57.02)EPK	2	68.8	9	552.274	2	37.8477	459480	1102.53	0.6	Carbamidomethylation	31 33 89 96 93 41 52 86 98	HCD	[328.2]LE[386.1]K		4578
20150529_0226_10xdil.raw	6091	E(+57.02)GLAMKVYAEPN(+0.98)AN(+0.98)HPAVR	7	68.8	19	709.356	3	28.4681	9841.41	2125.03	9.1	Carbamidomethylation (DHKE, X@N-term); Deamidation (NQ)	37 36 62 59 30 45 62 98 99 100 99 98 92 92 32 38 48 79 100	HCD	[785.4]YAEPN(+0.98)AN(+0.98)[404.2]R		17058
20150529_0226_10xdil.raw	7151	TTE(+57.02)VVDGR	3	68.8	8	467.234	2	30.3912	4.80444e+06	932.456	-2.7	Carbamidomethylation (DHKE, X@N-term)	41 30 32 74 87 95 93 98	HCD	[586.3]DGR		2449
20150529_0226_10xdil_steppedNCE.raw	5573	KDPFMVPPTQETSVGFK	2	68.8	17	636.655	3	28.6812	45412.4	1906.95	-3.6		38 52 57 77 96 97 72 64 57 35 49 87 62 71 72 85 97	HCD	[487.2]MV[1043.5]K		13062
20150529_0226_10xdil.raw	7455	TPPLQTTLSSGPVH(+57.02)K	3	68.8	15	810.436	2	31.1238	60595.4	1618.87	-6.9	Carbamidomethylation (DHKE, X@N-term)	25 59 77 75 49 56 81 93 98 95 49 63 70 47 96	HCD	[738.4]LSS[447.2]K		20546
20150529_0226_10xdil.raw	11279	FPLPQEDKQLNYSVVPVTQYVK	6	68.8	22	864.796	3	38.5246	122490	2591.36	0.9		36 30 53 50 54 77 93 78 74 34 28 31 66 100 100 98 99 99 93 55 71 94	HCD	[711.4]D[733.4]VVPVTQ[262.1]K		21741
20150529_0226_10xdil_steppedNCE.raw	8360	VPYVVVPLTKDFK	2	68.8	13	752.945	2	36.5657		1503.87	3.6		48 35 65 98 98 71 58 93 87 67 60 36 78	HCD	[359.2]VV[196.1]L[619.3]		0
20150529_0226_10xdil.raw	7794	TVDVLAADGLVGVSDAVK	5	68.8	18	864.976	2	31.7868		1727.93	3.9		27 28 49 44 68 98 96 96 91 92 67 59 94 94 92 31 35 75	HCD	[527.3]AADGL[156.1]VSD[298.2]		0
20150529_0226_10xdil.raw	11253	FPPLQLMGGNVVVPTQYVK	2	68.8	19	696.387	3	38.274	386400	2086.13	5.4		78 70 81 81 63 63 39 44 44 58 97 97 87 78 90 66 42 50 79	HCD	[1054.5]VV[196.1]T[518.3]		16516
20150529_0226_10xdil_steppedNCE.raw	8663	FPPLFQPTLNVVPVTQYVK	5	68.7	19	729.739	3	37.4872	482711	2186.21	-8.1		53 45 60 68 45 39 51 72 72 70 99 99 98 98 96 88 32 42 80	HCD	[1154.6]VVPVT[518.3]		17905
20150529_0226_10xdil.raw	8001	VPHLKVNDLMLLK	6	68.7	13	760.461	2	32.3917	10017322	1518.9	8.2		41 27 22 41 39 47 89 95 96 97 100 99 99	HCD	[787.5]DLMLLK		19029
20150528_0226_10xdil.raw	8434	VSGPSK(+57.02)PFGEPK	3	68.7	12	643.843	2	38.2629		1285.67	3.6	Carbamidomethylation (DHKE, X@N-term)	31 35 46 50 48 90 92 91 81 64 95 99	HCD	[427.2]K(+57.02)PF[186.1]PK		0
20150529_0226_10xdil.raw	7280	D(+57.02)WWTKDR	3	68.7	7	532.252	2	30.7966		1062.49	0.9	Carbamidomethylation (DHKE, X@N-term)	92 91 95 36 26 46 93	HCD	D(+57.02)WW[344.2]R		0
20150529_0226_10xdil.raw	9435	SAATPVVVD(+57.02)E(+57.02)FNAR	5	68.6	14	795.401	2	35.2826	531254	1588.78	2	Carbamidomethylation (DHKE, X@N-term)	67 38 73 100 100 99 99 96 37 25 32 34 63 100	HCD	[229.1]TPVVV[690.3]R		20072
20150529_0226_10xdil.raw	7484	LPGPYFPVTPNHGVHAGPFGPR	2	68.6	22	772.067	3	31.1547	103348	2313.18	-0.4		82 65 73 73 79 73 72 97 95 59 52 22 61 56 14 29 68 80 94 72 96 99	HCD	[771.4]VT[866.4]F[57.0]PR		19427
20150529_0226_10xdil_steppedNCE.raw	8512	LEVAAELTQVWK(+57.02)RLVASVLEVVVR	10	68.6	24	691.914	4	36.9758		2763.6	8.8	Carbamidomethylation (DHKE, X@N-term)	38 36 36 61 70 78 66 51 37 35 30 24 31 98 99 99 99 99 99 100 100 100 98 63	HCD	[1580.9]LVASVLEVVV[156.1]		0
20150529_0226_10xdil_steppedNCE.raw	8890	EPFLNLNVVPVTQYVK	2	68.6	16	930.526	2	38.0387		1859.02	9.5		70 40 50 51 47 48 59 98 99 87 76 91 88 48 58 87	HCD	[827.4]VV[196.1]T[518.3]		0
20150529_0226_10xdil.raw	10695	FPPLFQPEK(+57.02)VVPVTGAYVK	6	68.6	19	725.069	3	37.3791	262355	2172.2	-5.7	Carbamidomethylation (DHKE, X@N-term)	62 52 62 67 48 37 32 53 47 97 99 97 97 97 95 53 56 67 85	HCD	[1140.6]VVPVTG[461.3]		17683
20150528_0226_10xdil.raw	11659	LPLRKRAFK(+57.02)KALTSNAAAN(+0.98)K(+57.02)	10	68.6	20	771.795	3	44.9425	9816616	2312.34	8.1	Carbamidomethylation (DHKE, X@N-term); Deamidation (NQ)	33 33 37 28 31 73 33 30 37 67 94 90 98 98 96 98 99 99 100 100	HCD	[1294.8]ALTSNAAAN(+0.98)K(+57.02)		12032
20150528_0226_10xdil.raw	14164	T(+57.02)NC(+57.02)DPELTDFVK	7	68.6	12	748.341	2	50.0385	114150	1494.67	0.9	Carbamidomethylation; Carbamidomethylation (DHKE, X@N-term)	33 16 19 34 43 99 98 96 95 92 99 100	HCD	[644.2]ELTDFVK		11405
20150528_0226_10xdil.raw	8846	S(+57.02)VPSVFMAHVTTLSYLDN(+0.98)DTR	5	68.5	21	804.385	3	39.1042		2410.15	-6.2	Carbamidomethylation (DHKE, X@N-term); Deamidation (NQ)	36 41 52 67 59 34 16 31 59 89 74 74 96 95 65 64 95 97 98 99 100	HCD	[1313.6]LS[276.1]DN(+0.98)DTR		0
20150528_0226_10xdil.raw	9214	KDPSVH(+57.02)GLTPAH(+57.02)GEEYGGTAVFQR	10	68.5	24	889.776	3	39.8327		2666.28	8.5	Carbamidomethylation (DHKE, X@N-term)	31 50 60 55 42 37 33 45 46 35 38 39 93 97 100 99 98 95 95 96 96 96 72 97	HCD	[1353.7]GEEYGGTAVF[128.1]R		0
20150529_0226_10xdil.raw	10733	FPPLGSVELVVTLYVPGK(+57.02)	4	68.5	18	986.562	2	37.9798	11960056	1971.11	0.5	Carbamidomethylation (DHKE, X@N-term)	84 76 83 79 38 25 23 40 86 91 96 93 94 73 66 85 44 55	HCD	[939.5]VVTL[601.3]		22950
20150529_0226_10xdil_steppedNCE.raw	6453	G(+57.02)LPPHVDVPTAH(+57.02)R	2	68.5	13	755.406	2	31.3876		1508.78	8.2	Carbamidomethylation (DHKE, X@N-term)	77 90 96 76 37 42 54 52 74 44 84 67 99	HCD	[114.0]LP[1010.5]R		0
20150528_0226_10xdil.raw	14176	FPPLQNKTQVVPVTQYVK	3	68.5	18	696.056	3	50.5682	29111032	2085.16	-7		76 62 51 53 42 36 28 54 79 98 99 90 87 94 84 48 61 90	HCD	[1053.6]VVP[99.1]T[390.2]K		9951
20150529_0226_10xdil_steppedNCE.raw	9022	LPPFHVPVTQYVK	2	68.5	13	762.926	2	38.4036		1523.85	-8.7		30 47 51 61 61 96 88 91 94 85 44 56 89	HCD	[591.3]V[97.1]VT[518.3]		0
20150529_0226_10xdil.raw	7878	SSLLHTFSVYGPK	4	68.5	13	718.383	2	31.8593	2.45359e+06	1434.75	1.2		39 39 52 86 89 93 37 27 39 93 97 99 100	HCD	[537.3]T[333.2]YGPK		17458
20150528_0226_10xdil.raw	13972	DPPVVVPFC(+57.02)RNR	3	68.5	12	728.378	2	50.0778	2.24839e+06	1454.75	-3.3	Carbamidomethylation	42 72 89 97 100 97 79 75 31 29 43 67	HCD	[309.1]VVV[830.4]		10889
20150528_0226_10xdil.raw	10022	KDNRVNVNQ(+0.98)VYSK	6	68.4	13	782.915	2	41.5498	104446	1563.8	9.8	Deamidation (NQ)	28 38 35 38 91 95 96 93 94 95 59 46 83	HCD	[513.3]VNVNQ(+0.98)V[378.2]		12253
20150528_0226_10xdil.raw	10395	E(+57.02)PSFSDDPTMK	2	68.4	11	437.523	3	42.4133	742484	1309.55	-2	Carbamidomethylation (DHKE, X@N-term)	84 97 84 81 97 95 45 17 19 36 98	HCD	[186.1]P[234.1]SD[444.2]K		1766
20150529_0226_10xdil_steppedNCE.raw	5807	V(+57.02)SSPFMVPTPPLQHGMR	4	68.4	17	646.66	3	29.5619		1936.97	-3.8	Carbamidomethylation (DHKE, X@N-term)	21 24 45 92 97 97 96 52 72 98 58 51 88 79 45 51 98	HCD	[330.2]PFMV[198.1]P[663.3]R		0
20150528_0226_10xdil.raw	14920	EPVRTFPE(+57.02)KLALYLVNAGPANK	4	68.4	22	828.799	3	51.5379	63875	2483.35	8.3	Carbamidomethylation (DHKE, X@N-term)	70 50 65 68 72 47 30 31 31 43 55 96 99 100 99 84 84 79 85 85 55 79	HCD	[1324.7]LYLV[652.3]		13185
20150528_0226_10xdil.raw	9580	GPC(+57.02)VVELLK	4	68.4	9	507.788	2	40.7136	671969	1013.56	4	Carbamidomethylation	45 38 36 35 78 91 95 99 100	HCD	[512.2]ELLK		3116
20150529_0226_10xdil.raw	10077	KPGALGLALPETLSPR	4	68.4	16	810.483	2	36.3551		1618.94	7.2		53 34 46 82 93 93 96 98 63 39 73 59 30 45 91 100	HCD	[353.2]LGLA[640.3]PR		0
20150529_0226_10xdil_steppedNCE.raw	8507	EPLSRNH(+57.02)VDD(+57.02)WD(+57.02)FAVLGGTANR	8	68.4	22	880.762	3	36.9622		2639.25	6.2	Carbamidomethylation (DHKE, X@N-term)	79 50 53 39 33 31 37 86 55 35 29 36 93 97 99 99 98 93 91 90 82 98	HCD	[1634.7]FAVLGGTA[114.0]R		0
20150529_0226_10xdil.raw	7925	GPKK(+57.02)KVVNLFFDDR	7	68.4	14	573.995	3	32.0366	356118	1718.95	9.3	Carbamidomethylation (DHKE, X@N-term)	28 28 34 32 31 43 73 94 98 99 98 99 100 100	HCD	[793.5]NLFFDDR		7761
20150528_0226_10xdil.raw	10610	DPVPK(+57.02)ALLSEFVK	6	68.4	13	500.617	3	42.9547	1.32139e+06	1498.84	-5.9	Carbamidomethylation (DHKE, X@N-term)	47 31 53 58 42 33 45 94 94 96 97 99 100	HCD	[777.4]LSEFVK		2911
20150529_0226_10xdil_steppedNCE.raw	6529	K(+57.02)(+57.02)NC(+57.02)VMHDDTATVLAQALVR	8	68.4	19	752.705	3	31.651	137382	2255.11	-9.4	Carbamidomethylation; Carbamidomethylation (DHKE, X@N-term)	21 21 26 46 43 39 65 65 56 63 98 99 99 98 92 90 94 97 87	HCD	[1228.5]TVLAQALV[156.1]		18858
20150529_0226_10xdil.raw	10544	TQPPLTYQKFPTGLDLRRAANR	2	68.3	22	848.471	3	37.1647		2542.38	6		50 50 74 70 75 62 33 22 24 77 75 94 87 84 90 78 47 53 89 78 94 99	HCD	[1300.7]T[170.1]D[567.4]NR		0
20150528_0226_10xdil.raw	9184	TQNSLNFPR	5	68.3	9	538.776	2	39.7809		1075.54	-3.3		30 29 36 48 93 90 93 97 100	HCD	[430.2]LNFPR		0
20150528_0226_10xdil.raw	8153	GPPLYPFPN(+0.98)K	3	68.3	10	565.799	2	37.6717	61217.5	1129.58	1.5	Deamidation (NQ)	22 61 70 73 60 37 62 99 100 100	HCD	[771.4]PN(+0.98)K		5134
20150529_0226_10xdil.raw	9660	KN(+0.98)PK(+57.02)YVVPVTQYVK	2	68.3	14	860.994	2	35.618		1719.96	9.7	Carbamidomethylation (DHKE, X@N-term); Deamidation (NQ)	90 49 30 30 38 94 95 70 85 93 89 48 58 89	HCD	K[560.3]VV[196.1]T[518.3]		0
20150529_0226_10xdil_steppedNCE.raw	8104	LLVSEVLELGFAK	1	68.3	13	709.414	2	35.9502	72989.6	1416.82	-6.8		69 59 82 48 86 75 89 93 89 77 36 32 53	HCD	[753.5]E[516.3]		17145
20150529_0226_10xdil.raw	11768	VQ(+0.98)PPLTQTQPK(+57.02)FYTPAH(+57.02)R	4	68.3	18	742.061	3	39.5003		2223.14	8.4	Carbamidomethylation (DHKE, X@N-term); Deamidation (NQ)	63 84 100 100 100 99 88 87 44 27 32 38 48 75 62 28 57 98	HCD	[228.1]PPLT[1412.7]R		0
20150529_0226_10xdil.raw	11452	S(+57.02)LNQPLPFQLYGSGNVVVPTQYVK	6	68.3	24	902.478	3	38.9335	3.57607e+06	2704.42	-3.8	Carbamidomethylation (DHKE, X@N-term)	18 21 80 95 99 100 99 95 38 29 29 27 32 30 57 99 99 97 98 99 92 55 63 87	HCD	[371.2]QPLPF[719.3]VVVPTQ[390.2]		22308
20150528_0226_10xdil.raw	15100	FPPLQPDYYVPTQTLAFK	5	68.3	18	709.035	3	51.1248	1.91359e+06	2124.09	-4.2		45 38 57 76 55 45 52 39 79 96 98 99 96 90 87 86 44 48	HCD	[1120.5]VPTQT[459.3]		10359
20150528_0226_10xdil.raw	11489	VVVEPEMMTK	4	68.3	10	388.199	3	45.0332	1.10519e+06	1161.58	-2.6		100 100 99 94 59 30 12 17 75 97	HCD	VVVE[589.2]K		1138
20150529_0226_10xdil.raw	7984	H(+57.02)(+57.02)LPFEPNTR	2	68.3	9	612.808	2	32.153		1223.6	-2.5	Carbamidomethylation (DHKE, X@N-term)	69 86 95 97 73 28 34 40 93	HCD	[307.2]PF[441.2]R		0
20150529_0226_10xdil.raw	3879	S(+57.02)FFPK	2	68.2	5	341.682	2	20.2038	297465	681.349	1.3	Carbamidomethylation (DHKE, X@N-term)	25 30 87 100 100	HCD	[438.2]PK		731
20150528_0226_10xdil.raw	13693	MSYTDLLLNLK	4	68.2	11	655.858	2	49.1603	21123.8	1309.7	4.4		14 22 30 88 94 93 98 97 85 53 76	HCD	[482.2]DLLL[355.2]		8573
20150529_0226_10xdil.raw	6226	N(+57.02)LLTTQYVK	1	68.2	9	568.819	2	28.9488	86419.2	1135.62	0.4	Carbamidomethylation (DHKE, X@N-term)	23 46 82 87 96 83 36 61 100	HCD	[498.3]T[390.2]K		7359
20150528_0226_10xdil.raw	11761	LPDATVFKLVVPLLDDPFAALPVR	6	68.2	24	869.511	3	45.6726	100213	2605.49	8.4		35 26 54 58 53 41 39 40 43 46 68 92 98 99 99 100 92 87 97 99 83 56 51 81	HCD	[1182.7]PLLDDP[147.1]AA[465.3]		13826
20150529_0226_10xdil_steppedNCE.raw	8623	L(+57.02)TVTAGPVVMPH(+57.02)GYFR	4	68.2	16	620.325	3	37.306		1857.96	-0.8	Carbamidomethylation (DHKE, X@N-term)	79 87 77 46 58 90 98 98 96 30 26 74 33 45 66 89	HCD	[542.3]GPVV[945.4]		0
20150528_0226_10xdil.raw	12038	QTELKATLPEDALQEVPLFLNLD(+57.02)K	8	68.2	24	928.16	3	46.09		2781.48	-7.5	Carbamidomethylation (DHKE, X@N-term)	85 58 78 71 60 37 25 27 52 37 34 24 34 84 99 99 95 96 99 98 92 93 69 91	HCD	[1537.8]EVPLFLNL[172.0]K		0
20150529_0226_10xdil.raw	9471	DPYN(+0.98)APSND(+57.02)TPH(+57.02)VK	4	68.2	14	835.37	2	35.2162	161812	1668.74	-7.1	Carbamidomethylation (DHKE, X@N-term); Deamidation (NQ)	58 30 46 92 96 96 93 76 67 66 65 46 50 73	HCD	[375.1]N(+0.98)APS[849.4]		21190
20150529_0226_10xdil_steppedNCE.raw	8718	AFKVPTQTLAFK	4	68.1	12	675.896	2	37.5515	642419	1349.77	5		33 34 51 96 97 98 91 87 78 77 35 39	HCD	[346.2]VPTQ[560.3]		15536
20150528_0226_10xdil.raw	10450	SPQTLLTTQYVK	2	68.1	12	689.883	2	42.4937		1377.75	0.5		59 42 43 46 80 92 86 97 90 45 54 84	HCD	[526.3]L[101.0]TQ[390.2]		0
20150529_0226_10xdil.raw	7896	Q(+57.02)(+0.98)LLTVNVNEVYSK	3	68.1	13	782.916	2	32.0591	256615	1563.81	1.3	Carbamidomethylation (DHKE, X@N-term); Deamidation (NQ)	24 26 41 77 98 96 97 88 89 88 62 52 47	HCD	[512.3]VNV[720.3]		19747
20150529_0226_10xdil.raw	10270	A(+57.02)PNLSLSSVHRARFLVVPVTQYVK	10	68.1	24	913.521	3	36.7189	97544.8	2737.54	0.7	Carbamidomethylation (DHKE, X@N-term)	23 18 34 63 66 78 74 65 52 19 27 35 48 61 98 99 99 96 97 98 95 98 95 99	HCD	[1592.9]LVVPVTQYVK		22407
20150528_0226_10xdil.raw	12918	LPGPLPSANHVVMVSVDAVGSLDEVFAR	10	68.1	28	959.513	3	47.639	224004	2875.49	9.5		46 34 54 68 56 36 45 45 45 26 34 32 21 43 97 98 99 98 99 99 99 96 96 97 73 74 98 100	HCD	[1411.8]SVDAVGSLDE[246.1]AR		14849
20150529_0226_10xdil_steppedNCE.raw	9179	A(+57.02)PPLTTPVVVNSGMRVVSLPFPFK	1	68.1	24	870.822	3	38.8141	139891792	2609.44	1.6	Carbamidomethylation (DHKE, X@N-term)	77 83 71 53 71 93 88 89 89 60 30 26 20 31 31 83 93 52 54 79 86 90 89 98	HCD	[536.3]T[1038.6]V[444.2]P[147.1]K		22019
20150529_0226_10xdil.raw	10995	Q(+57.02)(+0.98)APVVYPFHVK	3	68.1	11	671.856	2	38.0054	109657	1341.71	-8	Carbamidomethylation (DHKE, X@N-term); Deamidation (NQ)	26 32 39 62 83 97 96 97 54 73 89	HCD	[551.3]YPF[364.2]		15121
20150528_0226_10xdil.raw	13254	VPYTLNVVPVTQYVK	5	68.1	15	860.491	2	48.4288	80535.2	1718.96	4		34 24 37 42 47 49 94 97 94 96 94 86 56 75 97	HCD	[687.4]VVPVT[390.2]K		13679
20150529_0226_10xdil.raw	10542	EALVSVGRFPLQPK(+57.02)LVASVLEVVVR	11	68.1	25	691.414	4	37.2879	498608	2761.62	2.4	Carbamidomethylation (DHKE, X@N-term)	48 36 66 81 57 42 37 35 35 28 38 35 31 51 98 100 100 99 99 99 99 97 100 100 92	HCD	[1578.9]LVASVLEVVVR		16259
20150529_0226_10xdil_steppedNCE.raw	8350	Q(+57.02)RLQVH(+57.02)K(+57.02)DDVQVVPVTQYVK	8	68.1	20	850.791	3	36.5772	64275.2	2549.37	-7.8	Carbamidomethylation (DHKE, X@N-term)	28 26 43 49 44 40 35 50 59 93 94 97 98 95 94 96 93 50 77 99	HCD	[1290.6]VQVVPVTQ[262.1]K		21693
20150528_0226_10xdil.raw	9540	LPTVVPLTQPHR	1	68.1	12	679.399	2	40.4781	373559	1356.79	-3.8		59 39 59 85 55 49 92 85 72 71 54 98	HCD	[606.4]L[463.2]R		9368
20150529_0226_10xdil.raw	10323	EPVSAPGGVVPVTQYVK	6	68	17	863.981	2	36.7873	153387	1725.93	9.6		47 28 43 48 48 38 41 59 95 98 96 98 99 93 55 73 97	HCD	[694.3]VVPVTQ[262.1]K		21718
20150529_0226_10xdil.raw	6802	KDPE(+57.02)WE(+57.02)C(+57.02)HQLLVVAATDGPGSVH(+57.02)K	4	68	24	711.852	4	29.8884	91170.7	2843.37	4.2	Carbamidomethylation; Carbamidomethylation (DHKE, X@N-term)	50 63 60 50 50 40 39 25 47 98 99 99 95 89 94 97 99 97 59 53 69 61 27 71	HCD	[1323.5]LLVV[71.0]ATDG[662.3]		17158
20150528_0226_10xdil.raw	8832	VLHQPFK	2	68	7	868.512	1	39.156	787331	867.497	9.2		35 43 32 88 85 94 99	HCD	[574.3]FK		13812
20150529_0226_10xdil.raw	7798	YAK(+57.02)KVESLSLPDR	1	68	13	781.926	2	31.8441	12750.5	1561.85	-5.4	Carbamidomethylation (DHKE, X@N-term)	58 24 28 34 87 98 88 85 82 92 44 68 96	HCD	[646.4]E[287.1]L[212.1]R		19701
20150529_0226_10xdil.raw	7839	QTLPTDALN(+0.98)N(+0.98)ER	2	68	12	687.333	2	31.9817	4.11627e+06	1372.65	3.1	Deamidation (NQ)	33 35 68 84 89 81 78 96 92 81 44 34	HCD	[726.4]LN(+0.98)[400.2]		16070
20150529_0226_10xdil_steppedNCE.raw	9443	FPPLQFVVVLQVVVPTGVSFK	2	68	21	767.449	3	39.7001	17174.4	2299.33	-4.3		71 57 68 71 47 44 53 73 78 35 35 95 98 79 68 95 87 82 68 41 80	HCD	[1267.7]VV[196.1]T[518.3]		19468
20150529_0226_10xdil.raw	11244	LPFPQAVVVPTQYVK	6	67.9	15	843.491	2	38.4428	46868	1684.96	7		42 20 30 32 58 92 100 100 98 95 97 86 42 49 79	HCD	[582.3]AVVVPT[518.3]		21364
20150528_0226_10xdil.raw	8538	D(+57.02)(+57.02)SDVQTHPGAPPK	3	67.9	13	731.853	2	38.5148	27971.3	1461.68	4.8	Carbamidomethylation (DHKE, X@N-term)	24 29 70 96 96 98 49 44 42 52 96 98 90	HCD	[374.1]VQT[362.2]PPK		10955
20150528_0226_10xdil.raw	8702	NPQLLTLTQYVK	4	67.9	12	709.406	2	39.0572	2.17093e+06	1416.8	0.1		25 19 34 75 96 92 90 95 84 47 64 93	HCD	[452.2]LTLT[390.2]K		10372
20150529_0226_10xdil.raw	7767	TLQPPNK	2	67.9	7	399.232	2	31.7672	257737	796.444	6.1		43 38 87 94 91 53 68	HCD	[342.2]PP[242.1]		1355
20150529_0226_10xdil.raw	6201	LNPPLEGYAK	4	67.8	10	551.3	2	28.75	56994.4	1100.59	-0.7		37 55 99 95 92 90 39 37 49 85	HCD	[227.1]PPLE[419.2]		6064
20150529_0226_10xdil.raw	11433	EPVLQAVPVVLFSAAGH(+57.02)K(+57.02)EVQPPNK	3	67.8	25	923.511	3	38.7982		2767.5	3.4	Carbamidomethylation (DHKE, X@N-term)	59 39 47 33 26 36 71 84 97 97 75 57 92 94 93 70 29 26 88 78 82 84 89 66 84	HCD	[833.5]VV[260.2]SAA[1228.6]		0
20150528_0226_10xdil.raw	14956	YTKAQE(+57.02)H(+57.02)D(+57.02)KELDQVLDLFR	6	67.8	19	630.569	4	51.7381	65554.1	2518.25	0	Carbamidomethylation (DHKE, X@N-term)	74 64 57 39 35 36 35 31 29 42 81 96 95 97 98 99 96 89 95	HCD	[1513.7]DQVLDL[147.1]R		7681
20150529_0226_10xdil.raw	11046	FPPLQFVAAYLTGTVVVPTQYVK	6	67.8	23	846.804	3	38.1256	186688	2537.39	-1.1		86 71 64 60 49 50 50 81 33 40 54 29 23 54 98 100 98 97 99 93 60 75 97	HCD	[1505.8]VVVPTQ[262.1]K		21399
20150529_0226_10xdil.raw	7916	LTTGNLVYSQR	4	67.8	11	626.337	2	32.0259		1250.66	-1.2		40 45 55 54 90 95 98 94 39 41 96	HCD	[372.2]NLVY[215.1]R		0
20150529_0226_10xdil_steppedNCE.raw	8056	K(+57.02)PTPKVKNTLLDSTLFHSLVPEAR	4	67.8	24	687.896	4	35.7365		2747.53	8.5	Carbamidomethylation (DHKE, X@N-term)	46 36 39 30 34 27 26 82 95 98 94 93 75 65 73 97 94 96 96 41 27 83 85 94	HCD	[949.6]TLLD[301.2]FHSL[396.2]R		0
20150529_0226_10xdil_steppedNCE.raw	6755	SK(+57.02)PDC(+57.02)C(+57.02)FLNVVVPTQYVK	7	67.8	18	737.702	3	32.237	337291	2210.09	-1.6	Carbamidomethylation; Carbamidomethylation (DHKE, X@N-term)	23 22 24 57 54 51 54 91 94 100 100 96 92 97 84 37 52 91	HCD	[951.4]LNVVVPT[390.2]K		18195
20150529_0226_10xdil.raw	11477	LPPGGVVSEVPFVPQPNK	1	67.7	18	931.008	2	38.8643	24066.8	1860.01	-6.9		32 74 83 86 88 87 66 58 75 94 82 49 83 74 73 22 32 62	HCD	[835.4]V[907.5]		22592
20150529_0226_10xdil.raw	7221	L(+57.02)LVFYFR	4	67.7	7	507.788	2	30.8281	788502	1013.57	-7.4	Carbamidomethylation (DHKE, X@N-term)	28 27 37 92 92 99 100	HCD	[382.3]FYFR		3526
20150529_0226_10xdil.raw	7844	QTTLFQLDQDKE(+57.02)GR	1	67.7	14	868.432	2	31.8873		1734.85	-2.3	Carbamidomethylation (DHKE, X@N-term)	41 45 66 74 86 65 83 87 74 41 37 74 80 96	HCD	[1560.7]R		0
20150528_0226_10xdil.raw	8764	LPQNLPGQHPPNK	4	67.7	13	720.398	2	39.0143	164326	1438.77	8.6		90 76 94 97 98 90 43 45 26 35 38 53 97	HCD	L[97.1]QNLP[630.3]K		10681
20150528_0226_10xdil.raw	4924	KFWGK	2	67.7	5	333.192	2	25.5471	65647.7	664.37	-0.1		37 37 82 91 92	HCD	[461.2]GK	#CONTAM#Cont_P02769|ALBU_BOVIN;MUM12928.1;WP_155901052.1	549
20150529_0226_10xdil_steppedNCE.raw	6856	L(+57.02)PPKLLLPSFSN(+0.98)LTE(+57.02)R	8	67.7	16	647.372	3	32.9882	7226138	1939.08	8.1	Carbamidomethylation (DHKE, X@N-term); Deamidation (NQ)	21 17 23 30 46 92 99 99 98 93 91 95 96 41 50 90	HCD	[605.4]LLPSFSN(+0.98)L[231.1]R		13762
20150528_0226_10xdil.raw	9886	TELPGPTC(+57.02)K	1	67.7	9	501.748	2	41.2985	603248	1001.49	-3.3	Carbamidomethylation	44 58 92 88 82 75 44 47 80	HCD	[230.1]L[640.3]		2949
20150529_0226_10xdil.raw	9553	RVYKRNQAALAELR	7	67.7	14	563.332	3	35.4294	37702.5	1686.96	6.5		28 25 28 33 28 36 85 98 99 98 95 96 98 99	HCD	[944.5]AALAELR		6970
20150529_0226_10xdil_steppedNCE.raw	9014	FPPLQH(+57.02)AQLELWTK	6	67.7	14	882.972	2	38.3726	11163.4	1763.94	-4.1	Carbamidomethylation (DHKE, X@N-term)	41 30 39 51 44 45 92 93 97 98 93 90 53 80	HCD	[776.4]AQLELW[229.1]		22198
20150528_0226_10xdil.raw	13552	T(+57.02)AKQVVVPTNLPSR	2	67.6	14	783.949	2	48.9093		1565.89	-4	Carbamidomethylation (DHKE, X@N-term)	55 55 50 48 61 71 77 90 37 31 89 84 99 100	HCD	[782.5]P[425.2]SR		0
20150528_0226_10xdil.raw	15354	N(+57.02)LGLQPPC(+57.02)D(+57.02)PVVVPTSGVFK	5	67.6	20	746.717	3	52.2187	1347356	2237.15	-9.5	Carbamidomethylation; Carbamidomethylation (DHKE, X@N-term)	28 40 45 47 51 75 53 37 37 54 99 100 100 99 99 62 43 90 94 99	HCD	[1205.5]VVVPT[144.1]VFK		11362
20150528_0226_10xdil.raw	7728	LPPFTE(+57.02)VK	3	67.6	8	494.278	2	36.7464	16194.6	986.544	-2.2	Carbamidomethylation (DHKE, X@N-term)	90 99 97 43 32 33 49 98	HCD	LPP[533.2]K		2758
20150528_0226_10xdil.raw	10502	LPPGKLLLPSFSDLTE(+57.02)R	4	67.6	17	647.372	3	42.6337	890654	1939.08	7.7	Carbamidomethylation (DHKE, X@N-term)	28 42 36 30 38 54 82 94 98 98 93 80 88 93 55 55 86	HCD	[718.5]LPSF[202.1]L[443.2]		8275
20150529_0226_10xdil_steppedNCE.raw	6652	L(+57.02)AEAATGAGPMLAEGPN(+0.98)K	3	67.6	18	878.428	2	31.9168		1754.85	-5.2	Carbamidomethylation (DHKE, X@N-term); Deamidation (NQ)	73 77 51 43 59 63 39 42 82 77 73 94 96 96 49 48 66 88	HCD	[1026.5]LAE[397.2]		0
20150529_0226_10xdil.raw	10472	LTEGLQAKC(+57.02)TATDVVLTVTQPNK	9	67.6	23	829.778	3	37.0477	53118.4	2486.3	2.4	Carbamidomethylation	67 50 65 51 74 47 27 23 28 86 95 96 98 99 100 100 100 99 97 39 27 32 55	HCD	[1101.5]ATDVVLTVT[467.2]		21039
20150529_0226_10xdil_steppedNCE.raw	5482	L(+57.02)GLTTQYVK	1	67.5	9	540.308	2	28.6677	2.32143e+06	1078.6	-0.8	Carbamidomethylation (DHKE, X@N-term)	37 41 78 82 97 89 40 52 92	HCD	[441.3]T[390.2]K		5500
20150529_0226_10xdil_steppedNCE.raw	6371	LPTQVVVPTAATFK	3	67.5	14	736.43	2	31.1661		1470.84	0.6		35 37 48 54 98 99 94 82 91 40 25 60 83 99	HCD	[439.2]VVV[97.1]T[390.2]K		0
20150529_0226_10xdil.raw	12245	DKVFLVVVPTGAYVK	2	67.5	15	817.982	2	40.2725	97211.5	1633.94	2.6		35 26 38 51 79 99 99 70 65 96 78 76 55 65 81	HCD	[602.3]VV[196.1]T[518.3]		20716
20150528_0226_10xdil.raw	13903	T(+57.02)AKVFVVVPTQYVK	5	67.5	14	818.476	2	49.5535		1634.94	-1.1	Carbamidomethylation (DHKE, X@N-term)	35 36 43 45 65 99 99 95 92 95 80 36 44 82	HCD	[603.3]VVVPT[518.3]		0
20150529_0226_10xdil_steppedNCE.raw	8311	DKVPLVEPVVAAFFK	3	67.5	15	829.979	2	36.4508	99260.9	1657.94	-0.4		31 27 89 95 96 90 81 68 80 91 64 39 69 31 60	HCD	[342.2]PLV[325.2]V[564.3]		21240
20150529_0226_10xdil.raw	11489	FPPLQTLFLVVVPTQYVK	3	67.5	18	1045.11	2	38.9111		2088.2	-0.1		74 66 79 75 39 24 27 50 99 99 99 74 63 96 86 38 47 82	HCD	[943.5]LVV[196.1]T[518.3]		0
20150528_0226_10xdil.raw	12811	K(+57.02)K(+57.02)KKKKKKRNWADVGAER	9	67.5	18	578.853	4	47.3213	168551	2311.37	5.2	Carbamidomethylation (DHKE, X@N-term)	35 33 39 38 30 30 39 50 50 95 98 98 99 98 90 92 99 100	HCD	[1294.9]NWADVGAER		5687
20150529_0226_10xdil.raw	8080	VVPEELPSR	3	67.5	9	1025.57	1	32.4834	2.36935e+06	1024.56	4.4		48 98 99 90 79 85 36 34 38	HCD	[99.1]VPE[582.3]		23102
20150528_0226_10xdil.raw	10042	V(+57.02)PDLPQNPTSLETGTDEQLVNDGPK(+57.02)	5	67.4	25	926.787	3	41.583	331059	2777.34	1.1	Carbamidomethylation (DHKE, X@N-term)	28 23 55 71 48 34 34 34 53 97 98 100 99 90 72 93 96 92 97 95 36 47 71 46 78	HCD	[1018.5]SLETG[101.0]DEQLV[568.3]		14581
20150528_0226_10xdil.raw	12325	ENGGLN(+0.98)KAE(+57.02)VENAHMVALEEALAAAR	11	67.4	26	922.462	3	46.6649	69789.1	2764.34	7.1	Carbamidomethylation (DHKE, X@N-term); Deamidation (NQ)	64 43 45 45 62 62 51 29 24 29 50 39 37 25 73 98 98 98 100 99 98 97 98 97 95 99	HCD	[1651.7]VALEEALAAAR		14521
20150528_0226_10xdil.raw	9776	TKVVVPLTQYVK	2	67.4	12	687.919	2	40.9066	183019	1373.83	-3		27 30 83 94 68 67 96 94 83 38 46 82	HCD	[328.2]V[196.1]LT[518.3]		9740
20150529_0226_10xdil_steppedNCE.raw	9051	L(+57.02)SVK(+57.02)WLGLTEALSK	8	67.4	14	829.985	2	38.5339	58790.3	1657.94	9.1	Carbamidomethylation (DHKE, X@N-term)	30 18 12 10 29 79 91 96 96 96 95 95 98 100	HCD	[840.5]GLTEALSK		21241
20150528_0226_10xdil.raw	15121	N(+0.98)PPVVVETLPQPNK	4	67.4	14	766.921	2	52.4124	10953824	1531.82	1.3	Deamidation (NQ)	95 83 90 93 96 92 69 27 29 70 74 35 33 57	HCD	N(+0.98)[97.1]PVVV[907.5]		11928
20150529_0226_10xdil.raw	9720	T(+57.02)ATLPPNHR	1	67.4	9	532.288	2	35.7102	212005	1062.56	3.8	Carbamidomethylation (DHKE, X@N-term)	29 38 63 76 94 80 63 65 98	HCD	[443.2]P[348.2]R		4804
20150529_0226_10xdil_steppedNCE.raw	8616	FPPLGATGSPVQQHLVVLTTQPFK	6	67.4	24	854.814	3	37.2866		2561.4	7.8		78 65 79 80 77 35 38 34 39 40 83 40 35 20 51 99 99 98 97 93 90 89 68 89	HCD	[1529.8]VVLTTQ[372.2]		0
20150529_0226_10xdil.raw	10770	FPPLQPC(+57.02)VAVPVVTQYVK	2	67.4	18	1021.57	2	37.628	77728	2041.11	9.3	Carbamidomethylation	64 54 64 68 43 27 33 82 91 92 76 57 73 95 88 51 63 91	HCD	[938.5]AV[295.2]T[390.2]K		23084
20150528_0226_10xdil.raw	14554	FPPLFPQVVVPTQYVK	2	67.3	16	930.031	2	50.866		1858.04	4.9		61 52 68 70 37 23 48 99 100 81 64 97 86 44 58 91	HCD	[826.4]VV[196.1]T[390.2]K		0
20150528_0226_10xdil.raw	14332	FPPEEC(+57.02)EVQVVVPTGVYAK	5	67.3	19	716.695	3	50.5446	2.52532e+06	2147.06	0.4	Carbamidomethylation	49 45 62 63 49 40 71 53 44 89 97 95 92 96 90 85 36 45 78	HCD	[1214.5]VVPTG[461.3]		10577
20150528_0226_10xdil.raw	8974	KDPSLPGYPVELEGTVAAFR	4	67.3	20	716.046	3	39.363		2145.11	2.9		36 48 45 48 49 43 54 65 86 88 92 98 99 95 89 39 38 52 82 99	HCD	[1053.5]ELEG[489.3]R		0
20150529_0226_10xdil.raw	7659	VQPLTVDVGPPFPK	3	67.3	14	747.419	2	31.7179	957744	1492.83	-3.5		31 39 95 96 70 77 39 32 36 43 89 97 100 100	HCD	[227.1]PL[665.3]FPK		18532
20150529_0226_10xdil.raw	10542	AELVK(+57.02)SVGPVEAALGTLVASVLEVVVR	11	67.3	27	691.411	4	37.1015	230308	2761.6	7.7	Carbamidomethylation (DHKE, X@N-term)	28 42 55 57 40 36 40 42 38 41 58 58 63 56 37 46 95 100 100 99 99 99 100 99 100 100 90	HCD	[1578.9]LVASVLEVVVR		16257
20150529_0226_10xdil_steppedNCE.raw	5985	SLHTLFGDGWC(+57.02)K	5	67.3	12	474.231	3	30.0824	58248.8	1419.66	8.4	Carbamidomethylation	36 44 50 92 97 98 90 90 36 29 49 99	HCD	[337.2]TLFGD[403.1]K		2798
20150529_0226_10xdil_steppedNCE.raw	7000	K(+57.02)PQLLKPPLDDLELTVR	7	67.3	17	678.067	3	32.8748	6860535	2031.17	2.7	Carbamidomethylation (DHKE, X@N-term)	31 25 34 38 39 44 55 97 98 99 98 93 95 91 51 58 96	HCD	[861.5]PLDDLEL[200.1]R		15629
20150528_0226_10xdil.raw	13941	N(+0.98)PPFAFK	0	67.3	7	821.416	1	49.7737	49115.3	820.412	-3.6	Deamidation (NQ)	33 83 77 63 78 52 85	HCD	[802.4]		13081
20150529_0226_10xdil_steppedNCE.raw	8356	A(+57.02)VPPLTQTFAVVGQR	4	67.3	15	820.955	2	36.5542		1639.9	-5.2	Carbamidomethylation (DHKE, X@N-term)	21 40 98 95 95 92 85 71 79 36 50 90 37 39 80	HCD	[227.1]PPLT[546.3]V[341.2]		0
20150529_0226_10xdil.raw	10943	DPPVVVYPTGVSFK	2	67.3	14	752.904	2	37.913		1503.8	-2.2		29 47 71 89 94 90 76 70 97 82 69 25 31 72	HCD	[408.2]VV[260.1]T[518.3]		0
20150528_0226_10xdil.raw	14196	G(+57.02)TLPPLC(+57.02)LGDPVVH(+57.02)FVDFK	3	67.3	19	742.392	3	50.2565	314419	2224.14	9.1	Carbamidomethylation; Carbamidomethylation (DHKE, X@N-term)	39 40 79 99 96 90 41 47 83 59 49 94 94 55 47 73 72 34 85	HCD	[328.2]PPL[542.2]VV[830.4]		11246
20150528_0226_10xdil.raw	8437	FSWEPVVQLYKDVNVSH(+57.02)K	2	67.2	18	744.724	3	38.267		2231.14	5.3	Carbamidomethylation (DHKE, X@N-term)	25 26 36 56 41 62 94 85 95 98 89 94 95 66 70 78 35 66	HCD	[745.3]V[128.1]LY[128.1]DV[622.3]		0
20150529_0226_10xdil_steppedNCE.raw	6755	VNLNVVVPTTAAFK	2	67.2	14	736.925	2	32.0983	3.17247e+06	1471.84	-3.6		22 22 74 81 97 99 88 81 95 51 40 85 60 45	HCD	[440.2]VV[196.1]T[518.3]		18166
20150528_0226_10xdil.raw	15129	FPPLQSKQTPFVVPVTKDFK	4	67.2	20	768.438	3	51.9355	39614.9	2302.27	8.9		73 65 76 80 61 65 59 45 39 24 40 97 98 97 96 89 79 66 27 70	HCD	[1270.7]VVPV[619.3]		11962
20150529_0226_10xdil_steppedNCE.raw	6132	EPSLPSSPPPVER	1	67.2	13	696.356	2	30.4846	51502.8	1390.71	-7.9		57 34 49 89 93 64 54 87 93 68 28 63 97	HCD	[426.2]P[271.1]P[325.2]R		16602
20150528_0226_10xdil.raw	15253	MH(+57.02)PPLTAGTGFEVVYGVVFDK	3	67.2	21	774.386	3	52.2105		2320.16	-8.3	Carbamidomethylation (DHKE, X@N-term)	22 53 99 99 98 85 41 30 77 39 40 54 87 93 42 33 86 90 57 88 99	HCD	[325.1]PPL[762.4]V[319.2]V[262.1]K		0
20150529_0226_10xdil_steppedNCE.raw	6460	EPGGLAKTLTQYVK	1	67.2	14	752.921	2	31.4061		1503.83	-1.3		67 40 44 47 64 62 66 74 76 96 88 53 68 93	HCD	[866.5]T[390.2]K		0
20150529_0226_10xdil.raw	7524	TN(+0.98)APMYMTQPGGPLSK(+57.02)SH(+57.02)K	1	67.2	19	720.683	3	31.2556	164170	2159.01	6.6	Carbamidomethylation (DHKE, X@N-term); Deamidation (NQ)	28 29 44 53 55 68 40 82 86 90 87 80 86 95 62 50 86 65 92	HCD	[1038.4]P[211.1]L[553.3]K		17527
20150529_0226_10xdil.raw	6644	KDLGYVTVSR	1	67.2	10	569.313	2	29.6382	101046	1136.62	-6.7		55 59 42 28 41 91 86 86 89 94	HCD	[576.3]V[287.1]R		7367
20150529_0226_10xdil.raw	9310	YKRQR	1	67.2	5	750.434	1	35.0218	37155.8	749.43	-4.5		41 48 90 87 71	HCD	[291.2]R[284.2]		18607
20150528_0226_10xdil.raw	9128	C(+57.02)YTPVSGFSLMK	1	67.1	12	695.33	2	39.6808	18850.8	1388.65	-1.1	Carbamidomethylation	29 30 59 97 66 45 51 95 82 79 70 100	HCD	[424.1]P[243.1]F[331.2]K		9924
20150528_0226_10xdil.raw	9727	KSKAAAELANTQPHR	2	67.1	15	811.448	2	40.8908		1620.87	7.4		34 46 64 95 94 85 52 67 26 65 76 71 72 60 100	HCD	[343.2]AA[961.5]R		0
20150529_0226_10xdil_steppedNCE.raw	8993	FPPLFPQVE(+57.02)VVPVTQYVK	4	67.1	18	1072.59	2	38.3228		2143.17	-6	Carbamidomethylation (DHKE, X@N-term)	60 52 65 68 35 20 33 93 90 97 99 87 88 93 82 29 38 80	HCD	[826.4]VE(+57.02)VV[196.1]T[518.3]		0
20150529_0226_10xdil.raw	11608	T(+57.02)K(+57.02)KDLPFVPDPVR	2	67.1	13	813.453	2	39.2137		1624.89	-1.7	Carbamidomethylation (DHKE, X@N-term)	28 30 45 64 65 91 78 98 97 79 52 63 84	HCD	[699.4]P[147.1]VP[467.2]		0
20150528_0226_10xdil.raw	12505	DPPVVVSSVVQPPNK	4	67.1	15	781.435	2	46.9841		1560.85	2.5		98 86 90 95 98 98 54 30 30 78 82 68 20 24 55	HCD	D[97.1]PVVV[936.5]		0
20150528_0226_10xdil.raw	10801	YPFNDNR	3	67.1	7	463.21	2	43.334		924.409	-3.8		99 96 93 38 38 26 79	HCD	YPF[499.2]		0
20150529_0226_10xdil.raw	8530	TYATLSH(+57.02)ELAGYHMTC(+57.02)K(+57.02)	3	67.1	17	1048.98	2	33.3999	317517	2095.95	-0.1	Carbamidomethylation; Carbamidomethylation (DHKE, X@N-term)	48 45 70 73 49 28 34 94 94 90 78 74 35 45 94 93 98	HCD	[830.4]ELA[488.2]TC(+57.02)K(+57.02)		23171
20150529_0226_10xdil.raw	7421	EPGGFHQPFSLMK	1	67.1	13	737.855	2	31.0549		1473.71	-8.4		87 67 64 49 45 27 77 87 83 71 67 50 99	HCD	[1327.6]K		0
20150529_0226_10xdil.raw	9748	QVNLFLLVVVPTQYVK	2	67.1	16	930.554	2	35.8551	122741	1859.09	1.2		22 25 43 52 44 60 89 99 99 74 56 89 86 56 79 100	HCD	[827.5]VV[687.4]K		22584
20150529_0226_10xdil_steppedNCE.raw	8608	TAGAK(+57.02)PVLHVPTLADDALSWLR	10	67	22	796.78	3	37.2397	12280	2387.3	8.7	Carbamidomethylation (DHKE, X@N-term)	37 33 39 55 52 44 47 51 27 40 28 39 90 98 99 99 99 99 99 99 100 100	HCD	[1228.7]LADDALSWLR		20309
20150529_0226_10xdil.raw	7220	E(+57.02)(+57.02)GLPVMRLTAADSVEAC(+57.02)ALMAAK	2	67	23	840.084	3	30.6747	36876.3	2517.24	-3.1	Carbamidomethylation; Carbamidomethylation (DHKE, X@N-term)	36 38 48 37 48 38 50 58 65 78 92 90 85 81 90 28 33 92 89 90 96 83 94	HCD	[1124.6]AD[186.1]E[231.1]A[113.1]MA[71.0]K		21299
20150529_0226_10xdil.raw	11462	FPPLQTKNVVVPTQTLPPYKAK(+57.02)	10	67	22	841.811	3	38.9482	1.13957e+06	2522.43	-5.6	Carbamidomethylation (DHKE, X@N-term)	62 52 60 67 40 17 13 39 100 100 96 95 99 95 95 96 98 98 49 23 26 56	HCD	[925.5]VVVPTQTLPP[547.3]		21326
20150529_0226_10xdil.raw	10770	FPPLQPYVAVPVVTQYVK	2	67	18	1023.08	2	37.5502		2044.14	0		61 52 67 72 45 28 36 85 92 93 76 56 73 95 87 46 56 87	HCD	[941.5]AV[295.2]T[518.3]		0
20150529_0226_10xdil.raw	10283	S(+57.02)VSKAGGVVPVTQYVK	6	67	16	838.475	2	36.8849	2.25406e+06	1674.93	3.4	Carbamidomethylation (DHKE, X@N-term)	21 22 32 44 37 31 65 100 100 98 96 99 92 62 76 96	HCD	[643.3]VVPVTQ[262.1]K		21232
20150529_0226_10xdil.raw	13914	LTGVSLVLTVTDMLR	6	67	15	809.473	2	43.8102	13658.9	1616.92	9.1		45 38 36 39 38 53 96 100 99 99 98 98 21 47 98	HCD	[570.3]VLTVTD[244.1]R		20497
20150529_0226_10xdil.raw	6596	KDPAMTVC(+57.02)MYR	1	67	11	686.314	2	29.531	31437.3	1370.61	-0.5	Carbamidomethylation	68 68 52 49 26 39 87 88 86 95 80	HCD	[1033.4]Y[156.1]		16029
20150528_0226_10xdil.raw	7946	QVTLTQYVK	2	67	9	540.308	2	36.4804	3.19101e+06	1078.6	-0.9		34 36 58 84 98 91 45 58 99	HCD	[441.3]TQ[262.1]K		4100
20150529_0226_10xdil.raw	7041	EPGGMC(+57.02)C(+57.02)LLSGYVSHGK	4	66.9	17	926.42	2	30.3336		1850.81	8	Carbamidomethylation	68 42 50 40 23 37 55 97 98 98 94 78 90 96 51 47 72	HCD	[791.2]LLSG[163.1]VS[322.2]		0
20150529_0226_10xdil_steppedNCE.raw	9760	K(+57.02)(+57.02)KAVVADKPEK	0	66.9	11	663.897	2	41.0662	4903.55	1325.77	9.6	Carbamidomethylation (DHKE, X@N-term)	25 28 87 89 89 77 84 84 34 61 79	HCD	[1250.7]		14816
20150529_0226_10xdil.raw	7717	K(+57.02)(+57.02)RLDQLHHSK	2	66.9	10	688.386	2	31.5995	904309	1374.75	7.2	Carbamidomethylation (DHKE, X@N-term)	24 24 75 78 74 95 95 55 65 83	HCD	[697.4]LH[352.2]		16118
20150529_0226_10xdil.raw	5772	E(+57.02)N(+0.98)TSKVEGAD(+57.02)AEALAGR	2	66.9	17	916.938	2	27.7273		1831.85	3.4	Carbamidomethylation (DHKE, X@N-term); Deamidation (NQ)	27 30 44 45 51 95 97 89 89 89 50 58 48 64 93 87 84	HCD	[617.3]VE[684.3]A[213.1]		0
20150529_0226_10xdil.raw	7151	TKRVVDGR	4	66.9	8	465.778	2	30.5265	149048	929.541	0.1		29 23 28 81 90 94 93 98	HCD	[484.3]VDGR		2410
20150529_0226_10xdil_steppedNCE.raw	8871	A(+57.02)PNLPAVNESQEPQALDAAVAPPFK	11	66.9	25	877.783	3	37.9851		2630.33	-2.4	Carbamidomethylation (DHKE, X@N-term)	30 21 36 58 48 42 27 23 33 28 32 58 96 95 98 98 98 97 97 96 97 92 97 78 96	HCD	[1306.6]PQALDAAVAPP[147.1]K		0
20150528_0226_10xdil.raw	10610	TPKPGVVPLSEFVK	6	66.9	14	499.961	3	42.3556	7528720	1496.86	1.4		39 32 43 35 37 49 57 64 95 93 96 97 99 100	HCD	[775.5]LSEFVK		2894
20150529_0226_10xdil.raw	7984	LSYPFEPNTR	3	66.9	10	612.307	2	32.1532	51920.3	1222.6	1.6		57 72 99 99 97 65 22 26 38 93	HCD	[200.1]YPF[441.2]R		10963
20150528_0226_10xdil.raw	13524	T(+57.02)ATGVPVVDHEPQPGK(+57.02)	4	66.9	16	582.63	3	48.9326	171236	1744.87	-2.9	Carbamidomethylation (DHKE, X@N-term)	31 32 52 97 99 98 96 86 67 19 56 87 86 67 33 62	HCD	[330.2]GVPV[1044.5]		5831
20150529_0226_10xdil.raw	10737	FPPLQFVKDPAGAQVVVPTQYVK	5	66.9	23	843.468	3	37.5064	72894.6	2527.38	-1		77 70 84 83 61 60 41 34 84 37 33 23 34 54 99 100 99 99 98 86 39 52 89	HCD	[1495.8]VVVPT[518.3]		21357
20150528_0226_10xdil.raw	10139	VVPPFMAMR	3	66.8	9	524.277	2	41.8566	711611	1046.54	-1.2		47 97 99 95 86 28 41 33 75	HCD	[99.1]VPP[636.3]		3560
20150529_0226_10xdil_steppedNCE.raw	9300	FPPLQEPNLEVVVPTKDFK	5	66.8	19	733.068	3	39.1885	20231	2196.18	-0.8		57 44 55 64 43 51 30 29 31 54 98 100 99 98 99 88 83 61 90	HCD	[1164.6]VVVPT[390.2]K		18035
20150529_0226_10xdil.raw	8188	TRGPFDR	2	66.8	7	424.722	2	32.5798		847.43	0.3		29 28 78 77 64 95 96	HCD	[558.3]DR		0
20150529_0226_10xdil.raw	10872	FPLQPPFLVVVPTQVYK	3	66.8	17	986.562	2	37.9798	11960056	1971.12	-7.2		52 30 39 33 45 49 74 100 100 100 85 72 98 90 32 47 91	HCD	[826.4]LVV[196.1]TQ[262.1]K		22950
20150528_0226_10xdil.raw	13681	VPYGLNVVPVTQYVK	6	66.8	15	838.475	2	48.9018	2.04781e+06	1674.93	0.6		29 19 30 32 44 70 100 100 98 97 99 90 42 60 93	HCD	[643.3]VVPVTQ[262.1]K		13340
20150529_0226_10xdil.raw	9681	K(+57.02)ATLLTE(+57.02)VSR	2	66.8	10	616.348	2	35.6109	161800	1230.69	-9.5	Carbamidomethylation (DHKE, X@N-term)	30 29 56 99 96 83 37 43 96 99	HCD	[357.2]LL[386.2]SR		11320
20150529_0226_10xdil.raw	11702	LPPKYVVVPTKFDK	2	66.8	14	815.99	2	39.3787		1629.95	9.6		21 41 40 42 57 93 90 66 60 96 95 60 79 94	HCD	[598.3]VV[196.1]TK[262.1]K		0
20150528_0226_10xdil.raw	11473	ATGVLPLHEVSYK	6	66.8	13	707.389	2	44.8771	5564072	1412.77	-1.7		32 25 27 51 99 99 100 99 100 98 61 38 38	HCD	[328.2]LPLHEV[378.2]		10313
20150529_0226_10xdil.raw	10551	DH(+57.02)NPNVQVVVPTQYVK	6	66.8	16	947.492	2	37.2165	21781.7	1892.97	-2.8	Carbamidomethylation (DHKE, X@N-term)	25 17 24 32 50 88 94 99 99 94 93 97 76 43 53 83	HCD	[733.3]QVVVPT[518.3]		22720
20150528_0226_10xdil.raw	15455	A(+57.02)PNLSLKPFFLYFVVVPTQVYK	6	66.8	22	876.497	3	52.4511	30446032	2626.46	5.3	Carbamidomethylation (DHKE, X@N-term)	46 42 58 72 85 88 63 40 34 27 30 72 71 96 100 97 95 99 91 33 45 86	HCD	[1594.9]VVVPTQ[390.2]		13919
20150528_0226_10xdil.raw	13715	TKFVVPVLTGAYVK	3	66.8	14	761.458	2	49.0289	739162	1520.9	3.5		27 33 59 97 97 51 64 97 96 93 47 41 51 82	HCD	[376.2]VV[196.1]LTG[461.3]		11797
20150528_0226_10xdil.raw	14182	FPPLGATK(+57.02)GVPVTQTLAFK	1	66.7	19	677.05	3	50.085		2028.14	-6.4	Carbamidomethylation (DHKE, X@N-term)	78 71 83 84 59 50 35 31 34 89 59 77 95 89 90 88 80 36 39	HCD	[1220.7]T[128.1]T[459.3]		0
20150528_0226_10xdil.raw	13911	DPPVVVPFVQPGPK(+57.02)	2	66.7	14	766.922	2	49.5717	3165.36	1531.84	-6.9	Carbamidomethylation (DHKE, X@N-term)	97 83 89 95 96 68 69 38 86 80 66 19 14 35	HCD	D[194.1]VV[1006.6]		11929
20150529_0226_10xdil_steppedNCE.raw	6318	VNVVVPLTQYVK	2	66.7	12	679.906	2	31.0032		1357.8	0.8		23 29 94 97 71 57 94 91 78 32 46 88	HCD	[213.1]VV[196.1]LT[518.3]		0
20150529_0226_10xdil.raw	10475	DPPHTVLAVPKFSR	6	66.7	14	782.44	2	37.0489	124767	1562.86	5.7		76 45 46 33 94 96 98 96 96 92 84 22 18 36	HCD	[446.2]TVLAVP[518.3]		19709
20150529_0226_10xdil_steppedNCE.raw	6616	K(+57.02)TPWSKFPDFVFHGGSGSLK	6	66.7	20	570.55	4	31.8229		2278.15	7.2	Carbamidomethylation (DHKE, X@N-term)	45 54 85 36 30 66 44 42 94 95 98 99 98 91 36 30 66 80 61 85	HCD	[1028.5]DFVFHG[529.3]		0
20150528_0226_10xdil.raw	10640	A(+57.02)TPKNRKKLAAGVEAR	3	66.7	16	589.688	3	42.9443	278073	1766.03	8.1	Carbamidomethylation (DHKE, X@N-term)	43 40 41 46 41 33 36 53 97 97 91 80 83 93 96 99	HCD	[980.6]LAA[156.1]EAR		6134
20150529_0226_10xdil.raw	6946	DTGAPFSSDLGGPPLR	3	66.7	16	793.897	2	30.269	127098	1585.77	3.4		38 27 48 99 98 50 42 92 96 95 43 42 46 65 88 99	HCD	[273.1]AP[234.1]SDL[421.2]R		20042
20150529_0226_10xdil.raw	10712	LPAFGQR	0	66.7	7	788.446	1	37.5834	74605.4	787.434	5.4		86 44 56 55 69 67 89	HCD	[769.4]		19914
20150529_0226_10xdil_steppedNCE.raw	8989	YVPLPGALDATNVQFK	1	66.7	16	866.972	2	38.2995	14822.7	1731.92	5.6		65 61 67 78 72 95 89 75 51 37 41 85 87 79 29 55	HCD	[569.3]G[1087.6]		21963
20150529_0226_10xdil.raw	7224	EPFVDYLDKSSHK(+57.02)	3	66.6	13	811.395	2	30.6903		1620.78	-2.4	Carbamidomethylation (DHKE, X@N-term)	52 31 49 92 96 94 59 57 42 44 92 60 96	HCD	[373.2]VDY[443.2]S[137.1]K(+57.02)		0
20150528_0226_10xdil.raw	12136	N(+0.98)EVLQTKAVTDLLLNLK	5	66.6	17	638.371	3	46.4018	1.10664e+06	1912.09	1.3	Deamidation (NQ)	25 39 47 55 39 34 34 43 85 98 97 97 99 98 88 67 88	HCD	[983.5]TDLLL[355.2]		8021
20150529_0226_10xdil.raw	6642	DLLTTQYVK	1	66.6	9	540.804	2	29.5972		1079.59	7		46 44 76 82 94 84 40 48 87	HCD	[442.2]T[518.3]		0
20150528_0226_10xdil.raw	11886	F(+57.02)WKAATLKLKLVAVLGYDSLGGR	8	66.6	23	855.172	3	45.7771	36407.4	2562.47	9.4	Carbamidomethylation (DHKE, X@N-term)	2 2 5 31 66 64 61 44 35 44 69 95 99 99 99 97 96 99 95 87 74 72 99	HCD	[1356.8]VAVLGYDS[227.1]R		13586
20150529_0226_10xdil.raw	8429	QKPFN(+0.98)R	3	66.6	6	395.711	2	33.2905	1.08161e+06	789.413	-8.5	Deamidation (NQ)	20 25 76 91 91 96	HCD	[353.2]FN(+0.98)R		1334
20150528_0226_10xdil.raw	9365	VLENTELWWFADK	4	66.6	13	825.915	2	40.1839		1649.81	3.7		40 43 64 90 94 97 94 39 37 81 38 55 95	HCD	[341.2]NTEL[705.3]K		0
20150528_0226_10xdil.raw	9216	KDYPVSEVAGAFK	1	66.6	13	705.869	2	39.7834	133228	1409.72	2.5		23 38 56 58 60 45 57 89 92 83 81 88 96	HCD	[917.4]A[275.1]K		10274
20150529_0226_10xdil_steppedNCE.raw	8766	L(+57.02)ASPLLAQALATTR	3	66.6	14	741.93	2	37.6908		1481.86	-7.9	Carbamidomethylation (DHKE, X@N-term)	33 32 38 47 96 98 94 85 86 85 85 46 44 64	HCD	[425.2]LLA[741.4]		0
20150528_0226_10xdil.raw	15167	VPN(+0.98)PVVVQND(+57.02)EFR	1	66.6	13	785.895	2	52.4323	2.83909e+06	1569.78	-2.6	Carbamidomethylation (DHKE, X@N-term); Deamidation (NQ)	98 74 85 89 89 97 87 40 28 21 28 34 95	HCD	V[408.2]V[789.3]R		12316
20150529_0226_10xdil.raw	8004	YPFPGPLTEYPFDYLK(+57.02)	1	66.6	16	1002.49	2	32.1888		2002.97	0.5	Carbamidomethylation (DHKE, X@N-term)	59 47 69 74 84 88 89 64 56 85 72 85 94 26 24 50	HCD	[1408.7]D[461.3]		0
20150528_0226_10xdil.raw	10537	N(+57.02)(+0.98)APSFSDSEPMK	1	66.6	12	684.292	2	42.7281	893570	1366.57	-0.8	Carbamidomethylation (DHKE, X@N-term); Deamidation (NQ)	83 93 83 85 85 88 86 28 31 21 30 85	HCD	[171.1]A[1105.5]		9602
20150528_0226_10xdil.raw	12782	TLALGLSRSPHK(+57.02)	2	66.6	12	668.887	2	47.4628	148055	1335.76	-2	Carbamidomethylation (DHKE, X@N-term)	89 90 92 83 82 92 79 62 39 24 16 53	HCD	[101.0]LA[170.1]L[749.4]		9026
20150528_0226_10xdil.raw	8816	LPGANLAEYVSHK(+57.02)	1	66.6	13	728.385	2	39.0042	31971.6	1454.75	2.2	Carbamidomethylation (DHKE, X@N-term)	95 63 59 62 69 93 75 49 76 76 75 16 56	HCD	L[339.2]L[871.4]		10890
20150528_0226_10xdil.raw	13165	EPQLLGTLFKYVPVVSSVGAVPPNK	2	66.6	25	880.497	3	48.1955		2638.47	-2.1		72 37 26 29 46 44 44 45 37 36 47 77 85 99 99 89 86 96 82 82 92 96 73 65 79	HCD	[1485.8]VV[174.1]V[128.1]VP[339.2]		0
20150529_0226_10xdil_steppedNCE.raw	5581	KDPFMLPPSLPQHGMR	2	66.6	16	617.649	3	28.7209	368328	1849.93	-3.7		26 41 49 93 91 68 46 43 56 95 85 87 75 63 51 97	HCD	[340.2]FM[394.2]L[550.2]R		11573
20150528_0226_10xdil.raw	14149	DPPVVQELANYMR	1	66.6	13	766.378	2	50.0191		1530.75	-5.9		84 70 87 93 76 33 42 84 68 26 30 76 97	HCD	[309.1]V[948.4]R		0
20150528_0226_10xdil.raw	12179	ELTVVEQPPGK(+57.02)	2	66.5	11	627.345	2	46.3283	363492	1252.67	7	Carbamidomethylation (DHKE, X@N-term)	48 45 95 98 88 85 74 67 33 36 62	HCD	[242.1]TV[792.4]		7605
20150529_0226_10xdil_steppedNCE.raw	6067	EPGDYN(+0.98)DLLSGE(+57.02)GKSR	4	66.5	16	897.91	2	30.3317	138487	1793.81	-0.2	Carbamidomethylation (DHKE, X@N-term); Deamidation (NQ)	68 36 38 48 32 38 77 100 100 99 97 74 85 34 48 91	HCD	[791.3]LLSG[458.2]R		22396
20150529_0226_10xdil.raw	7105	KDSE(+57.02)C(+57.02)N(+0.98)LLSYVSH(+57.02)K	3	66.5	14	897.913	2	30.5154	120325	1793.83	-8.2	Carbamidomethylation; Carbamidomethylation (DHKE, X@N-term); Deamidation (NQ)	27 36 33 39 40 53 99 100 99 86 90 88 57 86	HCD	[791.3]LLS[163.1]V[409.2]		22243
20150528_0226_10xdil.raw	10413	T(+57.02)ATAMNTWEPLTDAPH(+57.02)LDADDER	3	66.5	23	895.408	3	42.4359	82229.9	2683.18	8	Carbamidomethylation (DHKE, X@N-term)	33 38 56 50 31 51 59 50 56 37 70 99 99 97 88 72 78 81 80 94 95 69 48	HCD	[1272.6]TDA[590.3]DD[285.1]		14184
20150529_0226_10xdil.raw	9909	H(+57.02)(+57.02)TTPLDVMK(+57.02)PHELTLSSPATLNSR	8	66.5	24	939.489	3	36.0659		2815.43	6.3	Carbamidomethylation (DHKE, X@N-term)	38 35 43 47 77 83 66 34 44 32 21 45 38 50 97 98 97 97 96 93 95 93 82 96	HCD	[1713.9]LSSPATLN[87.0]R		0
20150529_0226_10xdil.raw	7155	QPNLSLLTTQYVK	4	66.5	13	752.922	2	30.8002	10457430	1503.83	0.1		17 14 34 66 76 93 96 93 98 79 35 63 100	HCD	[539.3]LLTT[390.2]K		18713
20150529_0226_10xdil.raw	10796	FPPLPFQVVVPLTQYVK	2	66.5	17	658.044	3	37.5947		1971.12	-6.1		58 50 60 51 23 23 45 99 100 83 74 95 91 84 48 60 87	HCD	[826.4]VV[196.1]LT[518.3]		0
20150528_0226_10xdil.raw	14332	FPPLQVC(+57.02)C(+57.02)DVVVPTGVYAK	5	66.5	19	717.03	3	50.366		2148.07	-2.6	Carbamidomethylation	66 49 55 64 54 58 38 26 38 83 97 95 93 96 92 89 41 49 78	HCD	[1215.5]VVPTG[461.3]		0
20150529_0226_10xdil_steppedNCE.raw	9155	EPATQPFK	1	66.5	8	917.481	1	38.6827	97954.5	916.465	9.4		56 42 61 90 81 76 51 74	HCD	[297.1]T[500.3]		22621
20150528_0226_10xdil.raw	13551	LTPNVGVVYVVGFDK	4	66.5	15	803.947	2	48.8634	18883.8	1605.88	1.8		36 37 41 52 65 69 86 99 98 98 93 64 31 55 75	HCD	[680.4]VYVV[447.2]		12608
20150529_0226_10xdil.raw	6723	KDPHWTKSNLTE(+57.02)EVPLGYK	4	66.4	19	767.067	3	29.7149	44939.8	2298.16	6.3	Carbamidomethylation (DHKE, X@N-term)	47 60 49 11 15 19 71 41 39 84 96 93 78 90 73 99 99 100 100	HCD	[1206.6]TE(+57.02)[129.0]V[97.1]LGYK		19323
20150529_0226_10xdil.raw	9923	FPVQPWVPVTQYVK	2	66.4	14	844.457	2	36.0916		1686.91	-8.4		57 41 73 24 21 46 90 89 93 94 85 53 70 95	HCD	[754.4]V[97.1]VT[390.2]K		0
20150528_0226_10xdil.raw	8273	LPPVKALETR	5	66.4	10	562.343	2	37.8391	77266.4	1122.68	-3.7		27 32 30 36 47 96 98 99 99 100	HCD	[534.4]ALETR		4994
20150528_0226_10xdil.raw	8587	KN(+0.98)PSDNQVYTVMK	1	66.4	13	762.877	2	38.5482	23626.8	1523.73	7	Deamidation (NQ)	45 43 44 46 58 83 81 78 64 77 76 72 96	HCD	[1377.6]K		11823
20150529_0226_10xdil.raw	8641	TAALSPDYPLHSR	2	66.4	13	714.364	2	33.6089	119579	1426.72	-4.7		37 41 51 84 81 82 95 96 87 78 16 30 85	HCD	[540.3]DY[590.3]		17230
20150529_0226_10xdil.raw	8641	TAALSPDYPLHSR	2	66.4	13	714.364	2	33.528	126292	1426.72	-5.1		37 41 51 84 81 82 95 96 87 78 16 30 85	HCD	[540.3]DY[590.3]		17228
20150529_0226_10xdil_steppedNCE.raw	9329	EPVYQLPVVEVVGAFK	4	66.4	16	887.493	2	39.3723	150175	1772.97	0.2		73 50 46 30 31 52 61 77 96 97 96 94 86 70 34 67	HCD	[925.5]VEVV[403.2]		22263
20150529_0226_10xdil.raw	7358	D(+57.02)(+57.02)PENSQLPTGMTLGVAPNVTNTDPPK	3	66.4	26	936.464	3	30.9492		2806.34	9.2	Carbamidomethylation (DHKE, X@N-term)	25 21 44 34 42 43 48 47 64 72 70 96 75 71 98 98 95 84 72 67 75 70 55 77 83 99	HCD	[1226.5]T[170.1]VAP[838.4]K		0
20150529_0226_10xdil.raw	10107	LPVYTK(+57.02)	1	66.4	6	777.451	1	36.3461	26075.5	776.443	0.1	Carbamidomethylation (DHKE, X@N-term)	79 72 94 56 42 55	HCD	[210.1]V[449.2]		19586
20150528_0226_10xdil.raw	8400	SGVPSVASFNNPTVVYDDNWR	7	66.4	21	775.366	3	38.1927		2323.09	-4.3		33 27 46 59 62 48 41 34 31 29 45 99 99 100 100 97 97 94 70 82 98	HCD	[1059.5]PTVVYDD[300.1]R		0
20150528_0226_10xdil.raw	12814	T(+57.02)ALTPVVVYDLPE(+57.02)R	5	66.4	14	843.961	2	47.5785	380826	1685.9	4.8	Carbamidomethylation (DHKE, X@N-term)	42 49 89 100 100 100 100 99 45 38 30 21 36 82	HCD	[342.2]TPVVV[830.4]		13423
20150529_0226_10xdil_steppedNCE.raw	8682	DPPVVVC(+57.02)K(+57.02)PQPNK	5	66.4	13	767.909	2	37.4481	110421	1533.8	3.4	Carbamidomethylation; Carbamidomethylation (DHKE, X@N-term)	99 92 95 96 97 89 33 26 74 74 20 23 45	HCD	DPPVV[1008.5]		19491
20150528_0226_10xdil.raw	11391	QTLPEKFQVALVDVVDVK	8	66.3	18	676.724	3	44.7591	156847	2027.13	9.7		39 39 50 35 43 29 31 75 37 58 96 94 94 90 90 96 99 100	HCD	[1141.6]LVDVVDVK		9284
20150528_0226_10xdil.raw	11391	QTLPEKFQVALVDVVDVK	8	66.3	18	676.721	3	44.6715	325560	2027.13	5.5		39 39 50 35 43 29 31 75 37 58 96 94 94 90 90 96 99 100	HCD	[1141.6]LVDVVDVK		9279
20150528_0226_10xdil.raw	11391	QTLPEKFQVALVDVVDVK	8	66.3	18	676.723	3	44.6052	176693	2027.13	8		39 39 50 35 43 29 31 75 37 58 96 94 94 90 90 96 99 100	HCD	[1141.6]LVDVVDVK		9281
20150529_0226_10xdil.raw	11967	LPFPEVTRTPKVVPVTGVSFK	2	66.3	21	766.777	3	40.0121	150515	2297.31	-2.6		49 32 60 83 92 80 71 51 22 13 30 97 98 71 59 90 85 87 83 57 83	HCD	[454.3]E[682.4]VV[196.1]T[518.3]		19282
20150529_0226_10xdil.raw	10113	VPYVVPVTQTLAFK	3	66.3	14	781.454	2	36.6772	2453188	1560.89	1.7		39 25 41 62 93 55 56 92 89 90 92 91 58 45	HCD	[458.3]V[196.1]T[128.1]TLA[275.2]		19688
20150529_0226_10xdil.raw	5329	TTANR	0	66.3	5	562.291	1	26.3448	34706.6	561.287	-6		87 72 42 47 83	HCD	[543.3]	MUL75944.1;MUM23367.1;WP_243747921.1	6901
20150529_0226_10xdil.raw	10990	FPPLQAPGSVVPTQYVK	2	66.3	17	914.504	2	38.0116		1826.99	0.6		64 56 75 79 41 24 19 36 77 99 92 83 97 87 40 59 99	HCD	[894.5]VV[97.1]T[390.2]K		0
20150529_0226_10xdil.raw	6554	TLEMPSAGPGR	3	66.3	11	558.281	2	29.9375	109566	1114.54	2.3		62 43 53 42 98 98 91 42 38 78 84	HCD	[474.2]PSA[367.2]		6611
20150528_0226_10xdil.raw	8115	TLEVTQYVK	2	66.3	9	540.801	2	37.4235	44005.2	1079.59	1.8		41 43 69 92 95 80 37 49 89	HCD	[343.2]VT[518.3]		4127
20150528_0226_10xdil.raw	8115	TLEVTQYVK	2	66.3	9	540.8	2	37.7364	63532.7	1079.59	-0.5		41 43 69 92 95 80 37 49 89	HCD	[343.2]VT[518.3]		4126
20150529_0226_10xdil_steppedNCE.raw	6415	KDPFMVTPPLDH(+57.02)SR	3	66.3	14	848.931	2	31.2866		1695.84	4.4	Carbamidomethylation (DHKE, X@N-term)	26 41 64 99 98 92 60 72 97 89 31 17 43 99	HCD	[340.2]FMV[198.1]P[509.2]R		0
20150529_0226_10xdil.raw	3934	DPNH(+57.02)PK(+57.02)	2	66.2	6	411.197	2	20.6477	131991	820.383	-3	Carbamidomethylation (DHKE, X@N-term)	74 48 39 45 95 97	HCD	[520.2]PK(+57.02)		1532
20150528_0226_10xdil.raw	12608	LLSGRDK	1	66.2	7	788.466	1	47.2136	617467	787.455	4		97 89 85 38 40 55 60	HCD	L[656.4]		12368
20150529_0226_10xdil_steppedNCE.raw	9157	EPVEKVFPVVVPLTQYVK	5	66.2	18	691.065	3	39.0385	3.34735e+06	2070.18	-1.1		62 37 41 51 38 34 33 51 100 100 99 92 90 85 82 46 61 91	HCD	[925.5]VVVPL[491.2]K		16382
20150529_0226_10xdil.raw	7322	DKSD(+57.02)D(+57.02)DE(+57.02)PLETTLTTPPAPR	3	66.2	20	790.374	3	30.7698	283491	2368.1	-0.8	Carbamidomethylation (DHKE, X@N-term)	30 23 37 37 26 28 75 94 91 95 62 64 70 60 88 90 86 84 84 99	HCD	[975.3]PLE[517.3]P[265.1]R		19990
20150529_0226_10xdil_steppedNCE.raw	6604	ELALSVNVNEVYSK	3	66.2	14	782.916	2	31.8158	164394	1563.81	1.7		42 35 44 43 50 97 96 95 87 90 94 62 48 43	HCD	[513.3]VNV[114.0]EV[378.2]		19873
20150529_0226_10xdil_steppedNCE.raw	8833	A(+57.02)PNLSLDFNQLFPPVVVPTQYVK	7	66.1	23	881.817	3	37.8777		2642.41	6.6	Carbamidomethylation (DHKE, X@N-term)	38 43 66 84 62 46 32 18 24 85 70 57 51 94 100 100 97 95 98 90 45 50 78	HCD	[1513.8]PVVVPTQ[390.2]		0
20150529_0226_10xdil.raw	7608	KDPSEPGGEWVAQAPR	3	66.1	16	862.426	2	31.4053		1722.83	2.9		36 51 53 51 64 63 95 78 87 94 95 95 34 26 59 75	HCD	[653.3]G[186.1]WVA[452.2]		0
20150529_0226_10xdil.raw	9937	T(+57.02)ETPVVVPFPPDVR	3	66.1	14	805.43	2	36.1705	866340	1608.85	-4.1	Carbamidomethylation (DHKE, X@N-term)	20 41 67 60 80 98 99 98 89 97 78 36 22 41	HCD	[584.3]VVP[147.1]P[467.2]		20376
20150528_0226_10xdil.raw	13065	LTEVVVPQPNK	3	66.1	11	612.355	2	48.0445	568240	1222.69	3.2		43 39 77 98 100 98 84 75 25 33 57	HCD	[343.2]VVV[564.3]		7049
20150529_0226_10xdil.raw	10073	MLLMLAVFTLTGR	7	66.1	13	733.423	2	36.5318	116076	1464.82	8.3		8 17 21 15 38 67 99 99 100 99 99 99 99	HCD	[672.4]VFTLTGR		17959
20150528_0226_10xdil.raw	12977	FPVVELPPDVR	2	66.1	11	634.352	2	47.9336	97107.4	1266.7	-5.7		39 31 78 94 96 89 94 38 39 37 92	HCD	[343.2]VE[113.1]P[311.1]R		7861
20150529_0226_10xdil_steppedNCE.raw	6014	TDAPSFSDLGGPPLSMPK	4	66.1	18	908.943	2	30.1823		1815.87	-0.2		32 51 69 55 54 92 93 96 95 69 64 54 55 48 35 31 97 100	HCD	[471.2]FSDL[639.3]PK		0
20150529_0226_10xdil.raw	6652	TSPAVQNSSR	2	66.1	10	349.512	3	29.6285	110536	1045.52	-2.2		55 56 92 90 84 30 33 55 77 89	HCD	[188.1]PA[671.3]		812
20150529_0226_10xdil.raw	12189	F(+57.02)SVVRLLLSLGGAVQSR	6	66	17	620.37	3	40.2725	8804.42	1858.08	5.4	Carbamidomethylation (DHKE, X@N-term)	29 36 62 51 29 30 38 61 94 97 98 93 92 93 84 56 81	HCD	[984.6]SLGGAV[371.2]		11714
20150529_0226_10xdil_steppedNCE.raw	9309	DPPVVVGYVVQPPNK	3	66	15	804.437	2	39.2476	112884	1606.87	-7.9		98 90 91 89 84 54 31 42 85 93 84 77 19 17 37	HCD	DPP[616.4]V[564.3]		20487
20150529_0226_10xdil.raw	9406	TQTVPVVPFPPDVR	3	66	14	776.426	2	35.286	17435820	1550.85	-5.3		51 45 67 62 72 98 99 95 75 97 87 30 15 33	HCD	[526.3]VVP[147.1]P[467.2]		19559
20150528_0226_10xdil.raw	12350	L(+57.02)TFKTLGPVLGSYK(+57.02)	1	66	14	819.473	2	46.6982	25014.4	1636.92	7.2	Carbamidomethylation (DHKE, X@N-term)	28 27 39 56 86 82 72 67 69 89 93 65 65 86	HCD	[1126.7]G[435.2]		13047
20150529_0226_10xdil.raw	9120	K(+57.02)PNQLKKKLPPKAVLGYDSLNR	6	66	22	855.514	3	34.6764	194305	2563.5	9.7	Carbamidomethylation (DHKE, X@N-term)	44 34 39 37 54 70 62 38 32 31 50 80 99 99 98 93 94 97 84 82 51 83	HCD	[1456.9]AVLGYD[470.3]		21588
20150528_0226_10xdil.raw	13334	EPSRLTVVPVTQYVK	3	66	15	858.49	2	48.5999	90674.4	1714.96	2.7		74 41 31 21 34 58 95 92 91 85 74 73 51 77 94	HCD	[683.4]VVP[590.3]K		13653
20150528_0226_10xdil.raw	15683	FPPLQTLEVVLTLNPVYK	4	66	18	691.065	3	52.5039	2201602	2070.18	-2.3		70 46 52 59 49 55 58 77 97 95 94 91 86 31 28 40 65 95	HCD	[925.5]VVLT[586.3]K		9822
20150529_0226_10xdil_steppedNCE.raw	8079	LTQTPVVVEAYQPNK	6	66	15	843.958	2	35.835	91156	1685.9	1.6		36 32 50 98 99 100 100 99 97 76 27 30 34 43 69	HCD	[342.2]TPVVVE[701.3]		21562
20150528_0226_10xdil.raw	14167	T(+57.02)AKPGAVVFE(+57.02)EASLAAAHEATR	7	66	22	780.731	3	50.054		2339.19	-6.8	Carbamidomethylation (DHKE, X@N-term)	29 30 43 56 57 65 75 59 39 58 94 93 96 96 98 99 99 81 77 20 26 60	HCD	[1113.6]EASLAAA[594.3]		0
20150528_0226_10xdil.raw	8431	NNNADLAEAGFK	4	66	12	632.299	2	38.4835	220217	1262.59	-5		7 7 11 86 96 97 98 99 49 43 98 100	HCD	[413.2]DLAE[128.1]FK		7764
20150529_0226_10xdil_steppedNCE.raw	9090	VPKDPTKC(+57.02)VVVPTQTLAFK	7	66	19	710.071	3	38.5862		2127.18	7.5	Carbamidomethylation	34 20 27 42 42 51 43 43 96 99 98 97 97 96 97 88 84 54 46	HCD	[925.5]VVVPTQT[459.3]		0
20150529_0226_10xdil.raw	10107	K(+57.02)GGPVHK	0	66	7	779.454	1	36.476	85117.4	778.445	2.5	Carbamidomethylation (DHKE, X@N-term)	47 73 84 85 88 33 53	HCD	[760.4]		19616
20150528_0226_10xdil.raw	12790	D(+57.02)(+57.02)LEVEPQNQYVVGVSN(+0.98)LFVHEK	5	66	22	886.768	3	47.5681	113492	2657.3	-5.7	Carbamidomethylation (DHKE, X@N-term); Deamidation (NQ)	44 51 70 46 51 25 22 21 27 42 93 99 99 98 94 80 86 96 95 30 82 98	HCD	[1272.6]VVGVS[284.1]FV[266.1]K		14051
20150528_0226_10xdil.raw	9069	AFNTPADGGGPVQPR	3	65.9	15	742.364	2	39.5778	37923.4	1482.72	-5.2		33 33 84 47 48 96 98 90 89 83 31 27 36 94 99	HCD	[530.2]ADG[438.2]PR		11244
20150528_0226_10xdil.raw	10947	NC(+57.02)APSFSN(+0.98)TN(+0.98)PMK	2	65.9	13	735.308	2	43.6745	285795	1468.6	4.1	Carbamidomethylation; Deamidation (NQ)	43 65 99 91 84 79 87 85 28 23 32 48 91	HCD	[274.1]AP[880.3]K		11037
20150529_0226_10xdil.raw	9553	V(+57.02)D(+57.02)RKKK(+57.02)YVGEGAAALAELR	7	65.9	19	562.071	4	35.3659	56780.2	2244.23	9.2	Carbamidomethylation (DHKE, X@N-term)	30 24 26 33 43 47 49 44 38 89 59 84 99 99 99 95 96 99 100	HCD	[1501.8]AALAELR		6895
20150528_0226_10xdil.raw	13357	LSVYPGATPK(+57.02)	2	65.9	10	545.302	2	48.709	1.11396e+06	1088.59	3	Carbamidomethylation (DHKE, X@N-term)	35 49 88 99 99 59 43 78 40 68	HCD	[299.2]YP[511.3]		4315
20150529_0226_10xdil_steppedNCE.raw	8512	LEVAAELPVFVKDPALVASVLEVVVR	10	65.9	26	691.411	4	37.0804	153714	2761.6	5.9		40 46 54 76 68 51 33 29 49 48 27 22 33 33 54 99 100 100 99 99 99 99 100 100 98 60	HCD	[1578.9]LVASVLEVVV[156.1]		16391
20150529_0226_10xdil_steppedNCE.raw	6836	L(+57.02)PPKLLLPSFSN(+0.98)LTE(+57.02)R	4	65.9	16	647.372	3	32.9882	7226138	1939.08	8.1	Carbamidomethylation (DHKE, X@N-term); Deamidation (NQ)	23 15 21 29 46 89 98 99 97 93 86 91 95 41 45 86	HCD	[718.5]LPSF[87.0]N(+0.98)L[387.2]		13762
20150529_0226_10xdil.raw	10901	FPPLQFPVQVVPVTQYVK	4	65.8	18	1043.58	2	37.7313	231001696	2085.17	-7.1		76 67 76 69 33 29 31 91 90 97 97 44 58 94 83 27 38 84	HCD	[826.4]VQVV[196.1]T[518.3]		23152
20150528_0226_10xdil.raw	9777	LEAVTVVPVTQYVK	1	65.8	14	773.455	2	40.9998		1544.88	9		29 37 37 35 43 87 79 89 87 95 88 60 68 88	HCD	[907.5]T[518.3]		0
20150529_0226_10xdil_steppedNCE.raw	8930	FPPLTRDLD(+57.02)VVPVTGVSFK	1	65.8	19	715.393	3	38.2639	177100	2143.17	-4.6	Carbamidomethylation (DHKE, X@N-term)	85 79 87 85 51 39 49 26 25 87 94 53 57 91 73 70 77 47 77	HCD	[1210.6]V[196.1]T[518.3]		17396
20150529_0226_10xdil.raw	4574	TPTPLR	3	65.8	6	342.706	2	23.27		683.397	1.7		36 22 43 95 99 100	HCD	[299.1]PLR		0
20150529_0226_10xdil_steppedNCE.raw	9648	GPVYLPYVVPGLMMR	2	65.8	15	846.456	2	40.6289	242895	1690.89	2.4		25 16 24 25 32 38 76 97 93 84 96 99 89 96 98	HCD	[789.4]VV[97.1]GL[131.0]MR		21579
20150528_0226_10xdil.raw	13522	VEGTPAKVYFTQYVK	4	65.8	15	865.459	2	48.9424	179925	1728.91	-2.6		30 40 30 87 88 48 40 83 96 99 96 91 40 43 76	HCD	[781.4]YFTQ[390.2]		13760
20150529_0226_10xdil_steppedNCE.raw	6626	V(+57.02)SVPE(+57.02)LN(+0.98)DER	3	65.8	10	636.809	2	31.892	401941	1271.6	2.7	Carbamidomethylation (DHKE, X@N-term); Deamidation (NQ)	37 41 58 61 87 94 96 91 55 37	HCD	[625.3]LN(+0.98)D[285.1]		13081
20150529_0226_10xdil.raw	7786	KLDPHMRDFR	2	65.8	10	657.838	2	31.6838	25440.8	1313.67	-4.3		84 35 54 82 44 16 62 83 97 100	HCD	[992.5]FR		14259
20150529_0226_10xdil.raw	11419	DLPPNTD(+57.02)C(+57.02)VFVVVPTQVYK	6	65.7	19	750.052	3	38.7761		2247.12	4.1	Carbamidomethylation; Carbamidomethylation (DHKE, X@N-term)	69 66 77 60 37 25 21 26 42 68 99 100 100 99 99 91 34 48 88	HCD	[1215.5]VVVPTQ[390.2]		0
20150528_0226_10xdil.raw	15269	DPPVVVVQEPNYAK	4	65.7	14	777.913	2	52.2434		1553.81	1.6		94 74 87 97 100 100 99 41 33 15 21 22 38 98	HCD	D[194.1]VVVV[702.3]K		0
20150528_0226_10xdil.raw	9145	ATPLPVELVSYN(+0.98)ER	5	65.7	14	794.908	2	39.7839	145266	1587.81	-8.1	Deamidation (NQ)	39 39 46 94 93 94 98 97 62 42 29 27 78 82	HCD	[269.1]LPVEL[749.3]		12474
20150529_0226_10xdil_steppedNCE.raw	9018	EVPPLTQTEPHSTLWPHR	7	65.7	18	709.035	3	38.3932		2124.08	4.1		74 85 100 100 100 97 91 95 90 41 22 32 36 49 39 65 16 51	HCD	[228.1]PPLTQTE[1111.6]		0
20150528_0226_10xdil.raw	10150	TELVQPPNK	2	65.7	9	513.287	2	41.8619	8.01651e+06	1024.56	3.3		35 36 37 89 90 92 88 53 72	HCD	[442.2]QP[339.2]		3251
20150529_0226_10xdil.raw	6647	FRPK	0	65.7	4	547.333	1	29.519	71290.5	546.328	-3.4		57 31 87 88	HCD	[528.3]		5828
20150529_0226_10xdil_steppedNCE.raw	9588	SVGQSHEYNPDSLNLVENFLR	9	65.7	21	806.734	3	40.3833	37546.6	2417.16	8.3		37 33 38 48 40 18 44 80 37 31 49 56 94 97 99 99 99 92 92 98 100	HCD	[1300.5]LNLVENFLR		20607
20150529_0226_10xdil_steppedNCE.raw	6913	K(+57.02)(+57.02)H(+57.02)ALHELATSR	4	65.7	11	717.388	2	32.5663	213066	1432.75	5.5	Carbamidomethylation (DHKE, X@N-term)	22 21 37 96 94 96 90 83 37 49 96	HCD	[450.2]LHEL[259.1]R		17490
20150529_0226_10xdil.raw	7398	KN(+0.98)PNTELD(+57.02)LSN(+0.98)FAK	2	65.7	14	825.411	2	31.0182		1648.79	7.6	Carbamidomethylation (DHKE, X@N-term); Deamidation (NQ)	47 48 55 45 92 95 76 70 43 42 88 93 58 69	HCD	[454.2]TE[600.3]F[199.1]		0
20150529_0226_10xdil.raw	6497	AYC(+57.02)TTLLFVASN(+0.98)R	5	65.7	13	506.255	3	29.3017		1515.74	2.1	Carbamidomethylation; Deamidation (NQ)	25 24 27 33 58 98 99 98 97 94 41 61 99	HCD	[596.2]LLFVA[202.1]R		0
20150529_0226_10xdil_steppedNCE.raw	6315	VVDYESGPNTTQPHR	2	65.6	15	850.402	2	30.995		1698.8	-3.8		33 32 85 93 95 54 43 31 34 42 91 86 81 83 100	HCD	[313.2]YE[456.2]T[362.2]R		0
20150528_0226_10xdil.raw	9576	E(+57.02)(+57.02)K(+57.02)YVKDKWFPHHYC(+57.02)PGELDSAAVDTVR	8	65.6	27	855.409	4	40.5896		3417.62	-3.6	Carbamidomethylation; Carbamidomethylation (DHKE, X@N-term)	27 25 30 30 34 52 44 85 51 54 87 26 30 37 58 74 98 99 100 98 98 99 99 99 84 59 93	HCD	[2186.0]ELDSAAVD[200.1]R		0
20150529_0226_10xdil_steppedNCE.raw	8221	YVPLQTLEKKALEDVLR	7	65.6	17	672.395	3	36.1859		2014.15	7.9		40 37 41 49 42 45 46 54 40 46 95 98 97 97 92 97 99	HCD	[1199.7]ALEDVLR		0
20150529_0226_10xdil_steppedNCE.raw	8429	T(+57.02)QTVPVGPNPDQPPGK(+57.02)	4	65.6	16	582.632	3	36.7624	50687.6	1744.87	-0.6	Carbamidomethylation (DHKE, X@N-term)	73 82 93 97 97 90 39 28 30 23 38 82 84 84 44 63	HCD	[286.1]TVPV[1044.5]		8600
20150529_0226_10xdil.raw	8390	LEKGPELPLALTVTLVEAR	4	65.6	19	683.743	3	33.0597	2.07579e+06	2048.19	9.4		32 40 38 47 46 60 56 69 98 98 97 94 86 83 42 38 53 69 100	HCD	[863.5]LALT[612.3]R		15851
20150528_0226_10xdil.raw	14591	T(+57.02)AAELLALPLMMR	2	65.6	13	743.909	2	51.0275	82456.4	1485.8	-0.5	Carbamidomethylation (DHKE, X@N-term)	26 26 28 40 78 95 93 57 54 95 72 88 100	HCD	[542.3]LA[210.1]L[262.1]R		11303
20150529_0226_10xdil.raw	3240	DPMLPK	2	65.5	6	350.687	2	17.116	584000	699.362	-3.5		74 48 27 57 90 97	HCD	[456.2]PK		817
20150528_0226_10xdil.raw	7463	S(+57.02)VPGLVTGDPSKK(+57.02)YSK	3	65.5	16	888.984	2	36.1099		1775.94	6.3	Carbamidomethylation (DHKE, X@N-term)	21 31 66 76 97 96 95 46 54 32 39 42 55 99 100 100	HCD	[397.2]LVT[669.3]YSK		0
20150528_0226_10xdil.raw	9459	L(+57.02)PPLLQPPYWR	1	65.5	11	718.909	2	40.3511		1435.8	4.6	Carbamidomethylation (DHKE, X@N-term)	71 88 77 77 69 55 50 41 40 55 98	HCD	[1261.7]R		0
20150529_0226_10xdil_steppedNCE.raw	9139	A(+57.02)PNLSGLQTLPPTVPVVVNDTQPFK	7	65.5	25	897.157	3	38.7182		2688.45	0	Carbamidomethylation (DHKE, X@N-term)	36 35 61 78 50 28 33 33 29 59 80 91 98 98 98 99 99 90 21 34 84 87 83 53 79	HCD	[1148.6]PTVPVVV[830.4]		0
20150528_0226_10xdil.raw	14322	FPPLMVVPVTQYVK	2	65.5	14	809.454	2	50.3464		1616.9	-4.4		65 44 52 62 46 91 91 52 67 91 79 39 51 86	HCD	[585.3]VV[196.1]T[518.3]		0
20150528_0226_10xdil.raw	12397	VPQLELVSDR	0	65.5	10	578.324	2	46.7692	157723	1154.63	4.1		63 41 41 64 82 86 80 46 64 89	HCD	[1136.6]		5653
20150529_0226_10xdil.raw	10007	LPTAHVPVTN(+0.98)LVVAHMVMVHAER	6	65.5	23	841.449	3	36.2378	27075	2521.33	-1.8	Deamidation (NQ)	50 39 49 48 31 51 47 51 48 93 97 99 99 99 96 77 96 73 88 30 26 36 86	HCD	[915.5]N(+0.98)LVVAH[131.0]V[723.3]		21314
20150528_0226_10xdil.raw	12744	YSQPPGK(+57.02)	0	65.5	7	833.42	1	47.5689	374608	832.408	6.2	Carbamidomethylation (DHKE, X@N-term)	45 43 88 86 83 48 65	HCD	[814.4]		13262
20150529_0226_10xdil_steppedNCE.raw	8756	FLPPQVWENVVVPTGAYVK	5	65.5	19	715.061	3	37.6636		2142.15	4.3		40 36 39 49 51 48 33 41 46 98 100 98 97 99 88 78 52 66 86	HCD	[1110.5]VVVPT[518.3]		0
20150528_0226_10xdil.raw	12571	TLEVVDPQGPK(+57.02)	3	65.4	11	620.335	2	47.0935	343193	1238.65	4.6	Carbamidomethylation (DHKE, X@N-term)	48 54 82 94 93 91 73 65 51 18 52	HCD	[343.2]VVD[564.3]		7353
20150529_0226_10xdil.raw	11468	FPPLQVYKAGQVVVPTQYVK	5	65.4	20	754.428	3	38.8632		2260.26	-0.3		59 48 54 55 47 60 43 35 34 33 86 99 100 98 97 98 89 37 50 87	HCD	[1228.7]VVVPT[518.3]		0
20150529_0226_10xdil.raw	8799	ATGVLPLHEVSYK	6	65.4	13	707.39	2	34.1149	3.61631e+06	1412.77	-1.1		27 21 25 55 99 99 100 99 99 95 57 36 38	HCD	[328.2]LPLHEV[378.2]		16965
20150529_0226_10xdil_steppedNCE.raw	5781	VNAELNGSSR	1	65.4	10	349.511	3	29.5443	223411	1045.52	-3.9		94 71 35 46 72 43 50 67 83 92	HCD	V[772.3]R		877
20150529_0226_10xdil_steppedNCE.raw	5838	DKGGVLSEVYSK	4	65.4	12	641.338	2	29.7257	225945	1280.66	-0.2		36 30 43 45 58 92 92 97 94 65 51 82	HCD	[456.2]LSEV[378.2]		13347
20150528_0226_10xdil.raw	3692	VTLDDK	3	65.4	6	345.687	2	19.2043		689.36	-0.5		30 29 41 94 99 99	HCD	[313.2]DDK		0
20150529_0226_10xdil_steppedNCE.raw	5793	TLEPLYQFK	1	65.3	9	569.811	2	29.5478	66811.2	1137.61	0.1		47 45 59 36 80 67 66 88 99	HCD	[991.5]K		7647
20150529_0226_10xdil.raw	6684	LTAAPGGKVDGND(+57.02)VFVHYK	2	65.3	19	682.347	3	29.6466	18376.3	2044.04	-8.6	Carbamidomethylation (DHKE, X@N-term)	97 49 60 59 50 32 23 25 28 70 81 67 67 66 89 96 88 94 100	HCD	L[1385.7]V[137.1]YK		15744
20150529_0226_10xdil.raw	11663	FPPLQVC(+57.02)SGLVVVPTQYVK	2	65.3	19	1066.09	2	39.3436	86097.7	2130.15	7.3	Carbamidomethylation	65 55 70 70 37 28 23 23 61 87 99 99 82 77 97 85 39 54 90	HCD	[1098.6]VV[196.1]T[390.2]K		23247
20150529_0226_10xdil.raw	11424	N(+57.02)LGLKASFLPEVVPVTQYVK	4	65.3	20	753.765	3	38.783		2258.27	2.9	Carbamidomethylation (DHKE, X@N-term)	27 32 45 66 56 49 41 37 44 48 91 100 100 93 89 96 90 42 64 96	HCD	[1097.6]EVVP[99.1]TQ[262.1]K		0
20150528_0226_10xdil.raw	15587	EPVEKVFPLPLALTQVYK	2	65.3	18	1036.09	2	52.5777	12033665	2070.18	-1.9		73 43 49 47 36 48 46 62 99 95 70 65 94 90 83 37 51 87	HCD	[925.5]LP[184.1]LT[518.3]		15265
20150528_0226_10xdil.raw	14775	KTLHLLAGNE(+57.02)PPNQVVVPTQYVK	6	65.3	23	868.156	3	50.9218	1636742	2601.43	6.8	Carbamidomethylation (DHKE, X@N-term)	53 56 73 47 87 98 44 39 54 23 23 25 32 53 99 100 97 96 99 90 55 66 90	HCD	[592.4]L[864.4]VVVPTQ[262.1]K		13800
20150529_0226_10xdil.raw	10970	A(+57.02)PNLK(+57.02)AKPVDH(+57.02)PPVVVPTQYVK	6	65.3	22	856.806	3	37.9407	27440860	2567.42	-9.7	Carbamidomethylation (DHKE, X@N-term)	41 34 53 70 44 39 50 57 63 50 28 28 89 100 100 96 91 98 92 46 71 98	HCD	[1535.8]VVVPTQ[262.1]K		21617
20150529_0226_10xdil.raw	10721	VPEVKLEQLLR	2	65.3	11	662.398	2	37.4392	101748	1322.79	-7.4		25 20 41 35 45 92 94 79 89 99 100	HCD	[552.3]LE[241.1]LR		14550
20150529_0226_10xdil.raw	9324	DPVFKKLLPLLLSTEELLN(+0.98)AFK	9	65.3	22	633.123	4	34.6902	11611286	2528.45	4.3	Deamidation (NQ)	41 23 29 28 27 26 27 26 21 40 73 96 100 100 100 100 100 99 98 98 87 96	HCD	[1263.8]LSTEELLN(+0.98)A[147.1]K		12607
20150529_0226_10xdil.raw	7005	KDPSVFTPFSFPK	2	65.3	13	748.886	2	30.2748		1495.77	-8.6		37 48 42 53 59 47 46 92 92 81 77 80 94	HCD	[774.4]PF[331.2]K		0
20150529_0226_10xdil.raw	11452	LLRLPLPFNQLSYNVVVPTQYVK	6	65.3	23	901.182	3	39.0538	1.89372e+06	2700.54	-4.8		28 27 29 57 94 96 89 79 60 21 27 31 36 51 98 100 98 98 99 92 47 55 89	HCD	[495.4]PL[963.4]VVVPTQ[390.2]		22299
20150528_0226_10xdil.raw	12358	T(+57.02)K(+57.02)KRRK(+57.02)KTVLADYVPDPVR	8	65.2	19	814.478	3	46.013	8455298	2440.4	3.9	Carbamidomethylation (DHKE, X@N-term)	26 30 45 33 27 28 35 92 91 94 94 97 94 97 95 86 54 51 73	HCD	[1096.7]TVLADYVP[467.2]		12810
20150529_0226_10xdil.raw	10668	K(+57.02)(+57.02)TVFKKKRKNLVATQYALGAEVR	13	65.2	23	691.414	4	37.2879	498608	2761.61	7.4	Carbamidomethylation (DHKE, X@N-term)	6 9 22 37 35 27 27 22 16 24 95 99 99 98 95 98 99 100 99 97 99 98 99	HCD	[1314.8]LVATQYALGAEVR		16259
20150528_0226_10xdil.raw	10224	W(+57.02)QGPEVAVPPSAELNSR	2	65.2	17	947.471	2	42.0118		1892.94	-5.9	Carbamidomethylation (DHKE, X@N-term)	7 9 18 55 99 78 79 98 89 82 65 45 45 72 76 94 99	HCD	[525.2]E[170.1]V[708.3]SR		0
20150528_0226_10xdil.raw	8010	SAATPFMVTPPQTYDTVMK	2	65.2	19	695.671	3	37.5931	97186.1	2084	-2.3		31 29 38 50 67 83 96 97 76 78 97 40 19 23 80 81 90 68 94	HCD	[574.3]MV[198.1]P[608.2]V[131.0]K		9932
20150528_0226_10xdil.raw	8010	SAATPFMVTPPQTYDTVMK	2	65.2	19	695.673	3	37.4218	92296.6	2084	1		31 29 38 50 67 83 96 97 76 78 97 40 19 23 80 81 90 68 94	HCD	[574.3]MV[198.1]P[608.2]V[131.0]K		9937
20150528_0226_10xdil.raw	14598	L(+57.02)GPPLTQTVPVVEPDDHPR	6	65.2	19	708.706	3	50.5434	37621884	2123.1	-3	Carbamidomethylation (DHKE, X@N-term)	35 65 100 100 100 97 93 97 80 78 99 93 38 15 29 33 16 33 40	HCD	[227.1]PPLTQT[196.1]VV[846.4]		10353
20150529_0226_10xdil.raw	10659	T(+57.02)ALRNVVPVTQYVK	2	65.2	14	822.982	2	37.1727	97042	1643.94	7.9	Carbamidomethylation (DHKE, X@N-term)	33 26 18 12 63 94 96 82 85 95 85 62 71 91	HCD	[612.3]VV[196.1]T[390.2]K		20855
20150529_0226_10xdil.raw	10245	QTLVDLELGFAK	4	65.2	12	667.371	2	36.6379	483266	1332.73	-1		41 45 60 61 95 96 98 97 82 36 27 45	HCD	[441.3]DLEL[403.2]		14828
20150529_0226_10xdil_steppedNCE.raw	6513	TAAVPPNK	3	65.2	8	399.232	2	31.6055	86194.8	796.444	5.6		32 32 42 92 97 90 58 77	HCD	[243.1]VPP[242.1]		1546
20150529_0226_10xdil.raw	9679	K(+57.02)PAMKRH(+57.02)LEFAVGLPHLMK	8	65.2	19	580.075	4	35.6495		2316.27	0.7	Carbamidomethylation (DHKE, X@N-term)	34 29 48 44 41 27 29 53 97 98 99 99 95 96 96 91 66 45 52	HCD	[1075.6]EFAVGLPH[372.2]		0
20150528_0226_10xdil.raw	12684	T(+57.02)AKEPK(+57.02)KTWYVAVGAALQAGVLK	11	65.2	23	636.62	4	47.1406	82627.9	2542.43	9.8	Carbamidomethylation (DHKE, X@N-term)	36 34 35 48 36 33 29 28 27 32 43 59 93 95 97 99 99 97 97 91 93 99 100	HCD	[1516.8]VGAALQAGVLK		7937
20150528_0226_10xdil.raw	10413	S(+57.02)VSMGQTDPPLTTDAPH(+57.02)LDADDER	4	65.2	24	894.739	3	42.4217		2681.19	2.4	Carbamidomethylation (DHKE, X@N-term)	24 26 35 19 27 40 53 57 35 42 75 94 100 99 97 88 76 80 84 88 98 98 80 48	HCD	[1169.5]TTDA[590.3]DD[285.1]		0
20150528_0226_10xdil.raw	13919	DPPVVVMH(+57.02)MFDK	5	65.2	12	736.36	2	50.0875	6.83021e+06	1470.7	4.1	Carbamidomethylation (DHKE, X@N-term)	50 93 98 98 98 90 19 22 12 32 77 94	HCD	[115.0]PPVVV[718.3]K		11059
20150529_0226_10xdil_steppedNCE.raw	6786	T(+57.02)AKVLDTADN(+0.98)ER	1	65.1	12	695.846	2	32.2714		1389.67	2.4	Carbamidomethylation (DHKE, X@N-term); Deamidation (NQ)	27 28 40 54 90 89 83 88 92 87 59 44	HCD	[456.3]L[287.1]D[400.2]		0
20150529_0226_10xdil.raw	6702	TQVLEC(+57.02)EPK	2	65.1	9	552.276	2	29.7646	149372	1102.53	3.5	Carbamidomethylation	27 28 87 94 95 38 47 75 95	HCD	[328.2]LE[386.1]K		6149
20150528_0226_10xdil.raw	14182	FPPLQTRSVPVTQTLAFK	4	65.1	18	677.383	3	50.3825	751701	2029.14	-4.6		71 61 71 75 52 41 24 30 89 58 74 95 90 91 90 81 38 41	HCD	[1221.7]TQTL[346.2]		9298
20150529_0226_10xdil.raw	9553	RSSK(+57.02)PK(+57.02)LVLKEQAALAELR	7	65.1	19	563.59	4	35.5653	1.05164e+06	2250.32	6.5	Carbamidomethylation (DHKE, X@N-term)	40 43 52 46 37 30 30 28 36 39 92 87 97 98 98 93 95 97 99	HCD	[1250.8]E[128.1]AALAELR		6984
20150528_0226_10xdil.raw	14818	SEPN(+0.98)GC(+57.02)RDFLELVELEVR	9	65.1	18	721.684	3	51.3917	13293.9	2162.03	-0.1	Carbamidomethylation; Deamidation (NQ)	35 44 31 32 24 28 26 38 32 95 98 97 98 99 97 99 99 99	HCD	[1063.4]LELVELEVR		10741
20150528_0226_10xdil.raw	11555	SPPGGLTLTQYVK	1	65.1	13	680.877	2	45.1485	293995	1359.74	-0.9		24 54 57 39 42 77 88 82 96 87 45 62 93	HCD	[722.4]T[390.2]K		9408
20150529_0226_10xdil_steppedNCE.raw	7154	TPLPGATTLLNVNEVYSK	2	65	18	959.02	2	33.388	1.44737e+06	1916.03	-0.5		52 36 59 35 27 35 56 79 80 83 63 67 81 92 92 55 80 98	HCD	[1291.7]EV[250.1]K		22934
20150529_0226_10xdil.raw	10627	DPPVVPFVQPGPK(+57.02)	0	65	13	717.389	2	37.3029		1432.77	-5.8	Carbamidomethylation (DHKE, X@N-term)	36 66 71 78 75 59 87 79 79 64 69 29 55	HCD	[1414.8]		0
20150529_0226_10xdil.raw	8952	KTYVTKK(+57.02)RGLTDGDVLLLSTAPR	5	65	23	863.836	3	34.3226	645269	2588.46	8.3	Carbamidomethylation (DHKE, X@N-term)	35 36 50 38 28 25 25 26 33 59 98 98 89 94 98 99 100 98 41 42 93 92 99	HCD	[1231.7]TD[57.0]DVLLL[188.1]APR		21714
20150528_0226_10xdil.raw	9777	K(+57.02)(+57.02)KGSVVPVTQYVK	3	65	13	773.949	2	41.0162	44932.1	1545.89	-3.1	Carbamidomethylation (DHKE, X@N-term)	20 19 21 35 78 77 92 91 97 89 62 73 92	HCD	[655.4]PVT[390.2]K		12078
20150529_0226_10xdil.raw	5999	DPSEAFVKVLTYGK	4	65	14	777.406	2	28.255		1552.81	-10		55 29 39 47 43 76 98 98 99 97 48 38 46 96	HCD	[646.3]VKVL[321.1]K		0
20150529_0226_10xdil.raw	3140	GPPPPELHK	4	65	9	486.27	2	16.3803	6832.59	970.524	2.7		50 98 100 99 91 57 34 13 43	HCD	[57.0]PPPP[507.3]		2801
20150529_0226_10xdil.raw	5307	TAASGH(+57.02)MDSVTGGASGLQQLR	9	65	21	701.006	3	26.3643	12650.8	2100	-3	Carbamidomethylation (DHKE, X@N-term)	33 32 41 47 25 23 15 47 48 98 99 99 99 98 99 98 97 90 28 51 98	HCD	[914.4]VTGGASGLQ[241.1]R		16746
20150528_0226_10xdil.raw	14480	K(+57.02)(+57.02)TKQVVPVTQYVK	2	65	13	816.485	2	50.6974		1630.94	8.9	Carbamidomethylation (DHKE, X@N-term)	23 24 37 56 94 98 63 57 92 82 57 70 92	HCD	[542.3]VV[196.1]T[390.2]K		0
20150529_0226_10xdil.raw	9306	QPLWSLTK(+57.02)KK(+57.02)K(+57.02)RVPQLSTGDLFR	10	65	23	725.174	4	35.176	1.21332e+06	2896.64	9.9	Carbamidomethylation (DHKE, X@N-term)	33 25 39 40 40 45 46 43 39 39 39 36 61 98 97 98 96 96 92 95 97 99 100	HCD	[1764.1]PQLSTGDLFR		17686
20150528_0226_10xdil.raw	14587	FPPLQPFVQVVPVTQVYK	5	65	18	1043.58	2	50.5995	239666208	2085.17	-8.3		56 42 38 45 33 22 33 85 88 98 97 95 96 94 84 32 44 87	HCD	[1053.6]VVPVT[518.3]		15292
20150529_0226_10xdil.raw	11124	FPPLQVFKDVVPVTQYVK	2	65	18	1052.59	2	38.2336	1.59891e+06	2103.18	-4.4		62 54 72 77 46 36 31 32 86 94 94 49 59 87 78 47 69 96	HCD	[1071.6]VV[687.4]K		23192
20150529_0226_10xdil_steppedNCE.raw	9221	V(+57.02)VALVVK(+57.02)PGALVEEAR	7	65	16	588.687	3	38.9699		1763.03	4.3	Carbamidomethylation (DHKE, X@N-term)	34 31 35 38 33 32 34 35 85 91 97 97 98 99 99 100	HCD	[976.6]ALVEEAR		0
20150528_0226_10xdil.raw	9213	C(+57.02)K(+57.02)QPLDFHVGDLTDE(+57.02)FDER	4	65	19	812.368	3	39.8314		2434.09	-1	Carbamidomethylation; Carbamidomethylation (DHKE, X@N-term)	31 32 45 39 44 52 44 35 95 89 93 95 96 93 32 26 92 99 100	HCD	[1082.5]V[57.0]DLTD[333.1]DER		0
20150529_0226_10xdil_steppedNCE.raw	8616	EPKLDPFVVVVPTQTLPPSQPFK	2	65	23	855.147	3	37.3071	90309.5	2562.41	3.3		48 25 26 25 32 25 39 74 99 91 59 47 92 88 93 72 80 97 69 82 83 58 89	HCD	[925.5]VV[196.1]T[128.1]T[210.1]P[587.3]		21765
20150529_0226_10xdil.raw	10553	VPVVTETVPFPPDVR	2	64.9	15	826.452	2	37.188	187162	1650.9	-5.8		24 53 69 57 55 76 77 96 90 79 98 87 44 25 44	HCD	[725.4]VP[147.1]P[467.2]		20917
20150528_0226_10xdil.raw	9531	ETLPGPGC(+57.02)TK	2	64.9	10	1059.51	1	40.5638	554786	1058.51	0.6	Carbamidomethylation	68 57 80 80 99 99 68 32 23 43	HCD	[440.2]GP[446.2]		15384
20150528_0226_10xdil.raw	9621	G(+57.02)PQTK	0	64.9	5	587.318	1	40.5541	3133554	586.307	6	Carbamidomethylation (DHKE, X@N-term)	81 83 38 47 76	HCD	[568.3]		6003
20150529_0226_10xdil.raw	5886	KGGPTQTATAK(+57.02)QSH(+57.02)K	1	64.9	15	827.432	2	28.1355	29270.6	1652.86	-6.3	Carbamidomethylation (DHKE, X@N-term)	52 45 60 68 71 94 89 88 86 75 17 17 66 49 96	HCD	[440.2]Q[938.5]K		20966
20150529_0226_10xdil.raw	11456	V(+57.02)SLLNNVVVPTQYVK	6	64.9	15	865.499	2	38.8652	150663	1728.98	3.3	Carbamidomethylation (DHKE, X@N-term)	14 17 36 33 30 75 99 100 93 91 99 93 45 59 88	HCD	[697.4]VVVPTQ[390.2]		21751
20150528_0226_10xdil.raw	9489	TAAAN(+0.98)QLLARNKEVAELSH(+57.02)K	5	64.9	20	741.405	3	40.404		2221.18	5.6	Carbamidomethylation (DHKE, X@N-term); Deamidation (NQ)	28 29 50 75 96 96 99 99 91 32 37 49 49 42 91 76 58 83 47 71	HCD	[314.2]N(+0.98)QLLA[626.4]A[595.3]		0
20150529_0226_10xdil.raw	9338	DEVTPKRK(+57.02)K(+57.02)H(+57.02)KVTDLLLNLK	9	64.9	20	637.381	4	34.8807	1.73494e+06	2545.47	9.4	Carbamidomethylation (DHKE, X@N-term)	56 56 65 58 26 25 22 23 23 23 37 99 100 100 100 100 100 98 90 99	HCD	[1517.8]VTDLLLNLK		12904
20150528_0226_10xdil.raw	17527	GPAANLEN(+0.98)PFLLLVSSK	5	64.9	17	885.98	2	57.0184	308193	1769.96	-6.3	Deamidation (NQ)	32 30 33 30 35 57 81 98 37 27 63 100 100 99 99 98 86	HCD	[652.3]N(+0.98)[357.2]LLVSS[128.1]		14039
20150529_0226_10xdil_steppedNCE.raw	7715	K(+57.02)(+57.02)H(+57.02)REKLGKLLSTEELLDAFK	9	64.9	20	632.361	4	35.0577	1.26984e+06	2525.4	7.9	Carbamidomethylation (DHKE, X@N-term)	34 17 16 27 25 33 26 32 54 94 99 100 100 100 100 99 99 99 84 60	HCD	[1203.7]LSTEELLDA[275.2]		12717
20150528_0226_10xdil.raw	8664	C(+57.02)EDC(+57.02)C(+57.02)C(+57.02)C(+57.02)DPN(+0.98)LQVAR	7	64.8	15	653.233	3	38.7343		1956.69	-6.3	Carbamidomethylation; Deamidation (NQ)	25 35 37 27 27 32 50 72 96 97 94 90 94 98 100	HCD	[1159.2]PN(+0.98)LQVAR		0
20150529_0226_10xdil_steppedNCE.raw	9529	F(+57.02)SVVALVVLSLGGAVGSAR	7	64.8	19	620.368	3	40.0672	8461.58	1858.07	7.5	Carbamidomethylation (DHKE, X@N-term)	28 34 59 54 34 30 28 40 58 94 97 97 91 90 95 91 48 64 99	HCD	[984.6]SLGGAVG[158.1]R		11843
20150529_0226_10xdil.raw	7126	W(+57.02)ADPLQGEKDLWRDAE(+57.02)ALVVDGR	6	64.8	23	918.459	3	30.5115		2752.36	-0.9	Carbamidomethylation (DHKE, X@N-term)	33 34 59 42 38 31 28 41 28 49 92 90 67 91 89 45 63 91 94 96 98 95 99	HCD	[1196.5]LW[156.1]D[328.1]LVVDGR		0
20150529_0226_10xdil_steppedNCE.raw	6629	EPVAHGNSSLK	0	64.8	11	569.797	2	31.8564		1137.58	0.7		77 49 46 48 83 84 49 43 76 75 82	HCD	[1119.6]		0
20150528_0226_10xdil.raw	10535	QKPFN(+0.98)R	1	64.8	6	395.71	2	42.6871		789.413	-9.8	Deamidation (NQ)	20 24 73 90 88 94	HCD	[353.2]F[115.0]R		0
20150529_0226_10xdil_steppedNCE.raw	8681	FPPLGAGVVVPTQYVK	5	64.8	16	836.48	2	37.4147	125195	1670.94	3.1		57 30 33 42 37 49 71 99 99 97 93 97 82 30 40 79	HCD	[639.3]VVVPT[518.3]		21394
20150529_0226_10xdil.raw	10316	A(+57.02)TPVVVVFPPPDVR	3	64.8	14	775.435	2	36.8473	648313	1548.87	-7.3	Carbamidomethylation (DHKE, X@N-term)	52 54 61 85 99 99 93 38 36 94 70 32 18 76	HCD	[425.2]VVV[244.1]P[467.2]		19523
20150528_0226_10xdil.raw	15515	FPPLGAGVVH(+57.02)KYVVPVTKFDK	2	64.8	21	785.781	3	52.8797	37729.2	2354.31	3.2	Carbamidomethylation (DHKE, X@N-term)	66 61 85 93 65 45 35 42 49 38 33 45 97 98 89 90 95 86 28 47 74	HCD	[341.2]L[868.5]VV[97.1]VT[518.3]		12313
20150528_0226_10xdil.raw	12428	KHLPTVDKPMK	1	64.8	11	647.373	2	46.8891	213169	1292.73	3.3		73 53 88 90 84 39 50 59 41 46 89	HCD	[378.2]P[799.4]		8280
20150528_0226_10xdil.raw	12406	K(+57.02)ALNPGVVVPVKKLAAGNYAAVTAR	9	64.7	25	855.514	3	46.6147	343292	2563.5	9.7	Carbamidomethylation (DHKE, X@N-term)	31 34 52 42 36 48 66 48 32 30 46 50 55 93 99 99 97 97 97 96 95 94 47 53 82	HCD	[1386.9]LAAGNYAAV[328.2]		13594
20150529_0226_10xdil_steppedNCE.raw	9223	LPPFQVVYVLVTLTQPFK	5	64.7	18	697.075	3	38.9952	121143	2088.2	-0.1		32 47 47 48 48 52 44 46 92 93 93 94 93 76 51 75 56 79	HCD	[943.5]VLVTL[601.3]		16643
20150529_0226_10xdil.raw	6598	YTQSPDPALALSGEAR	2	64.7	16	838.412	2	29.5179		1674.82	-7.7		51 46 50 58 68 80 48 55 96 95 88 80 55 35 35 95	HCD	[859.4]LA[457.2]R		0
20150529_0226_10xdil_steppedNCE.raw	8754	S(+57.02)ASTHTALR	2	64.7	9	1000.51	1	37.5864	378299	999.51	-5.4	Carbamidomethylation (DHKE, X@N-term)	69 31 36 53 91 93 82 50 78	HCD	[403.2]HT[340.2]		23107
20150529_0226_10xdil.raw	9159	VLTALPLHEVSYK	5	64.7	13	735.421	2	34.6947		1468.83	-1.1		28 30 37 56 93 96 99 90 95 88 51 39 38	HCD	[384.2]LPLHE[477.3]		0
20150528_0226_10xdil.raw	12301	TPVVVK(+57.02)LAAPLLLLSTEELLDAFK	7	64.7	24	660.146	4	46.6147	2492484	2636.54	6	Carbamidomethylation (DHKE, X@N-term)	23 19 50 88 81 36 27 23 23 19 35 50 71 78 98 99 99 99 98 97 96 87 71 87	HCD	[1485.0]STEELLD[346.2]		8698
20150529_0226_10xdil_steppedNCE.raw	9300	FPPLQK(+57.02)PDWVVVPTKDFK	6	64.7	18	733.403	3	39.2319	9238.09	2197.19	-3.5	Carbamidomethylation (DHKE, X@N-term)	52 33 37 47 36 28 23 42 44 97 100 99 99 99 90 84 63 92	HCD	[1165.6]VVVPTK[262.1]K		18046
20150528_0226_10xdil.raw	14135	YSSVVVED(+57.02)GFANR	3	64.7	13	750.356	2	50.0875	185324	1498.71	-4.9	Carbamidomethylation (DHKE, X@N-term)	22 49 85 98 100 98 88 66 25 29 38 57 87	HCD	[337.1]VVV[846.4]		11458
20150529_0226_10xdil_steppedNCE.raw	6198	KN(+0.98)PYVTDVAQFK	0	64.7	12	705.867	2	30.6958	84825.6	1409.72	-0.1	Deamidation (NQ)	33 33 42 61 84 81 88 87 83 73 43 70	HCD	[1391.7]		17006
20150529_0226_10xdil_steppedNCE.raw	8241	LTEVVVPPANK(+57.02)	4	64.6	11	612.355	2	36.2512	317605	1222.69	3.2	Carbamidomethylation (DHKE, X@N-term)	40 35 69 98 100 99 98 79 24 23 48	HCD	[343.2]VVVP[467.2]		11104
20150528_0226_10xdil.raw	8776	N(+0.98)YTQTLSMC(+57.02)WGSVVEK(+57.02)DVER	5	64.6	20	820.713	3	39.0143	95910.5	2459.11	3.6	Carbamidomethylation; Carbamidomethylation (DHKE, X@N-term); Deamidation (NQ)	72 88 98 53 34 35 28 16 30 45 98 99 100 98 94 20 24 73 88 98	HCD	[278.1]T[906.4]GSVVE[528.3]R		13073
20150528_0226_10xdil.raw	15870	FPPLQFVPEVGVVVPTQYVK	3	64.6	20	748.414	3	53.5107	383354	2242.24	-8.5		81 75 87 84 52 37 35 31 47 23 34 99 100 94 89 98 80 28 41 80	HCD	[1210.6]VVV[97.1]T[518.3]		11411
20150529_0226_10xdil_steppedNCE.raw	9043	G(+57.02)DLTQYVK	1	64.6	8	980.506	1	38.4507	19541.1	979.497	1.8	Carbamidomethylation (DHKE, X@N-term)	69 39 45 93 89 47 52 84	HCD	[342.2]T[518.3]		23037
20150529_0226_10xdil.raw	7497	K(+57.02)(+57.02)AVVPLTQYVK	1	64.6	11	680.407	2	31.2023	68451.1	1358.79	5.1	Carbamidomethylation (DHKE, X@N-term)	16 25 92 73 72 98 86 81 36 48 86	HCD	[256.2]V[196.1]L[619.3]		15627
20150529_0226_10xdil_steppedNCE.raw	8720	FPPLQFNVQVVVPTQYVK	6	64.6	18	701.732	3	37.5664		2102.16	9.1		63 49 52 45 34 35 31 53 60 95 99 95 94 98 90 40 48 81	HCD	[1070.6]VVVPTQ[390.2]		0
20150528_0226_10xdil.raw	8059	Y(+57.02)QEATE(+57.02)NK	1	64.6	8	548.753	2	37.5772	130380	1095.48	8	Carbamidomethylation (DHKE, X@N-term)	86 79 96 67 34 27 33 95	HCD	[348.1]E[472.2]K		4453
20150529_0226_10xdil.raw	5903	TAVGKVLSYAK	3	64.6	11	568.838	2	28.1341	311330	1135.66	1.8		62 44 49 61 94 97 96 40 26 44 97	HCD	[328.2]KVL[321.1]K		7362
20150529_0226_10xdil.raw	10641	LTTAGVPVVYEPNTANR	3	64.6	17	601.319	3	37.4281	645323	1800.94	-0.5		99 98 72 55 93 98 95 88 76 24 33 17 25 68 33 42 82	HCD	LT[172.1]GVP[1143.6]		9999
20150528_0226_10xdil.raw	10502	KPKKKLLPSFSN(+0.98)LTE(+57.02)R	3	64.6	16	648.715	3	42.6511	595067	1943.12	1.8	Carbamidomethylation (DHKE, X@N-term); Deamidation (NQ)	19 17 25 30 41 65 89 99 98 93 81 83 93 56 57 87	HCD	[835.6]PSF[202.1]L[443.2]		8329
20150529_0226_10xdil_steppedNCE.raw	7565	S(+57.02)LVYPFGPGHVK	1	64.6	12	679.362	2	34.4317	291390	1356.72	-7.4	Carbamidomethylation (DHKE, X@N-term)	28 47 81 94 89 90 83 74 68 17 37 65	HCD	[356.2]Y[97.1]F[575.3]		15700
20150529_0226_10xdil_steppedNCE.raw	5776	VFVLEYKK	2	64.6	8	513.303	2	29.5116	100114	1024.6	-3.6		29 55 95 92 85 32 35 94	HCD	[246.1]VL[420.2]K		4028
20150529_0226_10xdil.raw	7259	K(+57.02)(+57.02)YMAPVELYRSVQTAHK(+57.02)	7	64.6	17	731.383	3	30.7561		2191.12	3.6	Carbamidomethylation (DHKE, X@N-term)	29 23 16 43 81 98 99 98 96 90 94 96 49 38 42 34 70	HCD	[647.3]VELYRSV[622.3]		0
20150528_0226_10xdil.raw	14265	DPPFPVAPGFLRWVVPVTQYVK	5	64.5	22	838.132	3	50.2336		2511.37	2.9		98 58 39 34 30 32 44 47 47 43 34 27 51 99 98 90 92 95 84 87 92 98	HCD	D[1364.7]VVPVT[291.1]VK		0
20150529_0226_10xdil.raw	10830	FPPLQFNLVVVPTQYVK	2	64.5	17	995.074	2	37.9169	3.21448e+06	1988.11	9.8		64 54 68 68 40 35 39 89 95 98 73 59 93 84 30 35 72	HCD	[956.5]VV[196.1]T[518.3]		22987
20150529_0226_10xdil.raw	6816	V(+57.02)SLVNSQ(+0.98)VYSK	3	64.5	11	641.339	2	29.8738	363258	1280.66	1.8	Carbamidomethylation (DHKE, X@N-term); Deamidation (NQ)	22 25 45 44 76 96 98 98 73 52 81	HCD	[569.3]SQ(+0.98)V[378.2]		13154
20150529_0226_10xdil.raw	7390	T(+57.02)ATLMYFAK	1	64.5	9	551.783	2	31.1396	377981	1101.55	-1.1	Carbamidomethylation (DHKE, X@N-term)	21 29 59 91 80 91 55 62 91	HCD	[330.2]L[131.0]Y[218.1]K		6121
20150529_0226_10xdil.raw	10086	LTEVVVPQPNK	3	64.5	11	612.356	2	36.3884	509135	1222.69	4		36 34 76 99 100 97 81 75 25 32 55	HCD	[343.2]VVV[564.3]		10964
20150529_0226_10xdil.raw	11141	T(+57.02)AKETLEASLPPGLMMR	2	64.5	17	951.496	2	38.2908		1900.97	0.9	Carbamidomethylation (DHKE, X@N-term)	41 35 25 33 35 90 89 87 34 35 36 87 95 98 84 93 100	HCD	[587.3]L[594.3]GL[131.0]MR		0
20150529_0226_10xdil.raw	10663	T(+57.02)ALTPVVVH(+57.02)C(+57.02)HLNAR	6	64.5	15	901.476	2	37.4113	135807	1800.94	-2.7	Carbamidomethylation; Carbamidomethylation (DHKE, X@N-term)	52 58 90 100 99 99 100 98 38 26 14 33 25 44 93	HCD	[229.1]LTPVVV[789.3]R		22302
20150529_0226_10xdil.raw	9617	LPALLLYDTH(+57.02)LQPVK	4	64.5	15	889.513	2	35.5087	21509.2	1777.01	-1	Carbamidomethylation (DHKE, X@N-term)	48 30 39 55 95 97 94 93 68 68 87 34 30 51 77	HCD	[394.3]LLYD[860.5]		22116
20150528_0226_10xdil.raw	7423	SVGSPPGAQTNVDFSSYLK	3	64.5	19	651.993	3	36.0945	392301	1952.95	4.5		44 41 51 71 69 45 32 32 26 24 67 83 91 90 89 95 95 93 87	HCD	[1094.5]DF[87.0]SYL[128.1]		8432
20150529_0226_10xdil.raw	9426	TPVVVFVPFPQPNK	2	64.5	14	784.939	2	35.286	2594863	1567.88	-8.5		35 31 65 94 94 82 93 89 60 78 70 27 32 53	HCD	[297.2]VV[147.1]V[808.4]		19826
20150528_0226_10xdil.raw	10855	L(+57.02)GVK(+57.02)KRK(+57.02)PLTASNKPER	5	64.5	17	698.418	3	43.6825	2.78105e+06	2092.22	4.6	Carbamidomethylation (DHKE, X@N-term)	32 33 51 34 26 24 48 99 100 100 99 97 60 51 54 92 97	HCD	[980.6]PLTAS[339.2]ER		10059
20150529_0226_10xdil_steppedNCE.raw	8412	TEDELVYPFHVK	1	64.5	12	738.867	2	36.652	106152	1475.73	-7.3		24 37 52 62 75 89 97 87 87 32 53 78	HCD	[686.3]Y[608.3]		18269
20150528_0226_10xdil.raw	10391	LPK(+57.02)LLLPPSFSDLTGER	6	64.5	17	647.372	3	42.6337	890654	1939.08	7.7	Carbamidomethylation (DHKE, X@N-term)	35 23 33 42 46 59 72 99 99 97 92 95 95 38 26 60 86	HCD	[831.6]PSFSDL[443.2]		8275
20150528_0226_10xdil.raw	10412	KDPVLTPNVVPVTQYVK	5	64.4	17	949.042	2	42.7281	25983060	1896.07	-1.1		37 51 51 50 37 26 22 51 99 99 94 97 98 84 49 62 88	HCD	[864.5]VVPVT[518.3]		14759
20150528_0226_10xdil.raw	13662	K(+57.02)(+57.02)TLPFVVPVTQYVK	3	64.4	14	867.002	2	49.1147		1731.99	-1.2	Carbamidomethylation (DHKE, X@N-term)	30 27 28 19 32 89 94 86 92 95 91 59 68 90	HCD	[742.4]V[97.1]VTQ[262.1]K		0
20150529_0226_10xdil.raw	6398	SPAALPPK	3	64.4	8	780.459	1	28.8483	4704114	779.454	-3.2		39 35 57 93 94 92 55 50	HCD	[255.1]ALP[225.1]		19639
20150529_0226_10xdil_steppedNCE.raw	5744	LNDHALDVLEGNEQFLNAVK	6	64.4	20	747.05	3	29.4444	148634	2238.13	0		34 22 33 13 33 61 80 86 83 89 26 40 97 96 98 97 94 91 46 70	HCD	[1290.6]EQFLNA[227.2]		18678
20150529_0226_10xdil.raw	5646	KGLEAASLVVER	5	64.4	12	424.586	3	27.3594		1270.72	8.6		38 28 39 49 41 40 45 95 99 99 99 100	HCD	[656.3]LVVER		0
20150529_0226_10xdil.raw	10731	LPFAGQR	2	64.4	7	788.446	1	37.5834	74605.4	787.434	5.4		96 90 58 45 43 50 68	HCD	LP[559.3]		19914
20150529_0226_10xdil.raw	9513	VPTQVYK	1	64.4	7	834.477	1	35.5876	440755	833.465	5.7		70 60 91 77 38 45 69	HCD	[196.1]T[518.3]		21168
20150529_0226_10xdil_steppedNCE.raw	7525	VGVVEPMTMEK	4	64.4	11	407.205	3	34.3109		1218.6	-3.6		85 93 97 92 91 57 14 24 13 53 89	HCD	[99.1]GVVE[717.3]		0
20150529_0226_10xdil.raw	9120	K(+57.02)(+57.02)H(+57.02)KLRKRLPKAVLGYDSLNR	7	64.3	20	855.18	3	34.6477	168944	2562.5	8.1	Carbamidomethylation (DHKE, X@N-term)	37 30 28 29 24 27 29 39 40 75 99 99 99 97 98 99 91 86 67 96	HCD	[1398.9]AVLGYDS[227.1]R		21581
20150529_0226_10xdil.raw	10363	KTYTLTGAYVK	1	64.3	11	622.848	2	36.8462		1243.68	0.4		30 40 60 64 69 91 82 86 50 56 80	HCD	[606.3]T[518.3]		0
20150529_0226_10xdil.raw	10666	KDVNFYVPVTQYVK	4	64.3	14	850.453	2	37.3711		1698.9	-4.5		23 32 30 37 52 64 95 94 94 92 77 56 67 87	HCD	[766.4]VPVT[518.3]		0
20150529_0226_10xdil.raw	10942	FPPLQVPVPPAPGNVVPVTQYVK	4	64.3	23	815.133	3	37.9117		2442.37	4.5		40 33 52 74 61 60 44 43 48 48 50 51 91 96 100 99 77 89 99 89 33 37 67	HCD	[1239.7]GNVV[196.1]T[518.3]		0
20150528_0226_10xdil.raw	14452	AMLPPDC(+57.02)C(+57.02)GQVVPVTQYVK	2	64.3	19	721.355	3	50.5578	41260	2161.04	3.3	Carbamidomethylation	28 16 43 88 81 55 34 35 32 47 97 99 89 89 96 89 51 64 88	HCD	[1129.4]VV[196.1]T[518.3]		10707
20150529_0226_10xdil_steppedNCE.raw	8550	TKFVVVPLTGVSFK	2	64.3	14	761.456	2	37.1257	98750.7	1520.9	0.6		25 32 52 95 91 63 58 94 90 68 64 62 33 72	HCD	[376.2]VV[196.1]LT[518.3]		19208
20150529_0226_10xdil.raw	7847	N(+57.02)DPSPGVGH(+57.02)RSLPFR	3	64.3	15	583.964	3	31.9136	55928.8	1748.87	-0.1	Carbamidomethylation (DHKE, X@N-term)	30 40 34 65 98 99 98 34 25 37 95 96 48 66 99	HCD	[470.2]PGV[407.2]SL[244.1]R		8493
20150529_0226_10xdil.raw	9681	LPFTFKGWLLTAVDSR	4	64.3	16	617.68	3	35.6533	28807.8	1850.01	4.2		37 27 37 34 33 40 55 95 98 98 94 51 43 90 95 99	HCD	[790.4]WLLT[170.1]DSR		11439
20150529_0226_10xdil_steppedNCE.raw	5694	V(+57.02)STNADSTHPLYE(+57.02)DVR	3	64.2	16	639.972	3	29.2386		1916.89	3.6	Carbamidomethylation (DHKE, X@N-term)	30 34 57 94 94 60 38 36 42 93 92 31 31 96 99 100	HCD	[344.2]NA[440.2]PL[349.1]DVR		0
20150528_0226_10xdil.raw	15129	FPPLQVPEAKYVVPVTKDFK	4	64.2	20	768.103	3	51.9595		2301.28	4.8		55 42 43 54 50 55 48 59 40 40 63 98 98 93 92 88 82 73 35 76	HCD	[1269.7]VVPV[619.3]		0
20150529_0226_10xdil.raw	11252	EPQK(+57.02)LLAPVE(+57.02)FNVVPVTQYVK	6	64.2	21	838.131	3	38.4857		2511.37	-1	Carbamidomethylation (DHKE, X@N-term)	37 19 30 46 65 67 53 39 42 32 31 78 98 99 95 94 96 91 62 78 96	HCD	[1479.8]VVPVTQ[262.1]K		0
20150529_0226_10xdil.raw	7961	LPPGQVVPVTQYVK	1	64.1	14	762.939	2	32.3372	2.35143e+06	1523.87	-4.5		32 55 49 41 46 88 91 75 70 88 81 38 48 97	HCD	[591.3]V[687.4]K		19160
20150529_0226_10xdil_steppedNCE.raw	9479	V(+57.02)ANK(+57.02)PVVLTTQPFK	3	64.1	14	828.481	2	39.8474	11484.3	1654.94	3.9	Carbamidomethylation (DHKE, X@N-term)	16 8 5 9 55 99 98 93 87 86 86 87 77 92	HCD	[623.3]VVL[574.3]K		21203
20150528_0226_10xdil.raw	10838	QPNLKAVNVVPVTQYVK	5	64.1	17	949.042	2	42.7281	25983060	1896.08	-7		30 26 37 49 38 31 32 63 99 100 98 98 99 87 47 63 93	HCD	[864.5]VVPVT[390.2]K		14759
20150529_0226_10xdil.raw	6476	S(+57.02)VPSVDHVGELGGE(+57.02)AGFLGGVK(+57.02)	1	64.1	22	761.388	3	29.3141	96705.1	2281.13	3	Carbamidomethylation (DHKE, X@N-term)	25 33 58 63 47 58 41 72 67 67 56 92 87 85 38 73 86 90 84 80 46 63	HCD	[1176.6]G[518.2]L[398.2]		19070
20150529_0226_10xdil.raw	3284	VTLDN(+0.98)K	3	64.1	6	345.688	2	17.0856		689.36	2.2	Deamidation (NQ)	26 26 41 94 98 99	HCD	[313.2]DN(+0.98)K		0
20150529_0226_10xdil.raw	7265	KDPDAH(+57.02)K(+57.02)SDFGFAGSSPR	4	64.1	18	678.326	3	30.7672		2031.94	7.6	Carbamidomethylation (DHKE, X@N-term)	48 61 60 67 46 43 48 94 97 97 91 86 61 24 32 36 73 90	HCD	[905.4]SDFG[546.2]R		0
20150529_0226_10xdil_steppedNCE.raw	9124	YSSVLGPVVAPRC(+57.02)R	3	64.1	14	780.918	2	38.698	116268	1559.82	-1.8	Carbamidomethylation	20 36 64 83 92 97 60 60 95 96 90 28 26 51	HCD	[436.2]LG[196.1]VAP[472.2]		19802
20150528_0226_10xdil.raw	8443	T(+57.02)AGWKQTN(+0.98)HLGSRYWH(+57.02)K	5	64.1	17	729.027	3	38.2855	16601	2184.06	-0.4	Carbamidomethylation (DHKE, X@N-term); Deamidation (NQ)	22 30 86 32 21 20 27 94 96 99 96 94 66 89 59 62 96	HCD	[829.4]N(+0.98)HLGS[643.3]K		10910
20150529_0226_10xdil.raw	10082	TLPTLAAASLFNAR	4	64.1	14	723.407	2	36.3379	41285.9	1444.8	-2.3		36 57 62 71 95 97 98 92 59 46 31 23 38 93	HCD	[412.2]LAAA[532.3]R		17636
20150529_0226_10xdil.raw	11314	A(+57.02)PNLPPLFVFE(+57.02)DPVVPVTQYVK	6	64.1	22	861.805	3	38.5734	188678	2582.38	5.7	Carbamidomethylation (DHKE, X@N-term)	37 40 51 79 88 72 61 50 41 33 27 30 33 99 99 91 94 98 91 44 60 92	HCD	[1550.8]VVPVTQ[262.1]K		21680
20150528_0226_10xdil.raw	9300	EPGGLLAKYVPFK	1	64	13	709.899	2	40.0284		1417.8	-10		76 34 33 37 75 89 83 94 39 27 65 85 95	HCD	[637.3]K[506.3]K		0
20150529_0226_10xdil.raw	11648	DPPVVSTQWTGVSFK	1	64	15	824.425	2	39.2834		1646.83	3.6		94 80 75 73 66 29 19 25 89 91 71 72 68 38 69	HCD	D[894.5]T[518.3]		0
20150528_0226_10xdil.raw	13828	T(+57.02)KETLLSADTGFR	3	64	13	748.392	2	49.4135		1494.77	0.7	Carbamidomethylation (DHKE, X@N-term)	21 17 29 36 97 98 96 86 70 36 48 99 100	HCD	[516.3]LLS[344.1]FR		0
20150529_0226_10xdil_steppedNCE.raw	5275	W(+57.02)K(+57.02)FMVTPPGSSGPATSH(+57.02)K	2	64	18	696.007	3	27.7864	369268	2085.01	-5.5	Carbamidomethylation (DHKE, X@N-term)	23 25 88 96 94 68 72 96 76 52 40 32 78 48 50 80 50 86	HCD	[575.3]MV[198.1]P[966.5]		16596
20150529_0226_10xdil.raw	10887	LNGPPLTGATDPVVPFC(+57.02)RNR	3	64	20	727.712	3	37.7313	2564369	2180.12	-0.7	Carbamidomethylation	33 30 68 100 100 99 45 24 38 87 69 50 94 98 95 59 35 31 49 75	HCD	[284.1]PPL[542.2]VVP[733.3]		17753
20150529_0226_10xdil_steppedNCE.raw	8725	TQVVVLELEPAGPPNK	6	64	16	845.974	2	37.5864	63565.1	1689.93	2.1		27 33 97 99 99 98 98 94 53 28 63 56 78 26 26 50	HCD	[229.1]VVVLEL[790.4]		21577
20150529_0226_10xdil_steppedNCE.raw	8729	VPYVLVVPTQYVK	2	64	13	752.941	2	37.591		1503.87	-2.3		31 23 42 88 95 94 87 85 94 65 21 31 78	HCD	[458.3]LV[196.1]T[518.3]		0
20150529_0226_10xdil.raw	7456	KN(+0.98)SPFMVTPPLD(+57.02)SHR	3	64	15	892.446	2	31.1835	1.4018e+06	1782.87	2.4	Carbamidomethylation (DHKE, X@N-term); Deamidation (NQ)	22 22 39 81 100 97 92 62 75 98 91 16 15 51 99	HCD	[427.2]FMV[198.1]PL[396.1]R		22160
20150529_0226_10xdil.raw	7031	D(+57.02)(+57.02)SVVKDPLNPPPVWPGTATQGVH(+57.02)K	5	64	24	904.134	3	30.3171		2709.39	-3.1	Carbamidomethylation (DHKE, X@N-term)	32 32 51 74 76 80 50 41 37 48 75 97 96 94 94 90 82 41 42 77 62 73 29 62	HCD	[1218.6]PVWPG[879.5]		0
20150529_0226_10xdil.raw	10862	LH(+57.02)VVVPVTQVYK	2	63.9	12	719.92	2	37.976	1.37422e+06	1437.83	-5.5	Carbamidomethylation (DHKE, X@N-term)	22 15 35 99 99 75 71 95 86 37 48 87	HCD	[406.2]VV[196.1]T[518.3]		17511
20150529_0226_10xdil_steppedNCE.raw	9059	DPPVVVPEPTVR	5	63.9	12	652.863	2	38.5552	84112.6	1303.71	-1.3		40 71 84 91 96 97 95 92 24 24 20 34	HCD	[309.1]VVVPE[453.3]		14130
20150529_0226_10xdil_steppedNCE.raw	7903	SSYVVYPFK(+57.02)DFK	2	63.9	12	768.89	2	35.3428	139917	1535.77	0.2	Carbamidomethylation (DHKE, X@N-term)	20 31 51 86 96 97 87 83 66 63 23 64	HCD	[436.2]VY[819.4]		19504
20150528_0226_10xdil.raw	13215	VPYVVVPTQTLAFK	4	63.9	14	781.453	2	48.6194	2381141	1560.89	-0.7		36 19 33 60 96 80 70 96 92 93 94 55 37 34	HCD	[458.3]V[196.1]TQTL[346.2]		12234
20150529_0226_10xdil_steppedNCE.raw	6783	LPTVVPLTQPHR	1	63.9	12	679.401	2	32.2645		1356.79	-0.3		42 28 41 76 76 74 77 70 69 70 51 95	HCD	[1182.7]R		0
20150528_0226_10xdil.raw	9412	D(+57.02)(+57.02)GSGVEPE(+57.02)LGALTGMHVQARR	6	63.9	21	784.397	3	40.2879	7806.07	2350.14	9.9	Carbamidomethylation (DHKE, X@N-term)	45 51 65 43 36 41 23 37 96 95 96 99 99 97 41 26 43 81 49 77 100	HCD	[884.4]LGALTG[722.4]R		12275
20150528_0226_10xdil.raw	13483	APDLVNVYPFHVK	3	63.9	13	749.9	2	48.7701	157717	1497.8	-8.4		28 22 52 71 77 66 73 97 97 96 36 48 69	HCD	[708.4]YPF[364.2]		11440
20150529_0226_10xdil_steppedNCE.raw	6847	DAPSFSDTN(+0.98)PMK	1	63.9	12	655.783	2	32.4616	658390	1309.55	1.2	Deamidation (NQ)	91 88 94 78 63 85 89 26 19 19 29 85	HCD	D[71.0]P[1008.4]		14328
20150529_0226_10xdil.raw	10337	LSVYPGATPK(+57.02)	2	63.9	10	545.303	2	36.8697	1.08944e+06	1088.59	4.4	Carbamidomethylation (DHKE, X@N-term)	33 44 87 99 98 68 52 71 27 61	HCD	[299.2]YP[511.3]		5627
20150529_0226_10xdil.raw	10795	FPPLGGKPMHTAAPDVVVPTQYVK	5	63.9	24	850.449	3	37.9169	17291758	2548.35	-9.9		74 67 80 81 50 36 48 92 89 44 35 25 22 20 44 94 98 91 96 96 82 37 48 84	HCD	[696.4]P[723.3]VVVPT[518.3]		21493
20150528_0226_10xdil.raw	14490	N(+57.02)LGLQVVSYPVVPVTQYVK	3	63.9	19	720.739	3	50.6522	112517	2159.2	-2.4	Carbamidomethylation (DHKE, X@N-term)	32 36 42 56 47 41 35 36 42 47 95 95 87 95 97 92 64 80 96	HCD	[1127.6]VV[97.1]VTQ[262.1]K		10693
20150528_0226_10xdil.raw	15502	LLRLPLAAPRGQGPVVVPNDTPQHR	3	63.9	25	901.179	3	52.5942	856124	2700.53	-5.5		26 24 23 35 89 98 92 79 50 44 36 79 79 80 92 97 91 72 24 33 69 76 50 59 96	HCD	[592.4]LA[663.3]VVV[789.3]R		14269
20150528_0226_10xdil.raw	15219	DPPVVVVYVPQGPK(+57.02)	1	63.8	14	775.937	2	52.1391		1549.85	5.8	Carbamidomethylation (DHKE, X@N-term)	97 79 85 88 89 71 35 27 74 74 76 22 23 55	HCD	D[1416.8]		0
20150529_0226_10xdil_steppedNCE.raw	9048	KSRLGNGKGLTEALSK	7	63.8	16	829.985	2	38.5339	58790.3	1657.95	4.7		32 30 37 91 75 1 0 1 65 98 98 99 98 98 99 100	HCD	[371.2]L[413.2]LTEALSK		21241
20150528_0226_10xdil.raw	14963	EPVPSKPVFNPFLYLVNAGPANK	5	63.8	23	833.447	3	51.7316	174763	2497.34	-7.5		60 40 52 38 48 62 54 52 36 30 25 33 91 97 100 99 94 85 85 90 88 44 64	HCD	[1338.7]LYLVN[128.1]P[313.2]		13263
20150528_0226_10xdil.raw	9471	ETDPSFSDLPVAPGR	5	63.8	15	794.386	2	40.3706		1586.76	-0.6		44 29 55 80 97 98 95 94 92 42 33 35 41 43 80	HCD	[442.2]SFSDL[577.3]		0
20150528_0226_10xdil.raw	8720	W(+57.02)E(+57.02)PQHNC(+57.02)SSVGATAHVTTTR	3	63.8	20	785.027	3	38.8602		2352.07	-2.8	Carbamidomethylation; Carbamidomethylation (DHKE, X@N-term)	30 27 31 42 28 45 52 89 96 96 91 87 96 85 20 28 74 71 91 99	HCD	[1152.4]SVG[71.0]T[509.3]TR		0
20150529_0226_10xdil.raw	11529	LPPFQVVYVVVPLTQYVK	2	63.8	18	697.076	3	39.0266		2088.2	1.8		29 65 65 60 48 52 43 48 95 96 76 64 93 85 80 28 39 82	HCD	[943.5]VV[196.1]L[619.3]		0
20150529_0226_10xdil_steppedNCE.raw	6595	KSKKKLVN(+0.98)HTYR	2	63.8	12	751.947	2	31.7681		1501.87	4.9	Deamidation (NQ)	27 21 27 42 57 89 89 88 62 77 90 98	HCD	[1164.7]YR		0
20150528_0226_10xdil.raw	9996	EPDQPPLELSLETD(+57.02)TEQLVEPE(+57.02)R	2	63.8	23	926.787	3	41.583	331059	2777.32	5.2	Carbamidomethylation (DHKE, X@N-term)	67 39 56 34 30 35 54 74 95 89 89 97 94 30 21 75 67 87 94 89 29 41 79	HCD	[905.4]L[200.1]ET[643.3]V[568.3]		14581
20150529_0226_10xdil.raw	9539	FPPATLMKVVPVTQYVK	2	63.8	17	959.554	2	35.3964		1917.08	7.2		30 26 40 48 50 62 51 70 94 96 81 77 80 79 51 64 87	HCD	[885.5]VV[815.5]		0
20150529_0226_10xdil_steppedNCE.raw	8732	VPPAATTPVVVKKKFPVVVEPPTYSR	4	63.8	26	702.417	4	37.4825	213743	2805.62	8.1		37 95 89 55 39 37 40 33 47 71 68 57 41 43 45 80 90 96 91 90 80 76 78 32 56 92	HCD	[99.1]P[1463.9]VVVE[545.2]R		16890
20150529_0226_10xdil.raw	9257	TLPPQTLTLDLNAFK(+57.02)	2	63.8	15	864.982	2	34.9234	326974	1727.95	2.1	Carbamidomethylation (DHKE, X@N-term)	33 36 46 48 48 64 76 77 93 94 87 78 66 36 73	HCD	[851.5]LD[630.3]		21743
20150529_0226_10xdil.raw	11279	H(+57.02)LTTNPQVQHKPN(+0.98)VVPVTQYVK	6	63.8	22	862.474	3	38.5971	981297	2584.38	9	Carbamidomethylation (DHKE, X@N-term); Deamidation (NQ)	31 29 23 30 29 25 76 88 77 21 37 35 79 100 100 96 96 98 94 67 79 95	HCD	[1552.8]VVPVTQ[262.1]K		21693
20150528_0226_10xdil.raw	9783	VLTHEAADKYVHK(+57.02)	2	63.7	13	784.42	2	41.0137		1566.82	6.1	Carbamidomethylation (DHKE, X@N-term)	29 30 39 41 93 88 90 95 59 78 79 34 74	HCD	[450.3]E[71.0]AD[712.4]		0
20150528_0226_10xdil.raw	11783	KTYK(+57.02)PRLMLLRLSTLDGQRR	2	63.7	20	834.827	3	46.0323	2.88329e+06	2501.44	8.3	Carbamidomethylation (DHKE, X@N-term)	40 39 48 30 21 24 88 77 98 99 89 97 94 81 87 49 29 29 56 99	HCD	[1074.6]LL[156.1]LS[670.3]R		13288
20150529_0226_10xdil.raw	10280	LPPTQTH(+57.02)DE(+57.02)LVVTLGYVPK(+57.02)	4	63.7	19	760.081	3	36.6958	11841	2277.2	8.6	Carbamidomethylation (DHKE, X@N-term)	32 69 72 58 45 45 31 42 82 93 96 98 91 86 39 45 48 54 85	HCD	[1132.5]LVVT[714.4]		18997
20150529_0226_10xdil.raw	12364	FPPLN(+0.98)PEVVVPTKDFK	2	63.7	16	914.498	2	40.6461	275854	1826.98	0.1	Deamidation (NQ)	51 42 54 54 26 16 46 95 97 79 74 97 89 73 44 81	HCD	[795.4]VV[196.1]T[518.3]		22429
20150529_0226_10xdil_steppedNCE.raw	5413	GELAPGWQLGN(+0.98)DGEPSR	2	63.7	17	892.415	2	28.552	147537	1782.82	-0.6	Deamidation (NQ)	18 33 43 73 76 96 96 83 24 19 87 98 79 36 24 96 100	HCD	[467.2]GW[413.2]D[283.1]SR		22327
20150529_0226_10xdil_steppedNCE.raw	5413	GELAPGWQLGN(+0.98)DGEPSR	2	63.7	17	892.414	2	28.2447	150517	1782.82	-2.3	Deamidation (NQ)	18 33 43 73 76 96 96 83 24 19 87 98 79 36 24 96 100	HCD	[467.2]GW[413.2]D[283.1]SR		22325
20150529_0226_10xdil.raw	6142	TTAAVELGYN(+0.98)FPSKSSH(+57.02)K	5	63.7	18	665.669	3	28.5477	164628	1993.97	5.8	Carbamidomethylation (DHKE, X@N-term); Deamidation (NQ)	67 60 70 95 97 99 99 92 89 61 63 20 10 17 46 52 44 64	HCD	[273.1]AVELG[1233.6]		14742
20150529_0226_10xdil.raw	7215	AAEPMK	2	63.7	6	646.321	1	30.697	63084.8	645.316	-2.1		51 43 54 43 92 99	HCD	[368.2]MK		13528
20150529_0226_10xdil.raw	7705	KDLYLTYWR	1	63.7	9	629.339	2	31.6017	37402.8	1256.66	6.1		41 52 57 49 50 81 61 82 99	HCD	[1082.5]R		12336
20150529_0226_10xdil_steppedNCE.raw	3249	TN(+0.98)ESSFE(+57.02)R	2	63.6	8	514.22	2	17.0505	64274.3	1026.43	0.2	Carbamidomethylation (DHKE, X@N-term); Deamidation (NQ)	43 46 77 94 92 35 37 86	HCD	[345.1]SS[489.2]		4059
20150529_0226_10xdil.raw	11393	L(+57.02)VPTKK(+57.02)LSTSTAVLSER	4	63.6	17	648.713	3	38.7305		1943.11	6.7	Carbamidomethylation (DHKE, X@N-term)	26 27 31 38 40 49 86 96 97 98 97 50 49 91 39 68 99	HCD	[893.6]STST[170.1]L[216.1]R		0
20150529_0226_10xdil.raw	9324	TPKGPHKAAFLLLSTEELLN(+0.98)AFK	9	63.6	23	632.361	4	34.7858	1.0669e+06	2525.39	9.8	Deamidation (NQ)	45 37 50 31 21 13 25 26 22 22 34 69 95 100 100 100 100 100 99 97 97 85 95	HCD	[1260.7]LSTEELLN(+0.98)A[147.1]K		12564
20150529_0226_10xdil.raw	8580	TLPAPAGVGTVVPVTQYVK	5	63.6	19	949.043	2	32.7387	24227320	1896.07	-0.1		28 51 68 77 34 24 21 32 34 55 99 99 95 97 98 88 50 65 92	HCD	[864.5]VVPVT[390.2]K		22735
20150529_0226_10xdil.raw	11046	FPPLQMAAALYSSKVVVPTQYVK	6	63.6	23	846.47	3	38.1301		2536.38	4.4		93 64 77 76 46 21 33 39 57 50 12 16 34 68 99 99 96 95 98 90 47 60 91	HCD	F[1357.7]VVVPTQ[262.1]K		0
20150529_0226_10xdil_steppedNCE.raw	5437	Q(+57.02)(+0.98)GLAPAGPPTAEPDADAPHVR	4	63.6	21	709.018	3	28.2699		2124.02	4.2	Carbamidomethylation (DHKE, X@N-term); Deamidation (NQ)	30 22 42 64 50 43 38 43 45 65 98 99 97 91 68 63 93 80 25 78 100	HCD	[946.5]AEPD[186.1]A[333.2]R		0
20150528_0226_10xdil.raw	10146	VVEFGNQDR	3	63.6	9	532.26	2	41.8248	592270	1062.51	-3.1		99 98 98 40 23 27 28 59 99	HCD	VVE[561.2]R		3807
20150528_0226_10xdil.raw	12553	LEGAAAFQYLK(+57.02)LKKKKAFPALNVNDSVTK	7	63.6	29	813.222	4	46.9561	123144	3248.83	9.2	Carbamidomethylation (DHKE, X@N-term)	24 30 29 55 67 71 74 62 79 80 26 17 15 17 33 58 95 99 99 99 99 98 98 75 87 45 47 71 96	HCD	[1874.1]AFPALNV[516.2]K		12774
20150529_0226_10xdil_steppedNCE.raw	9374	KTPPLWSGPNDVVPVTPQHR	3	63.5	20	742.392	3	39.2778	335489	2224.18	-9.5		82 87 99 98 96 50 46 68 27 27 41 73 75 37 42 75 61 65 29 92	HCD	[229.1]PPL[1513.7]R		18499
20150529_0226_10xdil.raw	11915	FPPLQSQVVPVTQYVK	2	63.5	16	915.505	2	39.6334	21367.4	1829.01	-7.3		55 50 74 77 29 17 23 92 98 85 89 97 62 40 49 80	HCD	[797.4]VV[196.1]T[518.3]		22445
20150529_0226_10xdil.raw	10558	LPPFKDVVVPTQVYK	1	63.5	15	865.501	2	37.1869		1728.98	3.8		26 61 62 53 34 40 81 88 92 74 97 88 33 43 82	HCD	[895.5]V[97.1]T[518.3]		0
20150529_0226_10xdil.raw	10563	S(+57.02)PTVPVVPFVAGPGPK(+57.02)	2	63.5	16	831.96	2	37.2157	136567	1661.91	-5.5	Carbamidomethylation (DHKE, X@N-term)	52 45 62 55 56 92 93 87 53 90 76 70 72 31 28 54	HCD	[538.3]VV[244.1]V[564.3]		21106
20150529_0226_10xdil.raw	9492	VGPSVVLTYK(+57.02)	2	63.5	10	560.323	2	35.3054	140930	1118.63	-1	Carbamidomethylation (DHKE, X@N-term)	64 26 25 45 89 98 98 67 52 70	HCD	[439.2]VL[449.2]		6735
20150528_0226_10xdil.raw	14745	FPPLDKLNVVVPTQYVK	2	63.5	17	979.062	2	51.5011	1.21841e+06	1956.11	0.6		34 27 36 50 45 35 74 80 95 97 69 59 95 89 45 58 90	HCD	[924.5]VV[196.1]T[390.2]K		14996
20150528_0226_10xdil.raw	14781	EPDVEWVVVPTQYVK	2	63.5	15	894.458	2	51.3592	19547	1786.91	-7.4		77 34 28 13 23 38 97 99 79 69 96 90 45 65 99	HCD	[755.3]VV[196.1]TQ[262.1]K		14161
20150529_0226_10xdil.raw	12008	K(+57.02)PVPPNK	1	63.5	7	836.493	1	39.8736	6790.11	835.492	-6.6	Carbamidomethylation (DHKE, X@N-term)	45 53 96 72 64 52 64	HCD	[282.2]V[436.2]		21205
20150529_0226_10xdil.raw	10086	FPPVVVPQPNK	3	63.5	11	611.359	2	36.3405	31683	1220.69	9.2		34 29 59 99 99 98 84 75 27 35 58	HCD	[341.2]VVV[564.3]		10884
20150529_0226_10xdil.raw	11613	VPGAKMKFQTLLVAEALDATR	9	63.5	21	753.763	3	38.9956	387018	2258.25	9.3		33 30 35 39 40 26 32 32 41 95 99 100 100 99 99 96 93 94 27 40 84	HCD	[986.5]TLLVAEALD[328.2]		18745
20150529_0226_10xdil_steppedNCE.raw	8398	EPVRTVNNH(+57.02)E(+57.02)EYVLVTLTQPFK	3	63.5	22	909.808	3	36.6669		2726.4	-0.4	Carbamidomethylation (DHKE, X@N-term)	62 46 49 34 34 37 37 39 82 32 40 40 94 93 90 88 90 72 69 81 90 97	HCD	[1581.7]VLV[101.0]L[326.2]FK		0
20150529_0226_10xdil_steppedNCE.raw	9422	FPPLFVQPEVGVVVPTQYVK	5	63.5	20	748.415	3	39.3892	940635	2242.24	-7		78 55 68 65 34 24 27 39 65 47 60 99 100 98 96 98 78 22 34 81	HCD	[1210.6]VVVPT[518.3]		18707
20150529_0226_10xdil.raw	9664	D(+57.02)(+57.02)LEPGSD(+57.02)ETLTVVGVSDLFVHEK	6	63.4	23	886.434	3	35.6232		2656.29	-2.1	Carbamidomethylation (DHKE, X@N-term)	38 66 83 50 26 20 21 35 24 34 57 98 99 45 24 79 82 92 95 98 97 98 99	HCD	[1271.6]VV[358.1]LFVHEK		0
20150529_0226_10xdil.raw	7492	KDPHYVGGPYAFK	2	63.4	13	739.871	2	31.1161	27481.9	1477.74	-4.7		37 51 42 15 22 29 82 92 90 89 84 92 98	HCD	[796.4]GP[234.1]FK		18193
20150528_0226_10xdil.raw	13515	SSYVLGLLVHLC(+57.02)K	3	63.4	13	744.915	2	48.9899	356246	1487.82	-1.2	Carbamidomethylation	23 26 41 75 99 98 92 40 27 40 93 77 94	HCD	[436.2]LGL[349.2]L[160.0]K		11325
20150529_0226_10xdil.raw	10685	FPPLFQPVYTQTALETLTALGTTPR	4	63.4	25	921.501	3	37.5765	2709869	2761.47	4.6		66 53 63 66 48 40 41 44 35 22 82 92 96 97 91 73 94 97 96 92 52 16 17 26 86	HCD	[1317.7]TALE[101.0]LTAL[512.3]		22496
20150528_0226_10xdil.raw	8261	TLEPLYQFK	1	63.4	9	569.811	2	37.8477	123882	1137.61	1.2		59 57 73 51 87 76 32 40 96	HCD	[991.5]K		5289
20150529_0226_10xdil.raw	9126	VPELKKFLTKPLLN(+0.98)N(+0.98)PFAAPVLR	5	63.4	23	869.855	3	34.6281		2606.52	9.5	Deamidation (NQ)	31 26 56 64 56 39 33 40 40 49 92 99 99 99 99 83 88 94 96 48 45 41 39	HCD	[1183.7]PLLN(+0.98)N(+0.98)[244.1]AA[465.3]		0
20150528_0226_10xdil.raw	14035	K(+57.02)(+57.02)TKVFVVVPTQYVK	2	63.4	14	875.521	2	49.8113		1749.02	4.3	Carbamidomethylation (DHKE, X@N-term)	25 25 34 34 55 98 99 78 69 96 87 47 56 84	HCD	[660.4]VV[196.1]T[518.3]		0
20150529_0226_10xdil.raw	11992	EPVFKVVVPVTQYVK	2	63.4	15	866.511	2	39.8907		1731	5.7		56 34 45 39 46 79 99 98 54 60 94 85 37 45 79	HCD	[699.4]VV[196.1]T[518.3]		0
20150528_0226_10xdil.raw	15441	A(+57.02)SLDH(+57.02)DKASGLLTVGALLD(+57.02)NPR	7	63.4	22	812.1	3	52.6825	4299.77	2433.26	6.5	Carbamidomethylation (DHKE, X@N-term)	23 28 57 71 47 46 32 35 76 35 56 98 99 98 94 94 98 97 88 26 20 77	HCD	[1208.6]LTVGALL[539.2]		12749
20150529_0226_10xdil_steppedNCE.raw	5970	KDC(+57.02)C(+57.02)LTTQYVK	1	63.4	11	708.34	2	30.0805	12779.7	1414.66	4.5	Carbamidomethylation	24 39 62 70 62 60 95 85 42 59 98	HCD	[777.3]T[390.2]K		17091
20150529_0226_10xdil_steppedNCE.raw	6289	YN(+0.98)AATGPC(+57.02)K(+57.02)	0	63.3	9	520.232	2	30.918	3.16265e+06	1038.44	4.6	Carbamidomethylation; Carbamidomethylation (DHKE, X@N-term); Deamidation (NQ)	87 71 77 88 73 30 31 42 70	HCD	[1020.4]		4330
20150528_0226_10xdil.raw	11892	K(+57.02)(+57.02)K(+57.02)PLKKKRRVTASGFLLDGFPR	8	63.3	22	905.207	3	45.7809	41517.1	2712.6	-1.1	Carbamidomethylation (DHKE, X@N-term)	26 21 21 31 33 31 28 19 20 43 97 99 98 97 98 99 98 98 78 82 79 98	HCD	[1375.9]TASGFLLD[301.1]R		14317
20150528_0226_10xdil.raw	12272	YKRQR	0	63.3	5	750.436	1	46.5842	16695.1	749.43	-1.1		35 40 84 85 72	HCD	[731.4]		11469
20150528_0226_10xdil.raw	12223	LTEVVTPQGPK(+57.02)	3	63.3	11	613.343	2	46.4507	406729	1224.67	-0.5	Carbamidomethylation (DHKE, X@N-term)	41 41 86 99 98 93 76 71 20 20 50	HCD	[343.2]VVT[564.3]		7084
20150529_0226_10xdil_steppedNCE.raw	6533	TDAPLC(+57.02)D(+57.02)C(+57.02)TAGFK	3	63.3	13	756.831	2	31.6037		1511.64	5.8	Carbamidomethylation; Carbamidomethylation (DHKE, X@N-term)	90 95 93 88 46 31 31 83 42 58 59 38 69	HCD	TDA[1206.5]		0
20150529_0226_10xdil.raw	11039	LPPFQVVPVTQYVK	2	63.3	14	807.973	2	38.1148		1613.92	8.6		24 39 36 38 60 99 99 70 73 91 81 37 52 89	HCD	[582.3]VV[196.1]T[518.3]		0
20150529_0226_10xdil.raw	9926	DPPVVVANR	2	63.3	9	483.769	2	36.2664	1.62419e+06	965.529	-5.7		36 77 87 95 98 89 40 20 27	HCD	[309.1]VV[440.2]		2755
20150529_0226_10xdil.raw	10760	N(+0.98)PPVVVQDE(+57.02)NFR	5	63.3	12	736.361	2	37.7327	2.46217e+06	1470.71	-1.7	Carbamidomethylation (DHKE, X@N-term); Deamidation (NQ)	48 98 100 100 100 94 38 36 18 19 35 74	HCD	[115.0]PPVVV[846.4]		18029
20150528_0226_10xdil.raw	13938	TLETPVVVC(+57.02)AQPVFDK	5	63.3	16	901.974	2	49.618		1801.93	3.4	Carbamidomethylation	30 31 57 97 95 96 98 91 29 25 25 41 79 45 77 96	HCD	[343.2]TPVVV[817.3]K		0
20150529_0226_10xdil_steppedNCE.raw	7735	F(+57.02)GLPQLMAAFLDK	2	63.3	13	754.409	2	34.9282	104924	1506.79	9	Carbamidomethylation (DHKE, X@N-term)	81 81 93 92 86 84 22 34 31 27 31 64 96	HCD	[261.1]LP[889.4]K		18909
20150529_0226_10xdil_steppedNCE.raw	8407	TPVVVFVPFVQPPNK	2	63.3	15	834.471	2	36.6912		1666.94	-9.7		42 33 65 92 91 67 86 74 51 82 75 71 28 35 57	HCD	[297.2]VV[1153.6]		0
20150529_0226_10xdil.raw	7869	KDLTPGLVNEVYSK	1	63.2	14	781.926	2	31.9811	76333.2	1561.84	1.7		31 45 58 60 54 52 61 90 87 91 87 50 40 78	HCD	[724.4]V[114.0]E[477.3]		19700
20150529_0226_10xdil_steppedNCE.raw	5468	F(+57.02)AQFQSNAGSPAVH(+57.02)HQK(+57.02)R	4	63.2	18	727.698	3	28.4241	84402.9	2180.06	4.1	Carbamidomethylation (DHKE, X@N-term)	28 29 45 93 92 83 35 36 79 91 94 93 92 46 39 30 38 95	HCD	[403.2]FQ[329.1]SPAV[644.3]R		17860
20150528_0226_10xdil.raw	8937	TLEPQPNK	0	63.2	8	463.752	2	39.2511	720373	925.487	3.2		38 44 69 83 85 80 42 64	HCD	[907.5]		2147
20150528_0226_10xdil.raw	10706	TEGGVEQKYVPPAFSK	3	63.2	16	868.949	2	43.1055		1735.88	3.4		39 46 32 32 40 50 30 27 54 100 100 93 87 94 92 97	HCD	[991.5]VPP[71.0]FSK		0
20150529_0226_10xdil.raw	10176	K(+57.02)(+57.02)TKDK(+57.02)GKPVQVVVPTQYVK	4	63.2	19	771.78	3	36.4271	246135	2312.32	-1.6	Carbamidomethylation (DHKE, X@N-term)	37 38 47 50 36 33 43 43 30 31 91 98 97 94 86 82 84 85 96	HCD	[1223.7]VVVP[491.2]K		19417
20150529_0226_10xdil.raw	8421	A(+57.02)TLPSDPLN(+0.98)DER	2	63.2	12	693.334	2	33.115	309911	1384.65	4.4	Carbamidomethylation (DHKE, X@N-term); Deamidation (NQ)	62 24 49 76 87 60 50 92 90 89 46 32	HCD	[738.4]LN(+0.98)[400.2]		16352
20150528_0226_10xdil.raw	15280	TPPLQTVPVVC(+57.02)KLDPPVVPQPNK	1	63.2	23	841.812	3	52.5039	1.99143e+06	2522.39	7.8	Carbamidomethylation	21 49 60 63 54 69 63 56 74 60 49 42 72 42 77 78 74 96 87 72 72 47 75	HCD	[1841.0]V[564.3]		13390
20150529_0226_10xdil_steppedNCE.raw	8056	ALTPKRRKTLLDSTLFHSLVPEAR	4	63.2	24	688.156	4	35.1861	2.49385e+06	2748.58	6.6		26 30 38 38 28 19 21 36 95 98 94 93 73 62 70 97 93 95 95 37 24 80 82 92	HCD	[950.6]TLLD[301.2]FHSL[396.2]R		16266
20150529_0226_10xdil.raw	9598	FPPLQVRSH(+57.02)LKNLVVPVTPAPPR	3	63.2	23	873.846	3	35.4559	224621	2618.52	0	Carbamidomethylation (DHKE, X@N-term)	40 31 40 50 46 58 65 54 40 40 41 87 94 95 93 68 49 88 89 90 82 45 68	HCD	[1473.8]LVV[394.2]A[350.2]		21907
20150528_0226_10xdil.raw	10502	RVKKPLLPSFSDLTE(+57.02)R	3	63.2	16	648.378	3	42.6073		1942.1	6.1	Carbamidomethylation (DHKE, X@N-term)	27 22 25 25 24 52 82 98 98 93 81 89 93 58 57 86	HCD	[834.6]PSF[202.1]L[443.2]		0
20150529_0226_10xdil.raw	11760	LHKKKLWSLGGAVGTGR	4	63.2	17	603.365	3	39.4958	9181.4	1807.06	8.2		28 13 29 35 39 44 85 75 83 96 90 93 97 81 34 53 99	HCD	[1133.7]GGAV[215.1]R		10172
20150529_0226_10xdil.raw	10908	FPPLTPSSREDDSNVVPVTQYVK	6	63.2	23	859.106	3	37.8393		2574.3	-0.1		57 50 71 84 79 73 80 70 23 27 31 28 19 32 94 98 96 97 99 91 28 40 87	HCD	[1542.7]VVPVTQ[390.2]		0
20150528_0226_10xdil.raw	13427	N(+57.02)SATPFHVK	2	63.2	9	1057.53	1	48.5604	155465	1056.54	-7.4	Carbamidomethylation (DHKE, X@N-term)	20 20 28 58 97 99 71 82 94	HCD	[430.2]PF[236.1]K		15372
20150529_0226_10xdil.raw	6325	LEPPVR	1	63.2	6	710.418	1	28.9856	78689.1	709.412	-1.8		86 47 35 47 66 97	HCD	[535.3]R		17104
20150529_0226_10xdil.raw	10318	VYSSLGTNK	3	63.2	9	968.509	1	36.8849	760643	967.497	4.3		42 39 64 91 100 99 50 29 55	HCD	[349.2]SLG[343.2]		22858
20150528_0226_10xdil.raw	12973	ETMKTSELPGAWLQANR	2	63.2	17	966.49	2	47.8626	58887.6	1930.96	3.9		56 30 11 16 63 81 93 97 61 46 54 86 85 53 64 79 98	HCD	[677.3]EL[837.4]R		14911
20150528_0226_10xdil.raw	14045	FPPLQD(+57.02)STGAAELAGYAPLSLAHSK	7	63.1	25	866.773	3	49.8278		2597.31	-5.5	Carbamidomethylation (DHKE, X@N-term)	52 39 39 47 40 36 36 33 28 42 54 75 98 98 96 97 98 96 96 80 95 93 23 35 52	HCD	[1270.6]LAGYAPL[87.0]LA[352.2]		0
20150528_0226_10xdil.raw	12024	KTYK(+57.02)K(+57.02)LELTLLELSEFVK	5	63.1	18	766.115	3	46.1106	174986	2295.31	6.4	Carbamidomethylation (DHKE, X@N-term)	49 41 41 16 14 23 34 27 41 97 100 100 98 90 76 89 100 100	HCD	[1218.7]LLELS[276.1]VK		11913
20150528_0226_10xdil.raw	8653	LTPPQTTLLHEPK	2	63.1	13	737.917	2	38.807	851586	1473.82	-0.2		17 28 60 78 65 69 82 90 95 23 43 75 95	HCD	[738.4]LL[363.2]K		11100
20150529_0226_10xdil.raw	6642	C(+57.02)ALTTQYVK	1	63.1	9	542.279	2	29.7837	247877	1082.54	0.2	Carbamidomethylation	43 42 60 68 93 84 39 49 90	HCD	[445.2]T[390.2]K		5420
20150528_0226_10xdil.raw	9036	K(+57.02)(+57.02)AC(+57.02)K(+57.02)AFYPFPEPK	3	63.1	13	877.441	2	39.4318	963423	1752.87	0.5	Carbamidomethylation; Carbamidomethylation (DHKE, X@N-term)	30 29 36 31 26 37 89 86 95 95 96 76 93	HCD	[1079.5]FPE[97.1]K		13929
20150529_0226_10xdil.raw	10659	QTLK(+57.02)SVVPVTQYVK	5	63.1	14	823.984	2	37.3585		1645.94	8.1	Carbamidomethylation (DHKE, X@N-term)	23 23 30 28 39 94 97 91 90 94 79 47 60 90	HCD	[614.3]VVPVT[390.2]K		0
20150529_0226_10xdil.raw	6595	E(+57.02)LNH(+57.02)LDVLNELSLVDNE(+57.02)R	6	63.1	18	765.049	3	29.4823	33121.9	2292.13	-4.6	Carbamidomethylation (DHKE, X@N-term)	35 36 40 41 43 43 31 37 39 96 98 95 95 97 97 46 68 100	HCD	[1161.6]ELSLVD[300.1]R		19210
20150528_0226_10xdil.raw	11988	GK(+57.02)YVKDPLFK(+57.02)RVRRLPLHEVSYK	6	63.1	23	736.433	4	45.9923		2941.68	9	Carbamidomethylation (DHKE, X@N-term)	38 39 55 57 57 70 64 70 34 20 16 17 20 52 91 94 99 95 98 96 79 92 98	HCD	[1857.1]LPLHEV[87.0]YK		0
20150528_0226_10xdil.raw	14268	FPPLQVYPQNHTPPNVVPVTQYVK	7	63.1	24	921.498	3	50.3884	2.43892e+06	2761.46	5.1		44 25 35 55 59 69 70 88 49 37 15 24 29 58 91 99 99 97 97 99 91 44 54 86	HCD	[1615.8]NVVPVTQ[390.2]		14506
20150528_0226_10xdil.raw	16159	LPGPPDVTC(+57.02)K	2	63	10	542.279	2	54.0562	1.48628e+06	1082.54	0.2	Carbamidomethylation	97 90 89 74 29 30 27 44 62 90	HCD	LP[726.3]K		4177
20150529_0226_10xdil.raw	6433	HVKPHTVSDFR	3	63	11	661.847	2	29.1833	20310.5	1321.69	-8		18 36 92 94 91 51 36 45 97 83 51	HCD	[236.1]KPH[287.1]D[303.2]		14511
20150529_0226_10xdil.raw	7791	LPTKYKSLD(+57.02)FPK	1	63	12	747.419	2	31.7179	957744	1492.83	-3.5	Carbamidomethylation (DHKE, X@N-term)	76 58 89 39 28 62 54 74 55 63 67 91	HCD	[1346.7]K		18532
20150528_0226_10xdil.raw	10729	SPLAAPVVELALTVTLVGNK(+57.02)	4	63	20	683.742	3	43.348	2.25112e+06	2048.19	7.6	Carbamidomethylation (DHKE, X@N-term)	45 37 69 82 57 28 26 25 45 81 97 98 96 94 82 84 70 30 39 74	HCD	[976.6]ALTV[669.4]		9588
20150528_0226_10xdil.raw	8602	TPPPEHPLMGR	2	63	11	616.313	2	38.5384	6812.67	1230.62	-4.6		23 59 78 88 55 22 45 64 69 92 97	HCD	[999.5]GR		7187
20150529_0226_10xdil.raw	8584	K(+57.02)(+57.02)NPPVKSVVPVTAGYVK	5	63	17	949.043	2	32.7387	24227320	1896.08	-6	Carbamidomethylation (DHKE, X@N-term)	19 20 28 36 33 34 62 99 99 99 99 99 65 45 59 79 96	HCD	[807.5]VVPVT[390.2]K		22735
20150529_0226_10xdil_steppedNCE.raw	6301	T(+57.02)ATPFMVTPPLGSN(+0.98)HR	4	63	16	892.445	2	31.0179	602968	1782.87	1.8	Carbamidomethylation (DHKE, X@N-term); Deamidation (NQ)	15 17 38 90 100 98 93 60 71 98 95 34 31 35 58 74	HCD	[330.2]PFMV[198.1]PL[552.2]		22329
20150529_0226_10xdil.raw	10229	TPALSVYYVELLK	5	62.9	13	499.287	3	36.718	781522	1494.83	4.3		50 42 58 56 42 32 24 35 95 96 95 93 98	HCD	[894.4]VELLK		3198
20150529_0226_10xdil_steppedNCE.raw	5476	H(+57.02)PTEEVVVVYWDR	5	62.9	13	562.613	3	28.4377	18949.1	1684.82	-1.9	Carbamidomethylation (DHKE, X@N-term)	51 16 24 38 92 94 99 99 97 27 19 62 99	HCD	[521.2]EVVVV[464.2]R		7112
20150528_0226_10xdil.raw	15183	FPPLQSC(+57.02)C(+57.02)PQVVPVTQYVK	6	62.9	19	749.718	3	52.3051	2.39157e+06	2246.12	4.5	Carbamidomethylation	29 23 39 71 40 27 36 65 51 47 92 99 92 90 97 91 50 65 93	HCD	[1214.5]VVPVTQ[262.1]K		11438
20150529_0226_10xdil.raw	7257	KN(+0.98)PVWKLTTQPHR	1	62.9	13	803.448	2	30.7586	49421.1	1604.88	1.2	Deamidation (NQ)	39 43 60 48 18 24 67 78 93 86 87 77 100	HCD	[967.5]T[362.2]R		20310
20150529_0226_10xdil_steppedNCE.raw	9376	FPFLGH(+57.02)WMK	1	62.9	9	610.305	2	39.5083	80205.7	1218.6	-4.3	Carbamidomethylation (DHKE, X@N-term)	88 76 66 90 76 37 36 25 72	HCD	[391.2]L[696.3]		10895
20150529_0226_10xdil.raw	10757	A(+57.02)PNLSLPKVHH(+57.02)NGSVVVPTQYVK	6	62.9	23	866.812	3	37.5061	997008	2597.41	2.5	Carbamidomethylation (DHKE, X@N-term)	50 50 58 73 67 68 46 41 35 19 34 31 31 61 99 100 95 93 98 92 49 63 93	HCD	[1565.8]VVVPTQ[262.1]K		21768
20150528_0226_10xdil.raw	9545	GPANLPYLTTATAFK	2	62.9	15	782.927	2	40.5223		1563.83	6.2		21 19 32 47 77 80 82 70 75 98 46 27 75 94 99	HCD	[926.5]T[243.1]FK		0
20150529_0226_10xdil.raw	7805	DPYDATAGPLN(+0.98)EN(+0.98)R	2	62.9	14	767.84	2	31.9129	347014	1533.66	4.3	Deamidation (NQ)	77 52 70 79 68 51 39 64 91 96 82 29 14 67	HCD	[790.3]PL[515.2]		19344
20150529_0226_10xdil.raw	11168	LPPGATSTYVVVPTKFDK	2	62.9	18	960.52	2	38.3597	76964.2	1919.04	-7.9		29 86 90 75 49 36 31 36 53 97 98 72 56 91 80 26 46 81	HCD	[210.1]P[580.2]VV[196.1]T[518.3]		22811
20150528_0226_10xdil.raw	12404	LPPGALTTNK(+57.02)HLLNVVPVTQYVK	7	62.9	23	853.832	3	46.338	6808895	2558.46	6.1	Carbamidomethylation (DHKE, X@N-term)	39 88 86 67 58 51 37 29 20 15 7 27 92 95 98 98 91 90 96 88 43 49 80	HCD	[1299.7]LNVVPVT[518.3]		13566
20150529_0226_10xdil_steppedNCE.raw	5513	K(+57.02)(+57.02)TTHEYPK	0	62.9	8	559.283	2	28.6846	149196	1116.56	-3.9	Carbamidomethylation (DHKE, X@N-term)	75 83 80 22 45 37 76 86	HCD	[1041.5]		6848
20150529_0226_10xdil_steppedNCE.raw	8719	KAQPNLPPTQGRAGSVPEHPVPN(+0.98)R	4	62.9	24	850.115	3	37.5638		2547.33	-2.3	Deamidation (NQ)	64 58 54 43 91 98 98 90 62 49 46 41 71 50 47 61 66 88 32 73 57 34 42 94	HCD	[424.2]NLPP[1527.7]R		0
20150528_0226_10xdil.raw	8542	WVHQTEHTTSVESLVR	2	62.9	16	636.992	3	38.4837	22780.8	1907.95	2.6		52 47 33 48 47 49 20 75 94 89 94 92 32 44 93 97	HCD	[1018.5]T[87.0]VE[200.1]VR		7968
20150529_0226_10xdil_steppedNCE.raw	7693	V(+57.02)YPQTPK(+57.02)	2	62.9	7	946.505	1	34.8112	41836.5	945.492	5.6	Carbamidomethylation (DHKE, X@N-term)	85 95 97 42 32 30 59	HCD	[156.1]YP[511.3]		22870
20150529_0226_10xdil.raw	7604	KLSVVPTLPGPAPR	4	62.8	14	716.435	2	31.4495	104238	1430.86	-4.2		26 22 29 83 91 94 96 93 68 45 32 48 58 94	HCD	[427.3]VPTL[419.2]R		17346
20150528_0226_10xdil.raw	15441	T(+57.02)GLDNRVHKELTVGALLD(+57.02)NPR	7	62.8	21	811.433	3	52.6583		2431.29	-6	Carbamidomethylation (DHKE, X@N-term)	33 35 68 63 31 25 37 34 48 69 98 99 99 95 93 95 93 85 24 19 76	HCD	[1206.6]LTVGALL[539.2]		0
20150528_0226_10xdil.raw	13358	KASLPPGGQVFLLNVVPVTQYVK	5	62.8	23	818.817	3	48.709	246396	2453.4	9.9		27 25 33 53 71 65 42 27 31 39 30 35 83 88 99 99 97 97 98 78 59 73 95	HCD	[1421.8]VVPVT[390.2]K		13033
20150529_0226_10xdil.raw	6252	AATPSFPEAAETQVK	2	62.8	15	773.895	2	28.7858		1545.77	5.8		31 33 49 68 53 25 16 35 84 90 93 86 84 97 99	HCD	[871.4]AE[229.1]VK		0
20150528_0226_10xdil.raw	9875	LTVTPPLGN(+0.98)PGATLMK	3	62.8	16	805.942	2	41.2996	104172	1609.87	-3.4	Deamidation (NQ)	42 43 71 90 99 94 85 39 38 67 21 22 33 79 84 100	HCD	[313.2]TPP[855.4]K		12643
20150528_0226_10xdil.raw	7143	LTTFTK	1	62.8	6	710.408	1	35.1187	106582	709.401	0.1		81 83 92 49 34 38	HCD	[214.1]T[376.2]	MUL74706.1;MUM14492.1;MUM22759.1;MUM43068.1;MUM47296.1;WP_155898814.1;WP_155901539.1;WP_155901619.1;WP_155906189.1;WP_155909616.1;WP_155937164.1;WP_162526424.1	10401
20150529_0226_10xdil.raw	11401	N(+57.02)LGLQE(+57.02)H(+57.02)DQVVVPTQYVK	6	62.8	18	746.717	3	38.8148	236876	2237.14	-6.2	Carbamidomethylation (DHKE, X@N-term)	16 19 27 63 49 23 42 32 38 98 100 99 99 99 94 55 77 98	HCD	[1205.5]VVVPTQ[262.1]K		18500
20150529_0226_10xdil_steppedNCE.raw	8352	TLTPPLGQGFEPFPR	3	62.8	15	552.96	3	36.5438		1655.87	-4.6		27 55 77 97 95 93 85 77 73 88 57 27 30 22 40	HCD	[315.2]PPL[1015.5]		0
20150528_0226_10xdil.raw	10564	S(+57.02)VVENPLN(+0.98)DER	3	62.8	11	665.319	2	42.7665	3333675	1328.62	2.3	Carbamidomethylation (DHKE, X@N-term); Deamidation (NQ)	37 50 56 41 58 67 97 97 94 58 36	HCD	[682.3]LN(+0.98)D[285.1]		8856
20150529_0226_10xdil.raw	6342	KN(+0.98)PSAVLTTNAVHVVLDGTTSAK	4	62.7	23	775.427	3	29.0115		2323.24	8.4	Deamidation (NQ)	24 28 44 34 25 31 65 86 76 37 34 96 98 99 99 57 49 49 94 96 96 57 70	HCD	[1097.6]VHVV[285.1]TTS[199.1]		0
20150528_0226_10xdil.raw	13509	QTPVVGVVYQLEFK	1	62.7	14	803.947	2	48.8634	18883.8	1605.88	1.8		24 24 31 61 79 66 60 84 70 36 83 94 75 92	HCD	[1183.7]E[147.1]K		12608
20150528_0226_10xdil.raw	9481	NQPLSLLTTQPHR	3	62.7	13	752.922	2	39.7834	11703247	1503.82	9.3		18 19 22 55 90 96 90 60 87 79 38 65 98	HCD	[452.2]SLL[564.3]R		11533
20150529_0226_10xdil.raw	10176	K(+57.02)(+57.02)KDPLMVLLQVVVPTQYVK	3	62.7	19	771.449	3	36.4271	325738	2311.33	-4	Carbamidomethylation (DHKE, X@N-term)	28 38 61 48 45 24 36 34 31 28 87 98 97 94 86 82 87 91 99	HCD	[1321.8]VVP[392.2]VK		19412
20150529_0226_10xdil.raw	7497	LPTVPVLTQYVK	1	62.7	12	679.407	2	31.1929	47025.6	1356.8	-1.8		26 27 46 89 48 71 97 85 80 42 53 87	HCD	[606.4]L[619.3]		15550
20150529_0226_10xdil.raw	10231	TATGVPVVFE(+57.02)D(+57.02)VANR	3	62.7	15	563.624	3	36.7847	1.21201e+06	1687.85	-0.8	Carbamidomethylation (DHKE, X@N-term)	45 43 59 95 98 93 89 73 24 25 62 28 35 72 98	HCD	[273.1]GVP[987.5]R		6985
20150529_0226_10xdil.raw	10606	FPPLQNPLTAEAVVPVTKDFK	5	62.7	21	771.097	3	37.2735	32941.8	2310.26	3.1		75 48 33 33 33 42 47 53 44 31 34 25 88 99 99 99 99 96 86 61 93	HCD	[1377.7]VPVTK[262.1]K		19409
20150529_0226_10xdil.raw	7750	K(+57.02)(+57.02)PDYTEKDYDYQLEPHLSAARNELADFR	4	62.7	28	875.424	4	31.6388	309514	3497.65	4.9	Carbamidomethylation (DHKE, X@N-term)	15 12 31 44 39 48 57 98 75 78 87 69 34 58 98 98 99 97 62 43 34 74 89 85 34 43 58 97	HCD	[918.4]D[811.3]PHLS[987.5]R		21920
20150529_0226_10xdil.raw	7477	LTTVVVFGPR	2	62.7	10	544.825	2	31.2854	5559236	1087.64	-3		27 34 49 58 57 52 82 75 94 99	HCD	[816.5]PR		5611
20150528_0226_10xdil.raw	12315	E(+57.02)(+57.02)NMLPE(+57.02)WGKPPAMVALEEALNVR	8	62.7	23	922.462	3	46.6649	69789.1	2764.37	-1.1	Carbamidomethylation (DHKE, X@N-term)	25 27 22 37 27 36 58 56 53 38 32 40 91 98 99 99 100 100 98 97 50 64 94	HCD	[1463.7]MVALEEAL[213.1]R		14521
20150529_0226_10xdil_steppedNCE.raw	8320	L(+57.02)PPLH(+57.02)AAGPGKAANR	1	62.7	15	792.447	2	36.6306	102727	1582.87	6.9	Carbamidomethylation (DHKE, X@N-term)	85 91 60 53 38 83 89 89 75 21 21 29 41 65 99	HCD	[170.1]P[1141.6]R		20199
20150529_0226_10xdil_steppedNCE.raw	8612	LTETVPVVMPSWC(+57.02)KR	5	62.7	15	601.653	3	37.2762		1801.92	8.4	Carbamidomethylation	52 76 94 94 95 91 91 70 25 28 45 26 35 40 76	HCD	[214.1]ETVPV[1044.5]		0
20150529_0226_10xdil_steppedNCE.raw	8973	FPPLSPTSVQ(+0.98)VVPVTQVYK	4	62.7	19	1044.08	2	38.2686		2086.14	2	Deamidation (NQ)	80 62 68 64 33 21 31 51 93 93 98 99 55 52 92 78 21 28 73	HCD	[826.4]VQ(+0.98)VV[196.1]T[518.3]		0
20150529_0226_10xdil.raw	10182	V(+57.02)VPQHR	1	62.6	6	792.452	1	36.4504	62940.2	791.44	5.4	Carbamidomethylation (DHKE, X@N-term)	40 42 71 75 58 90	HCD	[617.3]R		20026
20150528_0226_10xdil.raw	9102	DGENDKR	1	62.6	7	417.189	2	39.631	34137.9	832.367	-3.8		93 21 37 29 83 83 94	HCD	D[543.2]R		1505
20150528_0226_10xdil.raw	14556	DPPVVN(+0.98)NWNNFR	4	62.6	12	736.852	2	50.8556	7845.99	1471.68	3.3	Deamidation (NQ)	49 92 95 93 96 70 81 61 20 17 22 55	HCD	[115.0]PPVV[946.4]		11077
20150528_0226_10xdil.raw	12026	K(+57.02)(+57.02)KLLLPKGRRRAVLGYN(+0.98)SLNR	6	62.6	21	856.523	3	46.1393	1.02198e+06	2566.53	7.2	Carbamidomethylation (DHKE, X@N-term); Deamidation (NQ)	25 27 42 41 41 34 41 37 44 55 56 96 97 98 92 92 94 82 81 54 89	HCD	[1402.9]AVLGYN(+0.98)[470.3]		13611
20150528_0226_10xdil.raw	10825	R(+57.02)K(+57.02)KKSPFAATVYVR	3	62.6	14	589.016	3	43.3906		1764.02	5.9	Carbamidomethylation (DHKE, X@N-term)	16 17 25 50 83 95 97 93 87 39 41 55 80 99	HCD	[741.5]PFA[533.3]R		0
20150528_0226_10xdil.raw	8267	FPYPFLSEFH(+57.02)K	2	62.6	11	734.869	2	37.8602		1467.72	3.5	Carbamidomethylation (DHKE, X@N-term)	55 25 71 68 83 95 93 49 25 30 95	HCD	[651.3]LS[470.2]K		0
20150529_0226_10xdil.raw	9829	N(+57.02)(+0.98)VPLVGFAK	3	62.6	9	1002.57	1	35.8869	41723.4	1001.55	6.7	Carbamidomethylation (DHKE, X@N-term); Deamidation (NQ)	23 24 37 98 99 95 61 51 77	HCD	[367.2]LVG[346.2]		23018
20150529_0226_10xdil.raw	11488	EPQK(+57.02)LYLSAE(+57.02)C(+57.02)NPVVPVTQYVK	2	62.5	22	892.795	3	38.9415	45801.5	2675.36	-0.1	Carbamidomethylation; Carbamidomethylation (DHKE, X@N-term)	90 68 48 33 40 43 41 62 51 25 26 61 76 93 95 69 85 99 90 37 54 90	HCD	E[1514.7]VV[196.1]TQ[262.1]K		22176
20150529_0226_10xdil.raw	7276	GPELVFVNVNESYVK	3	62.5	15	847.435	2	30.918	582296	1692.87	-9.9		34 32 67 75 73 79 98 97 95 87 83 19 28 34 37	HCD	[642.3]VNV[720.3]		21414
20150529_0226_10xdil_steppedNCE.raw	9055	A(+57.02)PPLTTPVVVQFD(+57.02)DPPVVQPPNK	2	62.5	23	857.135	3	38.4519	2.37797e+06	2568.36	10	Carbamidomethylation (DHKE, X@N-term)	68 71 61 52 70 92 87 91 93 72 29 16 18 43 30 57 91 93 78 66 61 33 64	HCD	[536.3]T[97.1]VV[855.4]VV[564.3]		21814
20150529_0226_10xdil.raw	10676	FPPLQSTGTVQVVPVTQYVK	2	62.5	20	1094.61	2	37.3878		2187.19	4.6		52 46 70 80 46 34 27 24 67 23 31 93 93 85 90 92 86 50 69 93	HCD	[1155.6]VV[97.1]VT[390.2]K		0
20150529_0226_10xdil_steppedNCE.raw	9418	FAVQPPNK	0	62.5	8	900.5	1	39.6511	24220.7	899.486	6.9		49 43 89 86 86 40 39 68	HCD	[881.5]		22432
20150529_0226_10xdil_steppedNCE.raw	5783	LTGLQENAR	1	62.5	9	501.269	2	29.5278	506039	1000.53	-7.5		56 53 89 90 77 73 25 29 70	HCD	[271.2]L[598.3]		3488
20150529_0226_10xdil_steppedNCE.raw	8140	DPPVVVANR	3	62.5	9	483.768	2	36.1007	648357	965.529	-7.2		35 73 85 92 96 96 37 20 28	HCD	[309.1]VVV[341.2]		3006
20150529_0226_10xdil.raw	11468	FPPLQVFAAKQVVVPTQVYK	6	62.5	20	753.763	3	38.9956	387018	2258.28	-7.1		43 35 48 63 40 30 28 32 34 36 88 100 100 98 96 99 92 43 57 89	HCD	[1226.7]VVVPTQ[390.2]		18745
20150529_0226_10xdil.raw	12016	EPGAVFKVVPVTQYVK	1	62.5	16	881.009	2	39.935		1759.99	9.1		94 71 41 25 24 28 41 93 85 52 60 91 83 51 69 94	HCD	E[599.3]V[295.2]T[390.2]K		0
20150529_0226_10xdil.raw	9580	LTDLAVMHLQEDAFPTMC(+57.02)R	3	62.5	19	750.023	3	35.4294	161334	2247.05	-1.1	Carbamidomethylation	52 29 47 49 62 65 23 17 86 86 87 94 95 95 85 40 21 58 94	HCD	[1250.6]DAF[489.2]R		18599
20150528_0226_10xdil.raw	11316	L(+57.02)QLLK(+57.02)RH(+57.02)LVDVVDVK	2	62.5	15	649.39	3	44.6979	1.15406e+06	1945.15	0.1	Carbamidomethylation (DHKE, X@N-term)	49 50 58 31 22 21 30 83 83 92 84 61 76 98 100	HCD	[1271.8]D[313.2]VK		8346
20150528_0226_10xdil.raw	9711	KC(+57.02)PSFSDLTGESR	1	62.4	13	742.343	2	40.8602		1482.68	-3.7	Carbamidomethylation	59 60 90 85 83 70 75 82 30 18 33 34 93	HCD	[288.1]P[923.4]R		0
20150529_0226_10xdil_steppedNCE.raw	8471	T(+57.02)PQTDLLRRR	1	62.4	10	656.87	2	36.8818	13503.6	1311.74	-9.4	Carbamidomethylation (DHKE, X@N-term)	24 18 33 88 89 86 93 75 70 48	HCD	[712.3]L[468.3]		14389
20150529_0226_10xdil.raw	7321	D(+57.02)(+57.02)GSYKSMGLGALTGANKGVSH(+57.02)K	5	62.4	22	783.726	3	30.906	164787	2348.15	1.3	Carbamidomethylation (DHKE, X@N-term)	40 36 59 71 50 43 34 57 97 98 99 100 99 89 32 26 28 34 84 81 44 72	HCD	[882.4]LGALT[935.5]		19782
20150529_0226_10xdil.raw	10791	L(+57.02)GPSSH(+57.02)D(+57.02)LNVVVPTQYVK	3	62.4	18	1062.56	2	37.7637	3.95988e+06	2123.1	-0.5	Carbamidomethylation (DHKE, X@N-term)	23 36 97 73 43 22 18 23 25 83 88 94 96 98 89 47 71 97	HCD	[227.1]P[965.5]VPT[390.2]K		23235
20150529_0226_10xdil.raw	10342	QNPPLGLLHVLC(+57.02)K	2	62.4	13	744.914	2	36.9752	470102	1487.83	-9.9	Carbamidomethylation	28 25 41 84 98 93 51 40 22 81 90 67 91	HCD	[436.2]LG[462.3]L[160.0]K		18423
20150528_0226_10xdil.raw	14752	SLQ(+0.98)PPLTQGTH(+57.02)HLMQPNPK	6	62.4	19	728.042	3	51.4155	752656	2181.1	2.5	Carbamidomethylation (DHKE, X@N-term); Deamidation (NQ)	30 32 61 100 99 99 99 96 97 45 29 17 34 21 76 67 73 40 69	HCD	[329.2]PPLTQG[1240.6]		10884
20150529_0226_10xdil_steppedNCE.raw	6759	V(+57.02)VSPLDTAN(+0.98)DER	1	62.4	12	687.331	2	32.1988		1372.65	0.7	Carbamidomethylation (DHKE, X@N-term); Deamidation (NQ)	21 21 33 67 96 88 79 86 86 87 46 37	HCD	[439.2]L[802.3]		0
20150529_0226_10xdil.raw	11448	EPEVKAQK(+57.02)C(+57.02)QLFPPVVPVTQVYK	6	62.4	23	914.502	3	38.825		2740.46	8.4	Carbamidomethylation; Carbamidomethylation (DHKE, X@N-term)	91 49 51 30 36 41 42 33 38 85 55 33 30 73 100 100 96 97 99 92 33 42 85	HCD	E[1579.8]VVPVTQ[390.2]		0
20150529_0226_10xdil_steppedNCE.raw	6130	A(+57.02)PGGLEKTLTGAYVK	1	62.4	15	781.432	2	30.5815	296032	1560.85	-1.1	Carbamidomethylation (DHKE, X@N-term)	28 23 30 44 75 75 67 79 84 97 89 82 35 46 80	HCD	[923.5]T[518.3]		19824
20150529_0226_10xdil_steppedNCE.raw	7788	LPKLLLLTQTPVVVEE(+57.02)NNFR	5	62.3	20	794.129	3	35.0133		2379.35	4.7	Carbamidomethylation (DHKE, X@N-term)	41 27 28 27 45 95 96 67 57 95 96 97 97 92 82 56 20 24 37 69	HCD	[564.4]LL[229.1]TPVVV[846.4]		0
20150528_0226_10xdil.raw	12301	K(+57.02)PATQTLK(+57.02)KKKKSTEELLN(+0.98)AFK	7	62.3	22	662.389	4	46.7692	9206988	2645.51	5.8	Carbamidomethylation (DHKE, X@N-term); Deamidation (NQ)	23 18 26 36 45 34 25 18 19 32 79 94 100 99 99 100 99 94 89 85 72 88	HCD	[1365.8]KSTEELL[461.2]		8780
20150528_0226_10xdil.raw	14270	LTFSSYPMMMR	2	62.3	11	682.316	2	50.2771	171295	1362.61	2.6		98 45 30 25 45 96 93 89 69 55 41	HCD	L[422.2]YP[549.2]		9538
20150528_0226_10xdil.raw	11951	QTGVLPLHEVSYK	5	62.3	13	735.899	2	45.9959	329936	1469.79	-2.5		36 22 20 28 84 95 99 94 97 93 60 45 39	HCD	[498.3]PLHEV[378.2]		11048
20150528_0226_10xdil.raw	7518	TKKPVPPER	2	62.3	9	526.315	2	36.2244		1050.62	-2		37 49 72 92 51 32 39 94 94	HCD	[357.2]P[293.2]ER		0
20150528_0226_10xdil.raw	15502	S(+57.02)LNQPLAAHTRTPVVVPNDTQPHR	4	62.3	24	902.477	3	52.5336	8662554	2704.42	-2.6	Carbamidomethylation (DHKE, X@N-term)	64 72 80 94 98 99 95 80 28 29 22 25 53 82 95 87 57 18 33 66 65 23 36 93	HCD	[371.2]QPLA[762.4]V[888.4]R		14279
20150529_0226_10xdil.raw	11822	FPPLQTDVVDVVVGAFK	2	62.3	17	916.004	2	39.6432	42323.7	1829.99	0.1		61 48 56 64 52 45 53 81 78 39 37 94 95 81 77 39 59	HCD	[1210.6]VV[403.2]		22447
20150528_0226_10xdil.raw	9167	YPFNSGPNK	4	62.3	9	512.248	2	39.9028	2.78242e+06	1022.48	0.1		100 100 100 94 40 24 22 28 53	HCD	YPFN[483.2]		3226
20150528_0226_10xdil.raw	13329	TLPAGAVVVPTQYVK	2	62.3	15	771.949	2	48.4802	20100.2	1541.88	1.7		24 39 41 49 39 34 58 98 92 84 78 62 85 67 85	HCD	[609.3]VV[716.4]		12042
20150529_0226_10xdil_steppedNCE.raw	6420	AVGK(+57.02)PLEPYEPPR	2	62.3	13	503.937	3	31.2994		1508.8	-5.4	Carbamidomethylation (DHKE, X@N-term)	18 17 21 78 92 90 89 70 38 57 69 82 89	HCD	[412.2]PL[868.4]		0
20150528_0226_10xdil.raw	13462	TLPN(+0.98)HVVVPVTQYVK	3	62.3	15	847.981	2	48.7215	29020.3	1693.94	4.3	Deamidation (NQ)	29 50 39 34 10 41 99 99 92 89 95 91 36 46 85	HCD	[662.3]VVP[99.1]TQ[390.2]		13488
20150529_0226_10xdil.raw	9722	LLTNLADC(+57.02)HMADPVAVLDVVSELLAGPR	5	62.3	28	997.182	3	35.8053	209435	2988.54	-6.1	Carbamidomethylation	95 61 70 69 71 60 56 25 11 14 30 39 26 87 96 97 98 98 97 36 24 49 87 97 94 47 34 76	HCD	L[1437.6]AVLDV[428.2]LA[310.2]		22994
20150529_0226_10xdil.raw	10431	GPELPPAVVPVTQYVK	5	62.2	16	847.486	2	36.9597	49210.4	1692.95	7.4		26 24 56 60 37 31 50 98 98 95 92 95 73 37 45 79	HCD	[661.3]VVPVT[518.3]		21416
20150528_0226_10xdil.raw	10855	V(+57.02)AVKKLSPPPLTASGK(+57.02)PER	5	62.2	19	697.076	3	43.4162	1.70468e+06	2088.21	0.7	Carbamidomethylation (DHKE, X@N-term)	27 29 47 52 45 45 43 49 82 99 99 99 98 94 24 23 33 96 98	HCD	[976.6]PLTAS[339.2]ER		10010
20150529_0226_10xdil.raw	7182	EPGLVFVLPVTYR	1	62.2	13	745.418	2	30.5902	8809.26	1488.83	-8.4		59 29 42 67 85 78 47 46 83 86 46 49 93	HCD	[1314.7]R		18461
20150528_0226_10xdil.raw	15197	FPPLQFMC(+57.02)ANVVVPTQVYK	6	62.2	19	746.717	3	52.2187	1347356	2237.14	-3.3	Carbamidomethylation	42 35 53 74 52 42 24 34 30 51 100 100 99 99 99 93 28 40 87	HCD	[1205.5]VVVPTQ[390.2]		11362
20150529_0226_10xdil.raw	12363	EPVKVVVPTQYVK	2	62.2	13	743.433	2	40.4836	34076.9	1484.86	-5.7		31 16 28 57 98 97 62 49 87 79 48 64 91	HCD	[453.3]VV[687.4]K		18363
20150529_0226_10xdil.raw	11516	N(+0.98)PPVVVPFVPPNGAK	3	62.2	15	766.921	2	38.982		1531.84	-7.5	Deamidation (NQ)	92 83 90 91 92 82 60 16 76 93 55 26 15 19 41	HCD	N(+0.98)[97.1]PVV[442.3]P[467.2]		0
20150528_0226_10xdil.raw	13336	T(+57.02)ATPVVVQPEGQYVK	3	62.2	15	836.949	2	48.7843	1.72882e+06	1671.88	0.4	Carbamidomethylation (DHKE, X@N-term)	20 34 97 85 91 99 96 26 13 32 75 76 45 58 87	HCD	[229.1]T[97.1]VVV[929.5]		13319
20150529_0226_10xdil.raw	7914	EWPTAFTNPVTLHLQVPDVDAASFGR	6	62.2	26	956.821	3	32.0231		2867.42	5.4		28 23 36 57 93 89 29 29 40 55 91 99 100 99 94 90 34 48 79 85 34 28 66 30 63 98	HCD	[513.2]A[558.3]TLHLQV[859.4]R		0
20150529_0226_10xdil.raw	8851	LPGPSVKPKAGLLVN(+0.98)VVN(+0.98)VK	2	62.2	20	677.739	3	34.067	315788	2030.21	-8.7	Deamidation (NQ)	42 29 33 36 48 49 42 31 37 74 49 60 90 89 90 92 76 82 95 99	HCD	[1144.7]L[99.1]N(+0.98)V[214.1]VK		15459
20150529_0226_10xdil_steppedNCE.raw	5735	MLYPFK(+57.02)QPEMK	1	62.2	11	734.868	2	29.3639		1467.73	-2.6	Carbamidomethylation (DHKE, X@N-term)	25 49 92 83 81 41 27 37 66 84 99	HCD	[244.1]Y[914.4]K		0
20150528_0226_10xdil.raw	7570	L(+57.02)GPPLMNFR	2	62.1	9	551.299	2	36.5431	262636	1100.58	3.6	Carbamidomethylation (DHKE, X@N-term)	35 61 100 98 88 21 29 34 94	HCD	[227.1]PP[505.2]R		4540
20150529_0226_10xdil.raw	2976	HSALAVR	2	62.1	7	377.222	2	15.6983	111439	752.429	0		95 95 56 39 33 35 82	HCD	HS[510.3]		1121
20150529_0226_10xdil.raw	8630	ATGLPPTTLK(+57.02)FNLVVESHPR	2	62.1	20	745.415	3	33.5861		2233.22	0.2	Carbamidomethylation (DHKE, X@N-term)	40 36 34 56 80 95 92 80 71 46 65 71 74 39 65 74 71 20 40 92	HCD	[439.2]PT[1421.8]R		0
20150529_0226_10xdil.raw	13480	LPGPFPDANR	1	62.1	10	542.28	2	42.4929	830102	1082.55	-5.7		89 71 61 53 90 83 42 16 29 86	HCD	[364.2]F[553.3]		5422
20150529_0226_10xdil.raw	6484	ANFYLQQGGK	3	62.1	10	563.288	2	29.2421	10601.3	1124.56	0.7		34 49 96 98 95 38 31 32 50 97	HCD	[185.1]FYL[370.2]K		6964
20150528_0226_10xdil.raw	9826	LPGPFPYNDYPFN(+0.98)LYK(+57.02)	2	62.1	16	1001.99	2	41.1107		2001.95	7.5	Carbamidomethylation (DHKE, X@N-term); Deamidation (NQ)	92 79 84 77 68 44 41 26 43 87 83 93 93 27 17 39	HCD	L[1147.5]FN(+0.98)[405.2]		0
20150529_0226_10xdil_steppedNCE.raw	3795	H(+57.02)SDFPK	2	62.1	6	394.194	2	19.9904	256550	786.366	9.2	Carbamidomethylation (DHKE, X@N-term)	24 22 39 89 98 100	HCD	[543.2]PK		1485
20150528_0226_10xdil.raw	8835	TEVLVYSAK	1	62.1	9	505.282	2	39.0271	33230.1	1008.55	-0.1		29 40 41 91 89 49 50 71 99	HCD	[329.2]L[420.2]K		3063
20150529_0226_10xdil_steppedNCE.raw	7871	ALTDLVHMLGAEN(+0.98)AFD(+57.02)ETSR	7	62	20	750.021	3	35.2144	100317	2247.05	-3.4	Carbamidomethylation (DHKE, X@N-term); Deamidation (NQ)	56 47 48 62 65 54 22 25 95 91 91 97 94 96 95 67 33 21 26 56	HCD	[880.4]LGAEN(+0.98)AF[589.2]		18748
20150529_0226_10xdil.raw	11405	FPPLGAVVFNAVVVPTQYVK	1	62	20	715.748	3	38.7507		2144.2	9.3		74 51 52 55 40 48 60 46 38 33 75 85 96 70 63 93 85 41 52 85	HCD	[1211.7]V[196.1]T[518.3]		0
20150529_0226_10xdil_steppedNCE.raw	8997	A(+57.02)PTKQEPPLNE(+57.02)EEVVVPTQVYK	6	62	22	870.453	3	38.3573	83143.4	2608.34	-1	Carbamidomethylation (DHKE, X@N-term)	45 33 34 31 45 88 95 35 30 28 33 59 69 95 98 95 94 98 90 36 47 85	HCD	[711.4]P[768.3]VVVPTQ[390.2]		22004
20150528_0226_10xdil.raw	12541	LLNAR	0	62	5	586.363	1	47.0935	103938	585.36	-7.7		75 86 75 46 28	HCD	[567.3]	MUL75393.1;MUL78011.1;MUL79380.1;MUM09492.1;MUM10442.1;MUM13962.1;MUM20307.1;MUM20869.1;MUM47072.1;WP_155919226.1;WP_155938781.1;WP_162460131.1	5972
20150529_0226_10xdil.raw	11385	FPPLAGAVVVPTQYVK	2	62	16	843.488	2	38.7349	251365	1684.96	3.8		70 58 63 61 36 26 44 93 97 70 51 85 74 35 47 82	HCD	[653.4]VV[815.5]		21362
20150529_0226_10xdil_steppedNCE.raw	8914	FPPLQYVVVVPLTKDFK	2	62	17	664.052	3	38.1031		1989.13	0.8		47 36 38 46 38 35 44 96 98 84 84 95 87 68 68 24 65	HCD	[844.4]VV[196.1]L[619.3]		0
20150528_0226_10xdil.raw	15149	FPPLGAFVLTVAVVPTQYVK	1	62	20	716.082	3	51.9976		2145.22	0.1		76 64 69 71 49 43 35 29 28 24 77 89 97 77 70 96 77 37 48 82	HCD	[1212.7]V[196.1]T[518.3]		0
20150529_0226_10xdil.raw	7484	LPGPYLTQTWD(+57.02)GRTPPFGPR	1	62	20	771.737	3	31.1644		2312.17	8.1	Carbamidomethylation (DHKE, X@N-term)	61 50 74 87 87 56 36 38 84 40 40 86 80 64 43 56 71 24 68 94	HCD	[2138.1]R		0
20150528_0226_10xdil.raw	13373	LPK(+57.02)TLASNAER	2	62	11	628.857	2	48.549	11962.4	1255.69	8.5	Carbamidomethylation (DHKE, X@N-term)	61 41 48 85 80 29 27 49 73 92 97	HCD	[952.5]ER		7643
20150529_0226_10xdil.raw	10044	K(+57.02)(+57.02)GGPEVAAGVKLEEHVVVPTQYVK	6	62	24	883.489	3	36.2973		2647.43	4.1	Carbamidomethylation (DHKE, X@N-term)	28 22 30 30 43 30 28 24 20 29 45 96 98 98 96 99 100 88 84 96 85 58 69 91	HCD	[1050.6]LEEHVV[196.1]T[390.2]K		0
20150529_0226_10xdil.raw	11401	A(+57.02)KSAAPPENNGNVVVPTQVYK	6	61.9	21	747.391	3	38.7511	53027	2239.16	-3.6	Carbamidomethylation (DHKE, X@N-term)	22 26 55 73 76 64 36 46 31 26 25 56 99 100 98 97 99 92 37 52 90	HCD	[1207.6]VVVPTQ[262.1]K		18531
20150529_0226_10xdil.raw	9999	TFEVLVYTK(+57.02)	3	61.9	9	578.817	2	36.2664	347817	1155.62	2.1	Carbamidomethylation (DHKE, X@N-term)	39 35 66 96 98 95 43 31 54	HCD	[377.2]VLV[449.2]		8153
20150529_0226_10xdil.raw	18209	F(+57.02)PMK	0	61.9	4	579.293	1	53.8192	9185138	578.289	-5.6	Carbamidomethylation (DHKE, X@N-term)	74 29 58 86	HCD	[560.3]		8181
20150528_0226_10xdil.raw	8780	FPK(+57.02)E(+57.02)GLAEC(+57.02)C(+57.02)H(+57.02)QEENTLAR	7	61.9	19	615.785	4	38.9865		2459.1	6.6	Carbamidomethylation; Carbamidomethylation (DHKE, X@N-term)	43 29 30 31 42 58 49 61 48 38 35 45 94 96 91 92 95 99 100	HCD	[1627.7]EENTLAR		0
20150528_0226_10xdil.raw	10017	T(+57.02)AEVYPLHN(+0.98)K	1	61.9	10	615.312	2	41.5733	485005	1228.61	0.7	Carbamidomethylation (DHKE, X@N-term); Deamidation (NQ)	22 31 76 73 87 89 82 16 46 98	HCD	[1082.5]K		7162
20150529_0226_10xdil.raw	10689	K(+57.02)(+57.02)TKTTVVVPTQYVK	2	61.8	14	853.502	2	37.4088		1704.98	6.5	Carbamidomethylation (DHKE, X@N-term)	17 18 32 56 69 95 98 75 69 94 77 28 45 91	HCD	[616.4]VV[196.1]T[390.2]K		0
20150529_0226_10xdil.raw	11402	FPPLQVEMVAVVVPTQYVK	3	61.8	19	1072.59	2	38.3384	3.71003e+06	2143.18	-6.7		63 55 72 71 29 23 25 9 61 93 99 99 72 65 96 79 33 45 83	HCD	[1040.5]AVV[196.1]T[518.3]		23264
20150529_0226_10xdil.raw	10107	KTPQPAVPVTGAYVK	3	61.8	15	778.452	2	36.4066		1554.88	7.5		42 31 29 32 30 74 83 90 93 92 78 74 48 54 78	HCD	[721.4]PVT[518.3]		0
20150529_0226_10xdil.raw	10764	FPPLTSSPVNRK(+57.02)D(+57.02)VVPVTQYVK	5	61.8	22	862.482	3	37.8787	5859783	2584.4	9.3	Carbamidomethylation (DHKE, X@N-term)	72 52 64 75 76 61 55 47 44 20 13 20 45 98 98 97 97 98 89 30 38 71	HCD	[1552.8]VVPVT[518.3]		21695
20150528_0226_10xdil.raw	10650	VVGSVPPNK	1	61.8	9	448.765	2	42.9882	97479.1	895.513	3.6		70 51 34 34 78 90 53 82 64	HCD	[441.3]P[339.2]		1917
20150529_0226_10xdil.raw	12067	S(+57.02)LTTVVVPTKFDK	2	61.8	13	746.432	2	40.2865	110510	1490.83	9.8	Carbamidomethylation (DHKE, X@N-term)	22 25 34 53 92 98 84 77 92 63 29 51 82	HCD	[459.2]VV[196.1]T[518.3]		18494
20150528_0226_10xdil.raw	10729	SPLAASRKYALTVTLVEAR	4	61.8	19	682.734	3	43.3366	852073	2045.16	7.7		59 52 77 74 39 27 21 24 34 93 97 95 92 78 77 59 44 46 85	HCD	[973.5]ALTV[669.4]		9564
20150528_0226_10xdil.raw	9963	LPPGHVVPVTQYVK	1	61.7	14	767.449	2	41.6828	517907	1532.87	8.1		32 57 42 30 22 55 92 83 83 87 84 38 58 99	HCD	[600.3]V[687.4]K		11947
20150529_0226_10xdil.raw	12281	TLERNVVPTGVSFK	1	61.7	14	773.932	2	40.4224		1545.85	-0.8		21 23 37 28 76 90 64 64 92 64 63 77 74 92	HCD	[613.3]V[196.1]T[390.2]K		0
20150528_0226_10xdil.raw	12064	Y(+57.02)KAEPQREQLGWQVPLFLNLD(+57.02)K	6	61.7	22	929.501	3	46.1106	16685	2785.46	9.6	Carbamidomethylation (DHKE, X@N-term)	85 46 56 59 31 31 26 30 19 28 30 44 90 92 90 93 94 95 84 82 60 94	HCD	[1542.8]QVPLFL[399.2]K		14613
20150529_0226_10xdil.raw	8133	A(+57.02)PNLPTTLVVPVTQYVK	5	61.7	17	949.043	2	32.7387	24227320	1896.07	-0.1	Carbamidomethylation (DHKE, X@N-term)	38 29 35 51 22 21 31 79 99 98 94 96 97 83 37 49 87	HCD	[864.5]VVPVT[518.3]		22735
20150529_0226_10xdil_steppedNCE.raw	7907	VPVVLLYDTH(+57.02)LAGPVK	1	61.7	16	889.514	2	35.3334		1777.01	0.4	Carbamidomethylation (DHKE, X@N-term)	21 28 44 49 88 86 71 63 45 60 90 55 46 57 89 96	HCD	[1193.6]L[324.2]K		0
20150529_0226_10xdil.raw	7721	SYE(+57.02)PGSEVDLPALTDK	2	61.7	16	889.427	2	31.6336		1776.84	-1.5	Carbamidomethylation (DHKE, X@N-term)	37 35 46 89 30 22 34 84 96 97 61 66 85 34 70 100	HCD	[905.4]DL[497.2]K		0
20150529_0226_10xdil_steppedNCE.raw	8945	V(+57.02)STLTPNGVHEFLYLVNAGPAGK(+57.02)	5	61.7	23	833.446	3	38.183	72958.5	2497.3	7.9	Carbamidomethylation (DHKE, X@N-term)	24 26 43 54 53 50 54 43 36 22 65 54 95 98 99 98 95 82 84 89 82 23 49	HCD	[1338.7]LYLVN[538.3]		21340
20150529_0226_10xdil_steppedNCE.raw	9053	K(+57.02)(+57.02)KQVVPVTPQHR	2	61.7	12	765.95	2	38.4507	31818.4	1529.88	3.8	Carbamidomethylation (DHKE, X@N-term)	22 22 34 91 92 68 70 69 61 75 46 90	HCD	[441.3]VV[659.3]R		19398
20150529_0226_10xdil_steppedNCE.raw	9239	LPPTKMVVPLTYAVK(+57.02)	2	61.7	15	572.005	3	39.0237		1712.99	1.8	Carbamidomethylation (DHKE, X@N-term)	31 40 48 46 38 35 97 92 86 94 90 76 29 33 91	HCD	[667.4]VV[97.1]LT[333.2]K(+57.02)		0
20150529_0226_10xdil_steppedNCE.raw	9612	LPTAAVVPVTQYVK	2	61.7	14	743.439	2	40.3561	9499.98	1484.86	2.4		53 35 51 51 60 96 97 49 54 90 82 33 40 74	HCD	[453.3]VV[196.1]T[518.3]		18573
20150528_0226_10xdil.raw	15148	FPPLQMTVVPVTQYVK	4	61.6	16	924.009	2	52.0082	4071.8	1846.01	-1.9		52 35 40 53 43 22 39 92 97 93 90 85 80 40 47 77	HCD	[814.4]VVPV[619.3]		14546
20150528_0226_10xdil.raw	12069	T(+57.02)ATVPVVPFPQGPK(+57.02)	2	61.6	14	776.425	2	46.5284	17117046	1550.85	-6.8	Carbamidomethylation (DHKE, X@N-term)	23 30 57 64 75 96 98 81 42 80 77 64 24 52	HCD	[526.3]VV[808.4]		12126
20150529_0226_10xdil_steppedNCE.raw	7086	TAAVVPPNK	2	61.6	9	448.765	2	33.0835	152391	895.513	2.9		30 29 35 71 94 92 88 49 67	HCD	[342.2]VP[339.2]		2311
20150529_0226_10xdil_steppedNCE.raw	6109	W(+57.02)FPVDGR	3	61.6	7	467.234	2	30.434		932.45	3.5	Carbamidomethylation (DHKE, X@N-term)	24 22 23 79 92 94 99	HCD	[586.3]DGR		0
20150529_0226_10xdil_steppedNCE.raw	9211	FPPLTRN(+0.98)KTH(+57.02)VVPDVVPVTQVYK	3	61.6	23	898.16	3	38.9952	77443.2	2691.47	-5.7	Carbamidomethylation (DHKE, X@N-term); Deamidation (NQ)	39 31 49 75 61 51 91 81 86 26 22 24 31 95 98 97 84 77 94 80 23 29 71	HCD	[711.4]N(+0.98)[662.4]DVV[196.1]T[518.3]		22399
20150529_0226_10xdil.raw	7415	VSGVPNLN(+0.98)TADDER	3	61.6	14	744.354	2	31.0561	104344	1486.69	1.8	Deamidation (NQ)	25 27 36 71 95 91 91 69 60 87 86 30 24 70	HCD	[342.2]PNL[802.3]		18408
20150528_0226_10xdil.raw	7829	KDPPVPK	0	61.6	7	780.458	1	36.774	108138	779.454	-3.7		35 57 73 62 50 75 79	HCD	[761.4]		12210
20150528_0226_10xdil.raw	12136	DEVLLQTKPK(+57.02)K(+57.02)KVTDLLLNLK	5	61.6	21	638.39	4	46.2301	2.36778e+06	2549.52	5.7	Carbamidomethylation (DHKE, X@N-term)	33 38 54 62 44 33 36 39 33 34 27 35 89 98 98 99 99 97 78 69 98	HCD	[1621.0]TDLLL[227.1]K		8032
20150528_0226_10xdil.raw	12136	DEVLLQTKPK(+57.02)K(+57.02)KVTDLLLNLK	5	61.6	21	638.389	4	46.1571	2.45251e+06	2549.52	4.7	Carbamidomethylation (DHKE, X@N-term)	33 38 54 62 44 33 36 39 33 34 27 35 89 98 98 99 99 97 78 69 98	HCD	[1621.0]TDLLL[227.1]K		8031
20150529_0226_10xdil_steppedNCE.raw	8127	WSRNRLTQK(+57.02)HLQQLLAK	3	61.6	17	545.07	4	35.9365	35108.3	2176.23	7.7	Carbamidomethylation (DHKE, X@N-term)	62 53 42 33 31 38 34 36 35 32 97 89 87 94 98 97 88	HCD	[1363.7]L[256.1]LLA[128.1]		5790
20150528_0226_10xdil.raw	7597	N(+57.02)LLTTGAYVK	1	61.6	10	568.819	2	36.451	7906.34	1135.62	-0.8	Carbamidomethylation (DHKE, X@N-term)	20 39 73 82 95 47 40 49 71 99	HCD	[498.3]T[390.2]K		5246
20150529_0226_10xdil.raw	7329	GLPPFPDSMGYPFPGPAPR	5	61.6	19	1000.5	2	30.8923		1998.97	5.7		18 28 42 62 57 39 46 27 22 48 90 90 97 96 94 71 68 76 98	HCD	[998.5]YPFPG[265.1]R		0
20150528_0226_10xdil.raw	9048	TPNNPSKDFSLMK	2	61.6	13	739.871	2	39.5446		1477.72	2.6		23 17 28 52 78 68 51 91 91 71 68 63 100	HCD	[738.4]DF[331.2]K		0
20150529_0226_10xdil_steppedNCE.raw	8284	SSYVLGPVVPAGC(+57.02)R	2	61.5	14	731.385	2	36.3547	66864.6	1460.74	7.7	Carbamidomethylation	36 37 56 78 99 96 64 70 89 19 18 30 72 98	HCD	[436.2]LG[680.3]R		17991
20150529_0226_10xdil.raw	7226	QPNLSGLLTTGAYVK	4	61.5	15	781.432	2	30.8195	1.42823e+06	1560.85	-0.8		22 18 38 65 35 23 54 91 94 99 93 86 44 64 99	HCD	[709.4]LTTG[333.2]K		19687
20150528_0226_10xdil.raw	8462	KDPGFAKTQLYDKVPSANPR	3	61.5	20	744.726	3	38.3199		2231.17	-6		37 55 62 42 31 28 34 48 89 92 76 33 23 92 96 90 84 45 74 100	HCD	[972.5]L[406.2]VPS[282.1]R		0
20150528_0226_10xdil.raw	15084	A(+57.02)PNLSLGWPPLDC(+57.02)PVVPVTQYVK	2	61.5	23	869.785	3	51.7674	1.18357e+06	2606.36	-9.3	Carbamidomethylation; Carbamidomethylation (DHKE, X@N-term)	31 28 55 84 87 90 82 66 48 36 26 25 19 26 95 98 87 87 98 89 32 43 83	HCD	[539.3]L[922.4]VV[196.1]T[518.3]		13827
20150529_0226_10xdil.raw	10354	APDLVNVYPFHVK	3	61.5	13	749.902	2	36.8697	149406	1497.8	-5.1		18 13 38 67 73 59 64 93 93 93 42 63 83	HCD	[708.4]YPF[364.2]		18593
20150528_0226_10xdil.raw	9468	K(+57.02)KVPPLTQPHR	1	61.5	11	679.408	2	40.2968	218104	1356.8	2.3	Carbamidomethylation (DHKE, X@N-term)	9 10 21 44 69 94 88 84 79 79 100	HCD	[606.4]L[463.2]R		9373
20150529_0226_10xdil_steppedNCE.raw	8579	SSYVLGPVLHVFDK	2	61.5	14	780.924	2	37.3071	446293	1559.83	-0.4		43 53 71 88 99 96 53 47 37 15 72 30 64 93	HCD	[436.2]LG[807.4]K		19804
20150529_0226_10xdil.raw	11736	FPPLTPYVPVPQPNK	2	61.5	15	847.467	2	39.4389		1692.92	-2.9		70 60 71 75 47 25 27 31 80 93 91 79 66 43 63	HCD	[1011.5]VP[467.2]		0
20150528_0226_10xdil.raw	8279	E(+57.02)(+57.02)GLLH(+57.02)DVLENEQFLGGAAAK	4	61.5	20	761.385	3	37.9502	73144.1	2281.13	-0.3	Carbamidomethylation (DHKE, X@N-term)	35 34 43 29 59 42 35 39 74 43 35 25 88 94 88 84 93 98 93 99	HCD	[1637.8]L[114.0]AAAK		11782
20150529_0226_10xdil.raw	10167	VTGLAVPLEPVQPNPK	0	61.4	16	829.981	2	36.5816	317835	1657.94	4.1		62 31 34 50 59 89 77 89 80 62 72 76 71 32 31 68	HCD	[1639.9]		21046
20150529_0226_10xdil.raw	9071	RVKKKN(+0.98)DPFAALPVR	6	61.4	15	870.525	2	34.4901	68009.2	1739.02	8.6	Deamidation (NQ)	18 17 26 47 61 96 99 92 91 96 99 63 25 20 71	HCD	[639.5]N(+0.98)DPFAA[465.3]		21832
20150528_0226_10xdil.raw	7409	TC(+57.02)SDPGLPPN(+0.98)R	1	61.4	11	607.777	2	35.9824		1213.54	-0.2	Carbamidomethylation; Deamidation (NQ)	50 38 43 62 68 68 46 38 80 88 95	HCD	[1039.4]R		0
20150528_0226_10xdil.raw	12588	FPDLD(+57.02)ANR	1	61.4	8	502.743	2	47.3607	1.32386e+06	1003.47	-1.7	Carbamidomethylation (DHKE, X@N-term)	96 80 59 50 25 37 54 90	HCD	F[682.3]R		2967
20150529_0226_10xdil_steppedNCE.raw	6116	C(+57.02)K(+57.02)QPLTETAAPPDLR	2	61.3	15	877.443	2	30.454		1752.88	-6.4	Carbamidomethylation; Carbamidomethylation (DHKE, X@N-term)	33 28 43 71 78 51 49 25 27 56 96 91 78 96 99	HCD	[1156.6]PP[115.0]LR		0
20150529_0226_10xdil_steppedNCE.raw	6433	ATAPVGVVVPTQYVK	2	61.3	15	764.938	2	31.334		1527.87	-3.1		23 22 25 23 39 62 96 95 80 85 96 84 34 57 99	HCD	[496.3]VV[196.1]T[390.2]K		0
20150529_0226_10xdil.raw	11489	FPPLQFGRLVVVPTQYVK	3	61.3	18	1044.61	2	39.0588	4544919	2087.19	6.7		57 50 68 71 34 12 7 14 94 98 99 72 67 97 87 39 52 88	HCD	[942.5]LVV[196.1]T[518.3]		23161
20150528_0226_10xdil.raw	14524	A(+57.02)KVMKVPFLPAGNVVPVTQYVK	6	61.3	22	814.798	3	50.8073	130344	2441.39	-6	Carbamidomethylation (DHKE, X@N-term)	19 18 22 14 30 41 43 58 63 55 79 88 93 100 100 92 96 98 84 33 44 80	HCD	[1295.7]NVVPVT[518.3]		12811
20150528_0226_10xdil.raw	14500	VPNGTQYVK	1	61.3	9	1005.54	1	50.7325	8750.02	1004.53	2.4		27 21 37 82 93 85 53 63 90	HCD	[367.2]T[390.2]K		15144
20150529_0226_10xdil.raw	11358	S(+57.02)VVPFAR	0	61.3	7	832.472	1	38.7855	134186	831.46	5.7	Carbamidomethylation (DHKE, X@N-term)	26 30 81 82 62 65 83	HCD	[813.4]		21122
20150529_0226_10xdil_steppedNCE.raw	8147	DLPQHDAPEVVDQGFK(+57.02)EFDSTAVLLDVR	9	61.3	28	800.151	4	35.9815		3196.57	2.3	Carbamidomethylation (DHKE, X@N-term)	31 25 24 34 27 52 42 48 73 61 41 42 29 21 22 23 89 94 98 94 94 97 98 99 98 99 77 84	HCD	[1961.9]FDSTAVLLD[255.2]		0
20150529_0226_10xdil.raw	7900	SPFSDLEGPAPR	2	61.3	12	636.809	2	32.074	641968	1271.61	-8.5		56 35 30 26 57 74 59 35 82 83 99 100	HCD	[1000.5]PR		12878
20150529_0226_10xdil_steppedNCE.raw	3189	DPPFAMK	1	61.3	7	403.199	2	16.9149	416775	804.384	-0.1		45 81 76 54 39 37 98	HCD	[658.3]K		1623
20150529_0226_10xdil.raw	7557	KDPLAYPVAGFAK	2	61.3	13	688.889	2	31.3124		1375.75	9.9		58 69 68 65 56 64 74 91 90 70 27 23 40	HCD	[784.4]VA[403.2]		0
20150528_0226_10xdil.raw	9921	K(+57.02)C(+57.02)AGPFR	2	61.3	7	892.443	1	41.2586	41786.5	891.438	-3.5	Carbamidomethylation; Carbamidomethylation (DHKE, X@N-term)	33 40 52 54 63 92 96	HCD	[570.3]FR		14129
20150528_0226_10xdil.raw	12208	DYPDAH(+57.02)C(+57.02)C(+57.02)GLH(+57.02)AR	2	61.3	13	843.355	2	46.4161	1.19607e+06	1684.68	7.5	Carbamidomethylation; Carbamidomethylation (DHKE, X@N-term)	48 32 52 99 99 68 57 57 68 96 52 34 35	HCD	[375.1]DA[571.2]L[421.2]		13408
20150529_0226_10xdil_steppedNCE.raw	6475	TDAFC(+57.02)C(+57.02)YHSLPK	2	61.3	12	500.217	3	31.4458		1497.64	-6.4	Carbamidomethylation	82 90 94 54 38 31 24 12 26 88 98 100	HCD	[101.0]DA[967.4]PK		0
20150528_0226_10xdil.raw	10421	FSLSKSSGPEMLLK	3	61.3	14	762.41	2	42.6882	12928519	1522.81	-1		82 59 37 31 51 72 52 26 22 46 85 96 99 100	HCD	[1150.5]LLK		11813
20150528_0226_10xdil.raw	11229	V(+57.02)FH(+57.02)NPLDDER	3	61.3	10	678.327	2	44.3882	1.42584e+06	1354.63	9.4	Carbamidomethylation (DHKE, X@N-term)	33 27 36 83 90 98 96 84 34 30	HCD	[611.3]PLD[400.2]		9344
20150529_0226_10xdil.raw	8543	LPAAQTAEAVVAPSSR	2	61.2	16	784.425	2	33.038	6145388	1566.84	-1.3		39 27 33 31 78 94 93 69 42 83 87 82 31 42 54 96	HCD	[480.3]TA[740.4]R		19804
20150529_0226_10xdil.raw	11752	FPPLTPANQPEVVPNVVPVTQYVK	3	61.2	24	878.482	3	39.4725		2632.43	-0.9		52 48 74 83 71 56 75 29 22 17 42 48 38 26 35 92 95 89 93 98 91 46 60 91	HCD	[1600.8]VV[97.1]VTQ[262.1]K		0
20150528_0226_10xdil.raw	15393	N(+57.02)LGLQEPLPVVVVGD(+57.02)TQPFK	5	61.2	20	755.412	3	52.4779	123580	2263.22	-3	Carbamidomethylation (DHKE, X@N-term)	42 46 38 42 42 60 44 68 95 98 100 100 94 31 38 67 66 59 33 61	HCD	[921.5]PVVVV[830.4]		11594
20150529_0226_10xdil.raw	11681	DPPVVQYLLLTVVAYK	2	61.2	16	606.687	3	39.0858	940249	1817.03	3.6		96 87 93 93 74 26 18 22 35 42 40 88 95 42 44 84	HCD	D[97.1]PV[929.6]V[362.2]		10500
20150528_0226_10xdil.raw	8984	QPNLSLLTTQPHR	1	61.2	13	752.922	2	39.7834	11703247	1503.82	9.3		25 20 35 58 57 73 81 72 91 77 42 64 100	HCD	[866.5]T[362.2]R		11533
20150529_0226_10xdil.raw	11972	FPPLNVVVPVTQYVK	1	61.2	15	850.495	2	39.8554	12022.2	1698.97	2.9		64 34 37 41 25 26 81 96 84 85 93 82 36 47 87	HCD	[766.4]V[196.1]T[518.3]		21496
20150528_0226_10xdil.raw	12811	K(+57.02)PTLRHKVAN(+0.98)VGAER	3	61.2	15	578.667	3	47.2365	837581	1732.97	6	Carbamidomethylation (DHKE, X@N-term); Deamidation (NQ)	45 34 27 25 22 18 39 48 96 97 97 85 88 99 100	HCD	[1016.6]AN(+0.98)V[128.1]ER		5674
20150529_0226_10xdil.raw	8193	HLLVKKLPSFSN(+0.98)LTE(+57.02)R	6	61.1	16	647.373	3	33.1213	11941027	1939.09	4.2	Carbamidomethylation (DHKE, X@N-term); Deamidation (NQ)	10 19 20 19 28 58 89 100 99 97 95 96 96 38 39 75	HCD	[831.6]PSFSN(+0.98)L[387.2]		13564
20150529_0226_10xdil.raw	10957	RPPLTAGGPVD(+57.02)TH(+57.02)HRQR	1	61.1	17	670.354	3	37.9382		2008.05	-2.3	Carbamidomethylation (DHKE, X@N-term)	76 83 79 83 94 59 62 95 39 33 72 82 66 32 12 17 53	HCD	[463.3]T[128.1]G[1240.6]		0
20150529_0226_10xdil.raw	10880	FPPLQTSGVLDSVQFK	1	61.1	16	881.977	2	37.7799		1761.93	4.9		82 63 63 64 47 37 33 34 82 52 54 61 91 85 52 77	HCD	[1241.6]V[403.2]		0
20150529_0226_10xdil.raw	11534	LPPLTEVTPNVVPVTQVYK	2	61.1	19	1047.59	2	39.0426		2093.18	-8.3		27 77 79 71 85 45 32 45 42 83 95 91 36 46 91 78 26 34 77	HCD	[1061.6]VV[196.1]T[518.3]		0
20150529_0226_10xdil.raw	10827	N(+0.98)PLNGC(+57.02)PEHSVVVPTQYVK	6	61.1	19	713.694	3	37.7313	355989	2138.05	7	Carbamidomethylation; Deamidation (NQ)	35 28 47 52 50 39 22 35 15 49 99 100 98 97 99 93 48 63 93	HCD	[1106.4]VVVPTQ[262.1]K		17218
20150529_0226_10xdil_steppedNCE.raw	9639	N(+57.02)YPANC(+57.02)PTK	1	61.1	9	561.253	2	40.6477	542205	1120.5	-5.9	Carbamidomethylation; Carbamidomethylation (DHKE, X@N-term)	82 91 88 87 36 32 28 38 68	HCD	[171.1]Y[768.4]		7014
20150528_0226_10xdil.raw	12518	TPKGK(+57.02)H(+57.02)K(+57.02)RKVFELAGLAR	4	61.1	18	552.583	4	46.9646	1.45624e+06	2206.28	9.6	Carbamidomethylation (DHKE, X@N-term)	56 43 54 40 39 29 14 11 16 57 99 100 99 98 88 88 84 84	HCD	[1330.8]FELA[397.2]		4586
20150529_0226_10xdil.raw	7642	T(+57.02)LPPSQRQH(+57.02)FK(+57.02)	1	61.1	11	503.938	3	31.7004	930649	1508.78	5.4	Carbamidomethylation (DHKE, X@N-term)	75 75 90 86 38 60 33 72 27 39 76	HCD	[271.2]P[1122.6]		3396
20150529_0226_10xdil.raw	10469	DH(+57.02)SLQPNLFDMYEGSVVPVTQYVK	6	61.1	24	941.802	3	37.0773	97525.3	2822.36	9.3	Carbamidomethylation (DHKE, X@N-term)	30 22 36 47 42 36 53 77 50 45 12 19 38 30 89 100 100 98 96 99 95 71 85 98	HCD	[1790.8]VVPVTQ[262.1]K		22683
20150529_0226_10xdil_steppedNCE.raw	7633	E(+57.02)(+57.02)QN(+0.98)KVKVLTQKLKVALEEALAAAR	8	61.1	24	922.536	3	34.6066	205743	2764.58	2.3	Carbamidomethylation (DHKE, X@N-term); Deamidation (NQ)	41 23 29 35 47 34 31 39 35 29 25 28 46 97 98 99 100 100 99 98 96 59 81 98	HCD	[1651.0]VALEEALA[142.1]R		22677
20150529_0226_10xdil.raw	11463	A(+57.02)VPPPTPLPETLNVVPTQVYK	7	61.1	21	1159.14	2	38.8561		2316.27	-3.3	Carbamidomethylation (DHKE, X@N-term)	26 33 43 60 59 54 29 31 24 43 57 100 100 100 100 100 100 93 23 33 77	HCD	[1156.6]LNVVPTQ[390.2]		0
20150529_0226_10xdil_steppedNCE.raw	8614	LTQTVPVVVEHQNPPK	6	61.1	16	893.493	2	37.2815		1784.98	-4.3		31 27 45 97 98 97 99 99 94 83 15 62 47 16 20 48	HCD	[342.2]TVPVVV[830.4]		0
20150529_0226_10xdil.raw	11233	A(+57.02)PNLSLGPEVHDKC(+57.02)VVPVTQYVK	6	61.1	23	869.784	3	38.4812	395245	2606.35	-8.8	Carbamidomethylation; Carbamidomethylation (DHKE, X@N-term)	31 26 50 69 55 57 57 79 39 23 12 31 25 52 100 100 97 96 99 90 54 70 95	HCD	[1574.8]VVPVTQ[262.1]K		21820
20150529_0226_10xdil.raw	10323	Q(+57.02)RLQPNPPVTQYVK	4	61	14	862.984	2	36.8348	203010	1723.94	9.8	Carbamidomethylation (DHKE, X@N-term)	23 20 33 36 32 46 65 95 98 98 92 55 68 92	HCD	[890.5]PVTQ[262.1]K		21701
20150528_0226_10xdil.raw	11767	G(+57.02)RTQYVK	1	61	7	908.495	1	45.5419	12941	907.487	0.4	Carbamidomethylation (DHKE, X@N-term)	29 36 93 87 44 54 84	HCD	[270.1]T[518.3]		14350
20150528_0226_10xdil.raw	8874	LEPGKK(+57.02)K(+57.02)H(+57.02)C(+57.02)VMLDAK	3	61	15	642.345	3	39.1549		1924	5.8	Carbamidomethylation; Carbamidomethylation (DHKE, X@N-term)	65 63 58 53 37 32 81 74 39 28 17 71 98 100 100	HCD	[1591.8]DAK		0
20150529_0226_10xdil_steppedNCE.raw	5712	A(+57.02)PLSYVN(+0.98)LNFGN(+0.98)R	4	61	13	762.383	2	29.2987		1522.74	5.8	Carbamidomethylation (DHKE, X@N-term); Deamidation (NQ)	41 35 45 34 43 92 93 92 91 38 32 61 96	HCD	[588.3]VN(+0.98)LN[319.1]R		0
20150529_0226_10xdil_steppedNCE.raw	8288	LTPAGTKKKPFVQVVVPTQYVK	3	61	22	810.156	3	36.3509	18348.9	2427.43	8.4		36 39 47 50 46 63 66 49 27 17 22 70 76 96 98 93 88 94 76 44 58 87	HCD	[1395.8]VVV[97.1]T[518.3]		20715
20150529_0226_10xdil.raw	6995	KDSRAELD(+57.02)SLDFK	2	61	13	790.904	2	30.2582		1579.78	5.4	Carbamidomethylation (DHKE, X@N-term)	21 29 26 29 74 71 81 80 41 64 83 94 99	HCD	[1286.6]FK		0
20150529_0226_10xdil.raw	7442	T(+57.02)ATKESVLAQDLVEWYGNR	7	61	19	746.372	3	31.0926		2236.11	-8.3	Carbamidomethylation (DHKE, X@N-term)	19 18 14 10 18 26 48 66 52 44 96 97 96 98 97 99 95 89 80	HCD	[1085.6]DLVEWYG[270.1]		0
20150529_0226_10xdil_steppedNCE.raw	7759	V(+57.02)TLRVVK(+57.02)K(+57.02)NLVASTEELLDAFK	8	61	22	661.887	4	35.0577	20287724	2643.5	8.1	Carbamidomethylation (DHKE, X@N-term)	29 29 35 16 15 20 35 39 68 41 31 55 100 100 100 100 100 99 99 99 79 54	HCD	[1491.9]STEELLDA[275.2]		14684
20150528_0226_10xdil.raw	14603	DPPVVTMLPPGGEK	1	61	14	718.882	2	50.9944		1435.74	8.1		43 78 83 86 79 66 24 44 89 44 24 20 81 93	HCD	[1289.6]K		0
20150529_0226_10xdil.raw	9867	EPLPFPDDTQTLNDQVVPVALSYK(+57.02)	2	61	24	915.132	3	35.9965		2742.38	-0.1	Carbamidomethylation (DHKE, X@N-term)	95 81 81 45 37 26 44 50 72 25 29 38 36 84 86 97 98 64 66 87 82 33 37 72	HCD	E[1581.7]VV[815.5]		0
20150528_0226_10xdil.raw	9549	LTLHTQPDALTNGNFD(+57.02)MLLK	3	61	20	767.063	3	40.6169	676418	2298.17	-0.7	Carbamidomethylation (DHKE, X@N-term)	90 52 60 38 66 48 21 29 24 44 94 95 95 87 75 19 13 84 87 98	HCD	L[976.5]TNG[790.4]K		11930
20150529_0226_10xdil.raw	11342	EPVRTLDHKPPVVPVTQYVK	5	61	20	768.109	3	38.6456		2301.28	8.5		49 31 46 49 48 38 42 19 32 30 54 95 98 98 98 97 84 52 69 93	HCD	[1269.7]VVPVT[390.2]K		0
20150529_0226_10xdil.raw	7574	VTAGPDMVFPHFPK	2	61	14	771.894	2	31.4232	54322.4	1541.77	2.6		90 58 64 51 41 53 20 46 58 62 27 87 97 100	HCD	V[1199.5]PK		19419
20150529_0226_10xdil.raw	10265	FPPLNPVTPGVHK	0	61	13	701.901	2	36.6122	56404.1	1401.78	7.8		42 34 46 66 63 89 86 87 83 74 30 19 72	HCD	[1383.8]		16781
20150528_0226_10xdil.raw	9032	GPANLEKLTTGAYVK	5	61	15	781.433	2	39.785	1.07971e+06	1560.85	-0.2		28 24 25 26 42 42 44 97 97 99 95 92 51 56 96	HCD	[709.4]LTTGA[262.1]K		12232
20150529_0226_10xdil.raw	10237	KDD(+57.02)EVTLYATSSPLR	2	61	15	876.448	2	36.6312		1750.87	4.7	Carbamidomethylation (DHKE, X@N-term)	31 38 28 41 39 53 93 93 84 80 65 38 37 95 99	HCD	[744.3]LY[443.2]LR		0
20150529_0226_10xdil.raw	9091	KGPVVSSR	1	61	8	829.489	1	34.6666	4299933	828.482	-0.3		37 37 62 70 67 61 60 93	HCD	[654.4]R		21038
20150529_0226_10xdil.raw	10600	FPPLGGRGTWVVPVTQYVK	2	61	19	1051.09	2	37.1494	1.11979e+06	2100.15	5.3		77 67 79 73 36 28 33 29 30 36 95 98 58 62 96 84 36 53 90	HCD	[1068.6]VV[196.1]T[390.2]K		23180
20150529_0226_10xdil_steppedNCE.raw	8576	YVPWVVVPTKDFK	5	61	13	789.439	2	37.286	70645.3	1576.87	-1.5		23 23 32 59 94 97 90 94 96 42 38 32 72	HCD	[545.3]VVVPT[518.3]		20140
20150528_0226_10xdil.raw	8440	APTNPK	1	60.9	6	627.35	1	38.6671	890663	626.339	5.8		44 41 51 45 87 98	HCD	[480.2]K		7606
20150528_0226_10xdil.raw	8567	K(+57.02)(+57.02)AC(+57.02)K(+57.02)EMLPFSPFK	1	60.9	13	877.44	2	38.4955	48781.9	1752.87	-2.1	Carbamidomethylation; Carbamidomethylation (DHKE, X@N-term)	26 26 37 40 55 75 91 88 84 74 55 48 94	HCD	[861.4]L[575.3]K		13927
20150528_0226_10xdil.raw	13861	VPQELGPVLDFHVK	1	60.9	14	789.44	2	49.5393	73820.5	1576.86	2.3		30 18 26 43 82 91 89 88 47 47 77 36 83 94	HCD	[566.3]G[807.4]K		12380
20150528_0226_10xdil.raw	9855	T(+57.02)VATNVLVQSSR	1	60.9	12	666.373	2	41.0523	4.77306e+06	1330.72	7.7	Carbamidomethylation (DHKE, X@N-term)	36 38 41 29 29 89 93 89 83 41 63 99	HCD	[642.3]L[401.2]R		8928
20150529_0226_10xdil.raw	12362	LPPGFPE(+57.02)NR	1	60.9	9	542.28	2	40.8692	1.70867e+06	1082.55	-5.6	Carbamidomethylation (DHKE, X@N-term)	37 79 72 66 93 86 28 24 63	HCD	[364.2]F[553.3]		5423
20150529_0226_10xdil.raw	3915	TSMNSPK	2	60.9	7	382.686	2	20.3768	908918	763.354	6.2		68 43 24 33 59 99 100	HCD	[520.2]PK		1177
20150528_0226_10xdil.raw	15562	A(+57.02)PDLKAK(+57.02)SAQLFPPVVPVTQYVK	7	60.9	23	870.823	3	52.4987	159224848	2609.46	-4.7	Carbamidomethylation (DHKE, X@N-term)	23 19 40 43 39 34 22 18 32 37 61 63 77 99 100 100 98 98 100 90 43 67 98	HCD	[1480.8]PVVPVTQ[262.1]K		13848
20150528_0226_10xdil.raw	13916	TLPPVPTGYVVFDK	1	60.9	14	766.922	2	49.5717	3165.36	1531.83	0.5		26 31 35 37 45 50 93 50 55 89 93 63 88 98	HCD	[604.4]T[319.2]V[262.1]K		11929
20150528_0226_10xdil.raw	8173	L(+57.02)DLTTQYVK	1	60.9	9	569.315	2	37.6914		1136.61	7.3	Carbamidomethylation (DHKE, X@N-term)	22 35 38 49 94 89 50 72 99	HCD	[499.3]T[390.2]K		0
20150528_0226_10xdil.raw	15084	A(+57.02)PNLSLK(+57.02)SAKNKDPVVPVTQYVK	6	60.9	23	870.822	3	51.8756		2609.45	-3.3	Carbamidomethylation (DHKE, X@N-term)	36 33 55 75 68 63 36 31 37 56 37 23 32 45 99 100 97 95 99 92 47 58 87	HCD	[1577.9]VVPVTQ[390.2]		0
20150528_0226_10xdil.raw	8783	K(+57.02)QNNESDHE(+57.02)ALATPDAGGPK	5	60.9	20	731.681	3	39.0143	251158	2192.01	4.8	Carbamidomethylation (DHKE, X@N-term)	21 21 29 29 34 24 40 19 88 93 98 100 100 95 79 61 59 89 61 79	HCD	[1195.5]ALATP[525.3]		10954
20150529_0226_10xdil.raw	10931	FPPLQVYVVPVLTKN(+0.98)FK	2	60.9	17	664.052	3	37.8845		1989.13	0.4	Deamidation (NQ)	43 33 41 49 45 62 67 95 95 60 75 95 60 49 53 31 83	HCD	[844.4]VV[196.1]L[619.3]		0
20150529_0226_10xdil_steppedNCE.raw	5936	W(+57.02)H(+57.02)VGVVLNNAGFK(+57.02)DAK	2	60.8	16	642.674	3	30.0099	40025.3	1924.99	4.8	Carbamidomethylation (DHKE, X@N-term)	73 33 38 38 50 31 20 36 86 90 78 63 75 70 96 98	HCD	[1132.6]A[504.2]AK		13476
20150529_0226_10xdil_steppedNCE.raw	5950	M(+57.02)WTTQVGNPPPDKQK(+57.02)	4	60.8	15	920.957	2	29.9616	443368	1839.89	2.9	Carbamidomethylation (DHKE, X@N-term)	24 23 29 32 72 89 93 96 99 100 62 61 28 31 73	HCD	[803.4]GNPP[653.3]		22647
20150528_0226_10xdil.raw	10287	D(+57.02)(+57.02)LEVEE(+57.02)RC(+57.02)QVVGVDSLFVHEK	3	60.8	21	886.764	3	42.1452		2657.28	-1.8	Carbamidomethylation; Carbamidomethylation (DHKE, X@N-term)	34 49 54 31 40 26 21 23 27 88 99 99 98 85 38 86 91 87 24 79 98	HCD	[1371.6]VGV[315.1]F[365.2]K		0
20150528_0226_10xdil.raw	15029	K(+57.02)(+57.02)DKK(+57.02)VVPVTQYVK	1	60.8	13	852	2	51.7997	164271	1701.98	4.4	Carbamidomethylation (DHKE, X@N-term)	26 27 21 29 85 93 56 64 85 82 50 75 98	HCD	[712.4]V[687.4]K		13540
20150529_0226_10xdil.raw	11488	EPGAQVYK	0	60.8	8	891.459	1	38.8825	103486	890.45	2.3		83 50 43 77 82 40 40 71	HCD	[872.4]		22135
20150528_0226_10xdil.raw	8754	FPSKDNC(+57.02)E(+57.02)N(+0.98)DDEYN(+0.98)GALFHR	4	60.8	20	622.51	4	38.9377		2486.01	0.7	Carbamidomethylation; Carbamidomethylation (DHKE, X@N-term); Deamidation (NQ)	60 45 52 46 52 32 20 17 17 26 34 56 98 98 80 85 99 99 100 100	HCD	[1508.5]YN(+0.98)[128.1]LFHR		0
20150528_0226_10xdil.raw	14306	FFDSVVPTQYVK	1	60.8	12	715.372	2	50.1781	159169	1428.73	-0.2		11 11 29 74 98 75 63 93 85 38 57 94	HCD	[496.2]V[196.1]T[390.2]K		10549
20150528_0226_10xdil.raw	9740	MVVPAPAELSGTGPNK	1	60.7	16	784.414	2	40.9161		1566.81	4.1		23 36 56 95 74 48 76 81 88 85 73 36 28 32 44 94	HCD	[329.2]P[994.5]K		0
20150528_0226_10xdil.raw	14546	DKFLPVQVVPVTQYVK	5	60.7	16	930.537	2	50.8458		1859.06	1.8		27 20 30 45 45 37 40 93 98 94 90 94 78 40 53 89	HCD	[827.5]VVPVT[518.3]		0
20150529_0226_10xdil.raw	10970	A(+57.02)PNLPAKNVQC(+57.02)C(+57.02)MVVVPTQYVK	6	60.7	22	858.438	3	37.9745	1.0128e+06	2572.3	-1.7	Carbamidomethylation; Carbamidomethylation (DHKE, X@N-term)	42 36 53 75 64 42 33 35 41 45 50 43 43 99 99 95 93 99 90 33 44 82	HCD	[1540.7]VVVPTQ[390.2]		21648
20150529_0226_10xdil_steppedNCE.raw	6163	KDPVPGLTQHPEVEVNYHTVPR	4	60.7	22	838.099	3	30.586		2511.29	-5.2		31 46 53 63 58 54 53 38 32 20 38 95 93 92 91 78 79 27 68 50 78 100	HCD	[1169.6]EVEV[711.3]R		0
20150529_0226_10xdil_steppedNCE.raw	6483	V(+57.02)GNLPGTVDN(+0.98)LAPLTDK	2	60.7	17	891.467	2	31.4764	119879	1780.92	-1.1	Carbamidomethylation (DHKE, X@N-term); Deamidation (NQ)	21 20 51 97 94 58 70 33 45 90 94 53 40 65 33 68 99	HCD	[327.2]LP[372.2]N(+0.98)L[497.2]K		22308
20150528_0226_10xdil.raw	12634	FPPLGAVWGEPD(+57.02)C(+57.02)VQVVPVTQYVK	5	60.7	24	914.8	3	46.683	7.03449e+06	2741.39	-3.6	Carbamidomethylation; Carbamidomethylation (DHKE, X@N-term)	75 69 84 82 47 40 33 26 19 30 17 21 24 77 89 98 99 91 90 94 84 42 47 78	HCD	[1709.8]VVPVT[518.3]		14415
20150529_0226_10xdil.raw	11046	LPPTQTKVPFPPQNK	0	60.7	15	846.473	2	38.1839	90111.6	1690.94	-5		28 65 82 81 69 77 84 81 57 56 88 36 23 28 54	HCD	[1672.9]		21393
20150529_0226_10xdil.raw	8002	KTLTAVVPVTQYVK	1	60.7	14	773.962	2	32.2445	587653	1545.91	-2.9		34 32 42 38 41 87 93 82 79 76 69 42 53 81	HCD	[613.4]V[815.5]		19478
20150529_0226_10xdil.raw	11300	FLPPAGPC(+57.02)VVVPTQYVK	2	60.6	17	936.512	2	38.5723		1871	4.7	Carbamidomethylation	22 22 26 40 48 43 51 66 96 95 72 65 96 85 49 63 91	HCD	[839.4]VV[196.1]T[390.2]K		0
20150529_0226_10xdil.raw	7832	F(+57.02)HEPRMYLSLPFR	1	60.6	13	583.964	3	31.9136	55928.8	1748.88	-6.6	Carbamidomethylation (DHKE, X@N-term)	41 24 64 90 83 20 28 77 89 87 37 52 96	HCD	[470.2]P[1007.5]R		8493
20150529_0226_10xdil.raw	11914	LTHLVVVPTQYVK	2	60.6	13	748.945	2	39.6287	321583	1495.88	-0.3		22 17 11 39 95 98 78 73 97 88 37 48 85	HCD	[464.3]VV[196.1]T[518.3]		18576
20150529_0226_10xdil_steppedNCE.raw	7550	TVVYPFTQFAK	3	60.6	11	650.85	2	34.3984	1.87153e+06	1299.69	-0.6		73 48 86 99 99 97 37 23 21 25 58	HCD	[299.2]YPF[575.3]		14041
20150529_0226_10xdil.raw	6600	LPGPAEGFPN(+0.98)K	3	60.6	11	564.292	2	29.5235		1126.57	3.4	Deamidation (NQ)	44 29 42 50 51 59 41 57 95 99 100	HCD	[768.4]PN(+0.98)K		0
20150528_0226_10xdil.raw	7666	V(+57.02)SSGSEAQYLSGPK	3	60.6	14	733.858	2	36.6339	14687.2	1465.7	-2	Carbamidomethylation (DHKE, X@N-term)	26 29 46 46 49 48 27 33 93 94 67 93 98 99	HCD	[802.3]YL[87.0]GPK		11010
20150528_0226_10xdil.raw	11316	L(+57.02)MK(+57.02)YKRKLVDVVDVK	2	60.6	15	650.058	3	44.5371	233621	1947.13	9	Carbamidomethylation (DHKE, X@N-term)	39 17 32 35 44 41 47 86 82 90 81 52 65 96 100	HCD	[1273.8]D[313.2]VK		8366
20150529_0226_10xdil.raw	12683	E(+57.02)EALQTTVD(+57.02)YDDSALAQDLLTAAVTAK	9	60.6	27	989.491	3	41.151	8228.55	2965.44	3.7	Carbamidomethylation (DHKE, X@N-term)	28 51 47 34 21 21 21 19 19 20 32 33 30 91 97 95 39 64 98 99 99 99 98 98 98 90 95	HCD	[1580.6]ALA[243.1]LLTAAVTAK		22961
20150529_0226_10xdil.raw	11402	FPPLQFGRVAVVVPTQYVK	3	60.6	19	1073.12	2	38.8643	840785	2144.21	5.3		65 59 77 73 27 12 7 9 56 91 99 99 73 68 97 80 33 45 83	HCD	[1041.6]AVV[196.1]T[518.3]		23268
20150529_0226_10xdil.raw	11816	LPPTKVVPTATAFK	4	60.6	14	735.445	2	39.6432	81373.4	1468.87	6.4		29 51 38 37 51 97 96 94 90 30 22 69 55 89	HCD	[536.3]VVPT[518.3]		18006
20150529_0226_10xdil.raw	7748	C(+57.02)K(+57.02)QPGYFPLTVMK	2	60.6	13	813.418	2	31.6956		1624.81	6.9	Carbamidomethylation; Carbamidomethylation (DHKE, X@N-term)	26 22 35 44 83 93 90 48 58 80 79 37 92	HCD	[627.3]YF[541.3]K		0
20150528_0226_10xdil.raw	15194	TTLPPEEDC(+57.02)WVVPVTQVYK	2	60.6	19	754.38	3	52.0853		2260.11	4.4	Carbamidomethylation	27 27 47 86 73 48 29 24 19 38 97 98 85 90 96 88 40 51 86	HCD	[1228.5]VV[97.1]VT[518.3]		0
20150528_0226_10xdil.raw	9521	KKPPLAHWR	1	60.6	9	566.837	2	40.6169	6.02864e+06	1131.67	-5.5		20 27 33 49 90 72 70 87 96	HCD	[450.3]L[394.2]R		5165
20150528_0226_10xdil.raw	14707	A(+57.02)PNLSLPPLTQTPVVVEQD(+57.02)FNR	3	60.5	22	850.448	3	50.8998	34622528	2548.33	-2.1	Carbamidomethylation (DHKE, X@N-term)	44 35 51 62 73 96 100 98 86 31 37 90 56 63 88 94 78 15 15 18 33 68	HCD	[539.3]LPP[342.2]T[295.2]V[846.4]		13518
20150529_0226_10xdil_steppedNCE.raw	8702	EPPLMSPPN(+0.98)VDFK	2	60.5	13	736.359	2	37.5175		1470.71	-1.8	Deamidation (NQ)	100 99 81 63 24 30 24 37 53 78 61 46 92	HCD	EP[1098.5]K		0
20150529_0226_10xdil.raw	9979	T(+57.02)ATPFGSVVPVTQYVK	5	60.5	16	875.969	2	36.1831		1749.93	-3.7	Carbamidomethylation (DHKE, X@N-term)	35 31 26 18 24 26 40 92 98 97 94 90 86 56 66 90	HCD	[718.3]VVPVT[390.2]K		0
20150529_0226_10xdil.raw	9846	HYMTVPSPQR	1	60.5	10	608.295	2	36.1051	180608	1214.59	-8.5		78 86 37 45 57 95 55 33 48 73	HCD	[631.3]P[468.2]		10611
20150529_0226_10xdil.raw	10862	A(+57.02)VGGLQVFKGNVVPVTQYVK	2	60.5	20	720.741	3	37.7302		2159.21	-4.2	Carbamidomethylation (DHKE, X@N-term)	36 29 38 47 62 54 58 40 24 57 86 99 99 70 70 95 84 34 47 82	HCD	[1127.6]VV[196.1]T[518.3]		0
20150529_0226_10xdil_steppedNCE.raw	8134	VEPAKKLEGPKAPALN(+0.98)SVFLDLK	10	60.5	23	617.108	4	35.9464		2464.39	3.6	Deamidation (NQ)	29 38 26 35 47 38 28 32 19 23 32 33 38 97 99 99 99 99 99 97 98 90 99	HCD	[1344.8]ALN(+0.98)SVFLDLK		0
20150528_0226_10xdil.raw	17370	AARAHR	1	60.5	6	681.395	1	56.3815	118235	680.383	7.2		18 22 45 97 86 96	HCD	[298.2]A[137.1]R		9480
20150529_0226_10xdil.raw	7497	L(+57.02)AAVPVLTQYVK	1	60.5	12	679.909	2	31.1564	82600.2	1357.8	5.2	Carbamidomethylation (DHKE, X@N-term)	20 21 36 87 49 74 98 87 80 38 50 88	HCD	[607.4]L[619.3]		15593
20150529_0226_10xdil.raw	9120	K(+57.02)PQNLPVVLLLK(+57.02)AVLGYDSLNR	6	60.5	22	855.509	3	34.5881	69293.7	2563.48	7.6	Carbamidomethylation (DHKE, X@N-term)	39 30 36 37 46 38 40 36 37 30 24 29 95 98 98 94 94 98 88 84 64 96	HCD	[1456.9]AVLGYD[314.2]R		21587
20150528_0226_10xdil.raw	16864	K(+57.02)(+57.02)PPEALVGATNNVK	2	60.5	14	776.433	2	55.4459	55331.2	1550.84	6.9	Carbamidomethylation (DHKE, X@N-term)	24 28 40 91 89 91 96 43 31 24 24 70 95 100	HCD	[379.2]E[71.0]LV[457.2]VK		12127
20150529_0226_10xdil.raw	11536	LPQNLPPLFFMC(+57.02)AVVVPTQYVK	2	60.5	22	854.458	3	39.0482		2560.36	-2.8	Carbamidomethylation	63 24 35 44 86 99 73 71 30 35 15 24 42 97 98 76 74 98 86 33 45 86	HCD	[565.3]P[866.4]VV[196.1]T[518.3]		0
20150529_0226_10xdil_steppedNCE.raw	8321	Q(+57.02)(+0.98)NC(+57.02)VN(+0.98)FK	1	60.5	7	484.713	2	36.3509	29650	967.407	4.8	Carbamidomethylation; Carbamidomethylation (DHKE, X@N-term); Deamidation (NQ)	68 22 29 77 78 57 92	HCD	[820.3]K		3018
20150529_0226_10xdil.raw	8383	K(+57.02)(+57.02)KKRVPPYAFK	1	60.5	11	738.448	2	32.5478	56076532	1474.88	3.1	Carbamidomethylation (DHKE, X@N-term)	28 27 35 37 51 87 84 80 78 63 94	HCD	[1271.8]K		18124
20150528_0226_10xdil.raw	15625	EPQVALPVVVSQALDELQLDLEAR	4	60.5	24	878.148	3	52.5235	15364914	2631.41	3.4		44 23 31 34 45 64 68 84 92 67 23 17 78 91 94 94 92 70 62 32 27 86 55 81	HCD	[833.5]V[385.2]LDEL[825.4]		13946
20150528_0226_10xdil.raw	3285	HSAALVR	2	60.5	7	377.222	2	17.3676	115809	752.429	-0.6		95 93 55 33 33 33 82	HCD	HS[510.3]		1040
20150528_0226_10xdil.raw	9569	TAAVPPNK	2	60.5	8	399.231	2	40.7304	295656	796.444	3.5		33 33 43 92 96 61 52 74	HCD	[243.1]VP[339.2]		1283
20150529_0226_10xdil.raw	8386	KDLSN(+0.98)PYPFAFK	2	60.5	12	714.364	2	32.8521	2.78948e+06	1426.71	0	Deamidation (NQ)	29 54 96 90 49 46 92 85 76 25 25 58	HCD	[243.1]LS[212.1]Y[590.3]		17229
20150529_0226_10xdil.raw	10793	FPPLFPQVVVPTQTLAFK	2	60.4	18	677.05	3	37.7212	959920	2028.14	-7.6		74 67 79 62 24 15 29 90 99 82 71 97 91 88 37 26 23 33	HCD	[826.4]VV[196.1]TQ[560.3]		15427
20150529_0226_10xdil_steppedNCE.raw	5152	G(+57.02)QAVR	0	60.4	5	587.327	1	26.8484	302741	586.319	2.2	Carbamidomethylation (DHKE, X@N-term)	74 32 39 85 73	HCD	[568.3]	MUL74743.1;MUM10730.1;WP_166556073.1	8968
20150529_0226_10xdil.raw	8525	SPFELNPLN(+0.98)N(+0.98)ER	2	60.4	12	716.336	2	33.4352	1.68243e+06	1430.67	-6.7	Deamidation (NQ)	58 41 47 45 35 68 71 90 94 88 52 34	HCD	[784.4]LN(+0.98)[400.2]		17330
20150528_0226_10xdil.raw	8173	D(+57.02)(+57.02)C(+57.02)NAD(+57.02)FPK	3	60.4	8	569.232	2	37.6717	6658.8	1136.46	-4.9	Carbamidomethylation; Carbamidomethylation (DHKE, X@N-term)	29 28 30 28 82 90 96 99	HCD	[689.2]FPK		5253
20150528_0226_10xdil.raw	13104	SSYVLGTNK	2	60.4	9	968.509	1	48.2147	817153	967.497	4.6		27 37 59 87 100 99 51 28 56	HCD	[436.2]LG[343.2]		14929
20150529_0226_10xdil.raw	11146	FPPLTAAEVPYPKAWVVVPTQYVK	2	60.4	24	900.83	3	38.4039	61858	2699.47	-2.2		67 64 89 92 72 50 46 62 50 24 21 16 24 39 63 98 99 81 78 98 84 28 35 70	HCD	[341.2]L[1213.6]VV[196.1]T[518.3]		22283
20150529_0226_10xdil_steppedNCE.raw	9233	TPLTQVPPAHQVVVPTQYVK	5	60.4	20	734.754	3	38.7733	2841712	2201.22	9.2		40 31 48 40 37 39 41 50 60 39 84 94 98 96 95 98 89 32 35 62	HCD	[1169.6]VVVPT[518.3]		18089
20150528_0226_10xdil.raw	9070	HPDKSVVK(+57.02)QFASGETLTLR	1	60.4	19	724.063	3	39.5885		2169.15	6.2	Carbamidomethylation (DHKE, X@N-term)	80 62 59 36 44 58 39 31 58 63 29 31 70 86 85 91 60 69 96	HCD	[1667.8]L[214.1]R		0
20150528_0226_10xdil.raw	14582	KDLFPLNVVPVTQYVK	2	60.4	16	930.533	2	50.9645	19040.2	1859.06	-2.6		52 24 24 29 36 43 44 94 97 61 73 98 91 47 61 92	HCD	[827.5]VV[196.1]TQ[262.1]K		14621
20150528_0226_10xdil.raw	9145	RNLPVELVSYN(+0.98)ER	3	60.4	13	795.425	2	39.7181		1588.82	9.5	Deamidation (NQ)	25 32 88 88 90 97 95 53 38 20 18 68 73	HCD	[480.3]VEL[749.3]		0
20150529_0226_10xdil.raw	9680	FPVYLKK(+57.02)PLKLVVNWADVGNGK(+57.02)	8	60.4	22	867.17	3	35.6508		2598.47	7.5	Carbamidomethylation (DHKE, X@N-term)	44 30 39 39 39 32 27 22 32 37 66 99 100 99 98 93 94 94 95 44 40 66	HCD	[1383.9]VVNWADVG[356.2]		0
20150528_0226_10xdil.raw	8502	K(+57.02)QQEPPQAPVVGGPPHDLGYK	4	60.3	21	767.066	3	38.3651	36486.4	2298.18	0	Carbamidomethylation (DHKE, X@N-term)	24 22 23 36 35 48 45 38 39 97 99 97 96 89 32 20 65 93 93 86 91	HCD	[1060.5]VVGG[446.2]LG[163.1]K		11931
20150528_0226_10xdil.raw	15218	VQK(+57.02)PLGQGWFFGPMTNSGPR	4	60.3	20	566.035	4	52.1377		2260.12	-4.6	Carbamidomethylation (DHKE, X@N-term)	73 27 26 28 95 96 95 94 54 52 69 89 35 29 90 49 37 36 48 83	HCD	[509.3]LGQG[765.3]T[511.3]		0
20150528_0226_10xdil.raw	12217	ELAGPLVVH(+57.02)K	2	60.3	10	560.325	2	46.3925	96502.9	1118.64	-7.6	Carbamidomethylation (DHKE, X@N-term)	48 37 50 47 53 92 93 84 36 63	HCD	[467.2]LV[421.2]		4905
20150529_0226_10xdil_steppedNCE.raw	6530	TN(+0.98)APSYLH(+57.02)AD(+57.02)HR	1	60.3	12	748.849	2	31.5835	69615.4	1495.68	1.5	Carbamidomethylation (DHKE, X@N-term); Deamidation (NQ)	53 54 89 88 79 25 33 69 67 31 38 97	HCD	[1321.6]R		18722
20150529_0226_10xdil_steppedNCE.raw	9363	GPNVPYLLVALNK	4	60.3	13	699.416	2	39.4267		1396.81	6.7		24 23 35 50 91 96 96 92 64 42 39 42 90	HCD	[367.2]PYLL[397.2]K		0
20150528_0226_10xdil.raw	14875	NQLPPFSAHRRVYFTQPHR	3	60.3	19	784.416	3	51.5118		2350.22	2.9		30 46 95 99 98 83 68 44 21 36 39 41 80 82 76 60 49 18 81	HCD	[242.1]LPP[1782.9]		0
20150528_0226_10xdil.raw	10626	FPLSYDDPYH(+57.02)R	1	60.3	11	733.838	2	42.8933		1465.66	-0.2	Carbamidomethylation (DHKE, X@N-term)	39 31 75 87 90 74 70 32 28 42 96	HCD	[444.2]Y[684.3]R		0
20150528_0226_10xdil.raw	8074	HPC(+57.02)PK	2	60.3	5	638.308	1	37.5538	25626.8	637.301	-0.1	Carbamidomethylation	19 32 58 96 97	HCD	[394.1]PK		8012
20150528_0226_10xdil.raw	11672	F(+57.02)KKKDNLLMKVVLSSNPLTASR	2	60.3	22	849.494	3	45.193	316597	2545.44	7.5	Carbamidomethylation (DHKE, X@N-term)	14 14 29 82 96 79 93 48 23 75 35 48 72 91 94 61 48 42 37 52 97 99	HCD	[588.4]D[114.0]L[683.4]SS[496.3]SR		13507
20150529_0226_10xdil.raw	9758	K(+57.02)PKMAKLLLLK(+57.02)PLNFFVHN(+0.98)PTFR	5	60.3	23	574.34	5	35.8087		2866.64	7.4	Carbamidomethylation (DHKE, X@N-term); Deamidation (NQ)	45 35 35 21 47 57 53 36 29 25 23 74 98 98 100 100 99 88 90 49 34 62 91	HCD	[1474.9]LNFFV[137.1]N(+0.98)[345.2]R		0
20150528_0226_10xdil.raw	14428	C(+57.02)(+57.02)VQLN(+0.98)TLPPGH(+57.02)HATPLSYVPQPNK	5	60.3	24	928.473	3	50.4174	2.49315e+06	2782.39	4.5	Carbamidomethylation; Carbamidomethylation (DHKE, X@N-term); Deamidation (NQ)	20 23 82 76 24 30 69 99 72 27 20 12 40 60 49 95 94 96 95 92 83 39 60 91	HCD	[885.4]P[698.3]LSYVP[339.2]K		14601
20150529_0226_10xdil.raw	8399	TLEVPQPNK	2	60.3	9	513.287	2	33.1145	8642954	1024.56	4.5		33 36 68 97 92 85 43 32 55	HCD	[343.2]VP[467.2]		3775
20150529_0226_10xdil_steppedNCE.raw	8144	FPDLD(+57.02)ANR	1	60.3	8	502.742	2	36.1007	654863	1003.47	-3.1	Carbamidomethylation (DHKE, X@N-term)	95 85 77 28 23 28 55 91	HCD	F[682.3]R		3570
20150528_0226_10xdil.raw	15354	FPPLQPELKC(+57.02)VVVPTQVYK	6	60.3	19	748.086	3	52.5039	5550326	2241.22	6.2	Carbamidomethylation	46 38 49 60 46 46 58 22 15 27 99 100 99 99 99 93 27 39 84	HCD	[1209.6]VVVPTQ[390.2]		11401
20150529_0226_10xdil.raw	6965	KN(+0.98)PYVNVAEVYSK	3	60.2	13	756.392	2	30.2857	66279.3	1510.77	2.2	Deamidation (NQ)	39 41 49 50 46 81 92 97 98 87 35 28 40	HCD	[716.3]VAE[477.3]		18826
20150528_0226_10xdil.raw	8523	D(+57.02)(+57.02)SDVQTPPQHPK	3	60.2	12	731.853	2	38.5148	27971.3	1461.68	4.8	Carbamidomethylation (DHKE, X@N-term)	27 33 68 91 91 96 53 30 27 18 90 99	HCD	[374.1]VQT[459.2]PK		10955
20150529_0226_10xdil.raw	10633	T(+57.02)ALTPVVVPPNGQPGPK(+57.02)	5	60.2	17	893.493	2	37.4281	571550	1784.98	-3.9	Carbamidomethylation (DHKE, X@N-term)	33 36 68 97 98 99 99 98 75 64 32 15 59 44 25 26 55	HCD	[342.2]TPVVV[929.5]		22183
20150529_0226_10xdil_steppedNCE.raw	8050	VQPLAEPVVVQVPPFLK	2	60.2	17	930.553	2	35.7206		1859.09	0		21 33 91 57 32 45 32 42 44 38 37 86 95 88 87 96 100	HCD	[227.1]P[934.5]P[244.1]LK		0
20150529_0226_10xdil.raw	9607	KKQTPVVYPFAFK	4	60.2	13	776.955	2	35.544	14002	1551.88	8.7		36 27 29 39 94 93 98 97 89 67 22 27 66	HCD	[485.3]PVVY[590.3]		19579
20150529_0226_10xdil.raw	11208	K(+57.02)(+57.02)VLPAK(+57.02)PPGLRTTSEVPQPNK	4	60.2	21	810.127	3	38.4116		2427.36	0	Carbamidomethylation (DHKE, X@N-term)	42 43 54 35 28 25 66 43 40 45 42 79 89 93 94 90 91 85 40 56 84	HCD	[1472.9]SEVP[467.2]		0
20150529_0226_10xdil.raw	11233	A(+57.02)PNLSLH(+57.02)QK(+57.02)YRVVVPVTQYVK	3	60.2	21	870.828	3	38.4528		2609.44	6.7	Carbamidomethylation (DHKE, X@N-term)	33 26 44 70 71 68 34 27 23 20 17 51 100 100 92 86 97 86 48 74 98	HCD	[1577.8]VVP[99.1]T[390.2]K		0
20150529_0226_10xdil.raw	9555	KN(+0.98)PLATLLKLVRVLQSLVAHFAAPVN(+0.98)ENAVR	7	60.2	31	846.752	4	35.5134	300834	3382.95	9.4	Deamidation (NQ)	68 64 66 63 53 48 47 34 22 23 20 21 26 26 23 33 96 98 98 99 100 100 99 87 84 76 84 21 23 63 100	HCD	[1775.1]LVAHFAA[724.3]R		21397
20150529_0226_10xdil.raw	10311	TPVVTELPFPQPNK	0	60.2	14	783.926	2	36.7569	62881.4	1565.85	-5		35 30 65 79 55 71 86 88 55 82 74 25 35 61	HCD	[1547.8]		19783
20150529_0226_10xdil.raw	11177	LPPGGVVE(+57.02)VPFPQPNK	2	60.2	16	866.471	2	38.3571		1730.94	-4.5	Carbamidomethylation (DHKE, X@N-term)	34 77 69 59 65 72 34 24 85 88 91 92 80 21 24 47	HCD	[1001.6]FP[467.2]		0
20150528_0226_10xdil.raw	8409	THVPELC(+57.02)K	2	60.2	8	492.254	2	38.2584	49090.8	982.491	2.4	Carbamidomethylation	50 19 29 22 82 84 95 100	HCD	[676.4]C(+57.02)K		2721
20150528_0226_10xdil.raw	7837	E(+57.02)LLC(+57.02)K(+57.02)K(+57.02)HSYAGYENK	2	60.2	15	671.001	3	37.0538	29792	2009.96	8.6	Carbamidomethylation; Carbamidomethylation (DHKE, X@N-term)	47 48 43 19 15 25 85 89 95 92 31 42 94 93 84	HCD	[1166.6]YA[220.1]EN[128.1]		9103
20150528_0226_10xdil.raw	10054	LAEN(+0.98)TLADTQVRDEPGK	2	60.1	17	929.455	2	41.6049		1856.91	-8.5	Deamidation (NQ)	72 59 77 60 64 76 92 91 70 28 20 7 9 17 84 96 100	HCD	[642.3]AD[825.4]GK		0
20150528_0226_10xdil.raw	12986	LTLLC(+57.02)VLELAFK(+57.02)	1	60.1	12	738.932	2	47.8887	292714	1475.84	5.5	Carbamidomethylation; Carbamidomethylation (DHKE, X@N-term)	40 28 34 34 64 80 87 93 89 79 36 56	HCD	[812.5]E[516.3]		11120
20150528_0226_10xdil.raw	9263	YNSRD(+57.02)D(+57.02)R	1	60.1	7	347.156	3	39.9028	171779	1038.45	-0.7	Carbamidomethylation (DHKE, X@N-term)	95 83 42 30 48 37 84	HCD	Y[857.4]		778
20150529_0226_10xdil_steppedNCE.raw	8576	FPPLGAPFVHC(+57.02)LVVVPTQYVK	5	60.1	21	790.101	3	37.2585	181651	2367.28	-0.6	Carbamidomethylation	80 72 81 80 53 38 23 26 22 10 18 81 98 99 97 98 98 65 17 28 78	HCD	[1335.7]VVVPT[518.3]		20170
20150528_0226_10xdil.raw	7440	ESPSK	2	60.1	5	547.276	1	36.0706	6840.83	546.265	7.3		37 28 39 97 99	HCD	[313.1]SK	WP_155898883.1	4371
20150529_0226_10xdil_steppedNCE.raw	6671	TVNWQGTYDR	3	60.1	10	413.862	3	31.951	79299.7	1238.57	-3.2		96 95 91 32 26 24 35 40 70 91	HCD	TVN[750.3]R		1752
20150529_0226_10xdil.raw	10080	LPDAATLFPQLLVVVPTQYVK	3	60.1	21	771.449	3	36.4271	325738	2311.32	2.4		23 17 38 43 48 49 51 39 29 30 32 48 97 98 92 88 84 78 93 87 97	HCD	[1279.7]VVV[326.2]Y[99.1]K		19412
20150529_0226_10xdil.raw	9317	FPPLQGC(+57.02)NPC(+57.02)SPQVQVVVPTQYVK	8	60.1	24	914.801	3	35.2654	10009402	2741.37	5.4	Carbamidomethylation	59 47 55 60 35 21 22 27 31 37 26 18 35 96 97 100 100 97 93 97 90 44 60 93	HCD	[1482.6]VQVVVPTQ[262.1]K		22438
20150529_0226_10xdil.raw	10524	A(+57.02)PNLSLYVPVVPVTQYVK	2	60.1	18	682.055	3	37.0642	542553	2043.14	1.1	Carbamidomethylation (DHKE, X@N-term)	19 15 28 61 79 78 31 21 41 100 100 73 79 98 88 42 50 80	HCD	[1011.5]VV[196.1]T[518.3]		15726
20150529_0226_10xdil.raw	6957	KN(+0.98)PD(+57.02)EHYAASLMK	4	60.1	13	781.376	2	30.1943		1560.72	8.1	Carbamidomethylation (DHKE, X@N-term); Deamidation (NQ)	34 36 43 44 92 20 32 47 56 92 94 91 100	HCD	[512.2]E[442.2]SLMK		0
20150528_0226_10xdil.raw	14370	LPPLTATGWH(+57.02)WRPQHR	4	60	16	670.691	3	50.4527	60399.3	2009.05	0.8	Carbamidomethylation (DHKE, X@N-term)	82 100 100 100 99 57 37 64 36 71 23 20 16 46 20 89	HCD	[113.1]PPLT[1469.7]		9080
20150528_0226_10xdil.raw	12751	KSK(+57.02)GLSVGVNHR	1	60	12	669.889	2	47.3611	286561	1337.75	7.5	Carbamidomethylation (DHKE, X@N-term)	83 81 88 83 89 84 35 25 17 16 25 94	HCD	[1163.6]R		9056
20150528_0226_10xdil.raw	9928	KDPVLVTLTQYVK	1	60	13	752.45	2	41.478	571453	1502.87	9.1		36 50 50 53 60 71 65 72 94 75 34 42 77	HCD	[865.5]T[518.3]		11526
20150529_0226_10xdil.raw	10699	FPPLTNGPAKMVVPVTPGHVK	4	60	21	729.414	3	37.4256		2185.21	5.9		85 79 87 83 50 36 25 23 43 74 86 100 100 98 97 81 2 1 1 31 78	HCD	[1153.6]VVPV[619.3]		0
20150529_0226_10xdil.raw	8102	LPAKLTPVPN(+0.98)KANAR	2	60	15	795.974	2	32.8177	37807660	1589.93	5.6	Deamidation (NQ)	42 30 38 51 95 94 56 64 92 91 49 31 24 46 98	HCD	[409.3]LT[196.1]PN(+0.98)[384.2]R		20095
20150528_0226_10xdil.raw	12182	DPYDASALAPLN(+0.98)N(+0.98)ER	2	59.9	15	824.381	2	46.4354	4.19577e+06	1646.74	2.9	Deamidation (NQ)	84 53 70 80 68 30 18 24 38 82 96 95 82 51 27	HCD	[1000.5]LN(+0.98)[400.2]		13123
20150528_0226_10xdil.raw	7164	DPEGTAGPFYAPK	2	59.9	13	675.325	2	35.4217	22560.8	1348.63	4.7		69 38 41 18 24 35 47 95 95 58 64 97 98	HCD	[627.3]PF[234.1]PK		9230
20150529_0226_10xdil.raw	7981	QTLPLAN(+0.98)EN(+0.98)R	0	59.9	10	579.296	2	32.1747	837859	1156.57	4.9	Deamidation (NQ)	30 38 77 77 89 84 85 37 15 67	HCD	[1138.6]		8188
20150529_0226_10xdil.raw	9117	VGVVEFNGQDR	3	59.9	11	407.207	3	34.6131		1218.6	-1.1		77 82 99 100 96 20 15 14 14 47 95	HCD	[156.1]VVE[561.2]R		0
20150529_0226_10xdil_steppedNCE.raw	8479	EPKTQYVK	0	59.9	8	992.535	1	36.8818	13601.6	991.534	-6.1		45 27 46 86 82 48 58 87	HCD	[973.5]		23078
20150529_0226_10xdil_steppedNCE.raw	6760	LPTLAGPQVVPVTQYVK	1	59.9	17	905.528	2	32.2207	43362.3	1809.04	0.6		86 71 76 36 18 15 21 32 86 96 66 63 92 77 33 52 99	HCD	[876.5]V[196.1]T[390.2]K		22482
20150529_0226_10xdil_steppedNCE.raw	7759	K(+57.02)(+57.02)KKVLARVFRRSTEELLDAFK	10	59.9	21	662.894	4	35.0603	11014204	2647.53	7.1	Carbamidomethylation (DHKE, X@N-term)	10 12 22 26 31 25 22 26 27 28 48 99 99 100 100 100 99 98 98 92 97	HCD	[1438.9]STEELLDAFK		14725
20150529_0226_10xdil_steppedNCE.raw	9363	KTHPYLLVALNK	1	59.9	12	698.915	2	39.4751	125376	1395.82	-6.5		25 33 30 85 90 89 88 70 45 39 38 86	HCD	[463.3]Y[751.5]		16726
20150529_0226_10xdil.raw	11324	FPPLTPHRDKTYFVVPVTQYVK	5	59.8	22	878.147	3	38.9718	8202077	2631.42	-0.6		51 42 56 72 74 67 32 42 58 34 19 15 31 99 100 98 98 97 83 28 40 82	HCD	[1599.8]VVPVT[518.3]		21969
20150528_0226_10xdil.raw	14411	G(+57.02)LNVYPPLNN(+0.98)DPAGSVVPTQYVK	4	59.8	23	834.101	3	50.5178	169201	2499.26	6.4	Carbamidomethylation (DHKE, X@N-term); Deamidation (NQ)	27 26 21 19 44 99 97 93 34 29 63 18 29 48 62 96 100 100 99 84 49 56 85	HCD	[603.3]PPL[656.2]VVPT[518.3]		13275
20150528_0226_10xdil.raw	7975	F(+57.02)C(+57.02)QDLK	3	59.8	6	434.201	2	37.2434	198325	866.396	-9.3	Carbamidomethylation; Carbamidomethylation (DHKE, X@N-term)	21 20 27 92 98 100	HCD	[492.2]DLK		1717
20150529_0226_10xdil_steppedNCE.raw	9552	LMLPNVVVPVTQVYK	2	59.8	15	850.494	2	40.2267	19555.9	1698.97	0.1		35 19 48 48 46 51 94 97 84 77 84 78 26 33 77	HCD	[667.4]VV[815.5]		21680
20150529_0226_10xdil.raw	6987	YLLPPSHDPK	1	59.8	10	583.816	2	30.2328	11925.7	1165.61	3.4		61 77 98 81 49 30 12 31 65 94	HCD	[276.1]L[630.3]K		8488
20150528_0226_10xdil.raw	16048	K(+57.02)(+57.02)AFVVPVTQYVK	1	59.8	12	746.93	2	53.7682		1491.85	1	Carbamidomethylation (DHKE, X@N-term)	29 27 34 70 96 89 78 51 73 35 49 87	HCD	[502.3]V[815.5]		0
20150529_0226_10xdil.raw	9818	Q(+57.02)RLPPQRVPGPESVDAVGSLN(+0.98)EVAFR	3	59.8	26	959.512	3	35.8293	220288	2875.49	6.7	Carbamidomethylation (DHKE, X@N-term); Deamidation (NQ)	41 34 52 29 22 23 22 28 30 42 41 66 96 96 97 88 88 95 60 57 87 90 51 44 77 100	HCD	[1411.8]SVD[170.1]G[315.1]E[317.2]R		22803
20150529_0226_10xdil.raw	10782	FPPLQNHLTAK(+57.02)FEVVPVTQVYK	2	59.8	22	871.482	3	37.7825	1.1499e+06	2611.42	2.9	Carbamidomethylation (DHKE, X@N-term)	84 67 61 57 40 45 22 37 32 36 36 35 64 98 99 88 85 97 82 25 39 86	HCD	[1579.8]VV[196.1]T[518.3]		21865
20150529_0226_10xdil.raw	6861	WHPEAPFN(+0.98)PGTAE(+57.02)YETER	3	59.8	18	730.317	3	30.027	10864.4	2187.95	-9.9	Carbamidomethylation (DHKE, X@N-term); Deamidation (NQ)	70 15 29 61 97 93 92 58 45 56 95 93 27 23 75 19 37 90	HCD	[549.2]APF[269.1]TA[708.3]R		17857
20150529_0226_10xdil.raw	6168	KDPHQQVLHSYAYGENK	2	59.8	17	671.996	3	28.507	52784.7	2012.97	-2.4		26 45 59 30 35 30 38 82 91 96 76 71 35 31 79 92 99	HCD	[945.5]HS[583.2]NK		15124
20150529_0226_10xdil_steppedNCE.raw	7319	V(+57.02)FH(+57.02)NPLDDER	2	59.8	10	678.326	2	33.7706	775519	1354.63	8.8	Carbamidomethylation (DHKE, X@N-term)	31 27 33 80 87 95 95 84 34 32	HCD	[708.3]LD[400.2]		15642
20150529_0226_10xdil_steppedNCE.raw	6206	TPLPQTTLFWQEVVNALSAPR	2	59.8	21	790.095	3	30.6563	75484.9	2367.26	2.2		39 33 59 51 57 76 75 65 39 31 71 80 80 85 49 23 30 36 85 93 100	HCD	[2096.1]PR		20168
20150528_0226_10xdil.raw	13373	LPTAFGMC(+57.02)AATLDVEER	2	59.8	17	627.636	3	48.5999	12737.8	1879.88	3.4	Carbamidomethylation	50 43 51 48 47 35 22 41 51 70 94 90 83 40 61 93 96	HCD	[1019.5]TL[343.1]ER		7615
20150529_0226_10xdil_steppedNCE.raw	9014	EPVVVNLQQPPDETLAQLELWTK	3	59.7	23	883.138	3	38.3824		2646.39	0.7		51 31 60 78 41 23 26 77 45 31 21 29 31 30 93 92 89 87 92 94 95 68 90	HCD	[1545.8]LA[241.1]ELW[101.0]K		0
20150529_0226_10xdil_steppedNCE.raw	8757	RELQAGESK	0	59.7	9	1017.53	1	37.6187	97977.2	1016.52	0		10 18 62 75 81 64 86 56 85	HCD	[998.5]		23164
20150529_0226_10xdil_steppedNCE.raw	7673	VPAPTLEVKLLLLGQAE(+57.02)N(+0.98)QR	3	59.7	20	749.763	3	34.7055		2246.26	2.3	Carbamidomethylation (DHKE, X@N-term); Deamidation (NQ)	47 42 55 46 36 32 34 22 24 27 41 83 94 90 91 89 72 78 93 99	HCD	[1273.8]LGQ[372.1]QR		0
20150528_0226_10xdil.raw	10485	GPANLVTTKVVPVTQYVK	3	59.7	18	957.555	2	42.6882	233258	1913.1	-1.6		23 24 36 38 48 42 43 46 55 95 97 92 89 85 74 47 58 85	HCD	[881.5]VVP[718.4]		14829
20150528_0226_10xdil.raw	13723	N(+0.98)PPVVVSFD(+57.02)E(+57.02)ANR	4	59.7	13	779.877	2	49.2934	42594.2	1557.74	-1.3	Carbamidomethylation (DHKE, X@N-term); Deamidation (NQ)	98 95 95 90 86 91 75 16 14 14 13 21 70	HCD	N(+0.98)PPV[99.1]V[877.4]		12189
20150528_0226_10xdil.raw	4531	S(+57.02)FFPK	2	59.7	5	341.682	2	23.7721	317731	681.349	0	Carbamidomethylation (DHKE, X@N-term)	28 27 52 95 97	HCD	[438.2]PK		746
20150529_0226_10xdil_steppedNCE.raw	8549	H(+57.02)FFLQPVVVPTQTLPPLNDD(+57.02)MLK	3	59.7	23	921.829	3	37.0877		2762.45	6.7	Carbamidomethylation (DHKE, X@N-term)	26 23 26 30 31 64 98 82 67 71 97 90 54 88 97 99 93 65 35 25 13 30 68	HCD	[826.4]V[295.2]TQ[214.1]PPL[773.3]		0
20150528_0226_10xdil.raw	7634	KDPHAAVPTPTATSSFPK	2	59.7	18	617.986	3	36.8974	182353	1850.95	-8.9		28 44 51 34 59 79 97 64 66 94 54 26 20 25 70 72 93 100	HCD	[619.3]V[198.1]P[594.3]PK		7273
20150528_0226_10xdil.raw	9341	VTGSLQE(+57.02)PHQYVK	0	59.7	13	771.895	2	40.2063	72443.7	1541.78	-4.8	Carbamidomethylation (DHKE, X@N-term)	87 87 53 51 43 32 33 42 70 65 81 57 76	HCD	[1523.8]		12034
20150529_0226_10xdil.raw	11284	FPPLGAVQASSGVVPVTGAYVK	5	59.7	22	715.391	3	38.292	475577	2143.17	-7		69 58 64 67 47 41 24 17 18 26 33 56 99 99 98 98 96 50 48 52 66 85	HCD	[1111.6]VVPVT[518.3]		17303
20150528_0226_10xdil.raw	14446	FPPLGAVFNAVVVPTQYVK	1	59.7	19	1023.58	2	50.3392	1.28708e+06	2045.13	8.9		56 49 73 81 36 29 33 28 26 70 91 86 52 48 90 77 46 67 94	HCD	[1013.5]V[295.2]T[390.2]K		15220
20150528_0226_10xdil.raw	4616	H(+57.02)YYPK(+57.02)	2	59.7	5	411.197	2	24.4031	190334	820.387	-9.4	Carbamidomethylation (DHKE, X@N-term)	34 28 42 96 98	HCD	[520.2]PK(+57.02)		1429
20150529_0226_10xdil_steppedNCE.raw	6773	V(+57.02)SPVTLPNVVPVTQVYK	2	59.7	17	949.044	2	32.2378		1896.07	0.7	Carbamidomethylation (DHKE, X@N-term)	33 36 43 46 44 51 41 53 95 93 85 87 88 76 32 38 73	HCD	[864.5]VV[815.5]		0
20150528_0226_10xdil.raw	10370	SPFTLPLN(+0.98)DER	1	59.6	11	645.322	2	42.4265	2.31684e+06	1288.63	-0.6	Deamidation (NQ)	45 35 50 48 81 86 95 88 74 26 27	HCD	[642.3]L[515.2]		8194
20150529_0226_10xdil.raw	10075	T(+57.02)AAALGANR	0	59.6	9	901.483	1	36.2124	633796	900.478	-2.2	Carbamidomethylation (DHKE, X@N-term)	72 56 71 68 86 76 39 31 37	HCD	[882.5]		22303
20150529_0226_10xdil_steppedNCE.raw	8175	TEFVLVTYK(+57.02)	3	59.6	9	578.816	2	36.0996	242891	1155.62	0	Carbamidomethylation (DHKE, X@N-term)	31 43 54 98 97 93 38 29 54	HCD	[377.2]VLV[449.2]		8329
20150528_0226_10xdil.raw	10019	TVNYSMYYAK	3	59.6	10	413.862	3	41.5498	216385	1238.56	0.2		97 96 93 68 28 13 25 34 55 88	HCD	TVN[906.4]		1467
20150529_0226_10xdil.raw	10440	T(+57.02)ATGVLPDAAFFGLELGFAK	3	59.6	20	694.704	3	37.1762	441912	2081.08	3.8	Carbamidomethylation (DHKE, X@N-term)	29 33 46 53 96 85 71 69 47 28 23 25 67 92 97 95 85 47 43 61	HCD	[387.2]V[818.4]LEL[403.2]		16448
20150529_0226_10xdil.raw	13150	KFAATR	1	59.6	6	347.208	2	42.0583		692.397	5.5		18 28 49 77 89 97	HCD	[518.3]R	MUM13978.1;WP_155915788.1	0
20150529_0226_10xdil_steppedNCE.raw	5581	TPPVMFWRLPQHGMR	1	59.6	15	618.318	3	28.8788	34180.4	1851.94	-4.1		27 62 79 76 37 37 27 28 93 87 86 72 54 34 93	HCD	[1014.5]L[550.2]R		11621
20150529_0226_10xdil.raw	6859	KDPYFPGHPE(+57.02)PK	1	59.6	12	734.869	2	30.0107		1467.71	5.5	Carbamidomethylation (DHKE, X@N-term)	37 59 74 61 81 36 28 19 73 62 84 100	HCD	[1321.6]K		0
20150528_0226_10xdil.raw	9886	KKPFLPDR	0	59.6	8	500.798	2	41.0591	4.17319e+06	999.587	-4.7		31 69 54 50 86 74 53 61	HCD	[981.6]		2924
20150528_0226_10xdil.raw	12136	K(+57.02)(+57.02)KHERSSLPK(+57.02)RVTDLLLNLK	6	59.6	20	637.383	4	46.2931		2545.48	7.6	Carbamidomethylation (DHKE, X@N-term)	33 29 18 47 38 25 21 26 28 35 41 91 98 99 100 100 98 87 81 98	HCD	[1460.8]VTDLLL[227.1]K		0
20150529_0226_10xdil_steppedNCE.raw	8344	T(+57.02)AGTPVVVPFVQPPGK(+57.02)	1	59.6	16	854.469	2	36.522		1706.94	-7.2	Carbamidomethylation (DHKE, X@N-term)	30 31 49 81 66 70 86 95 58 16 68 80 77 65 30 50	HCD	[682.4]V[907.5]		0
20150529_0226_10xdil.raw	9952	DKHAWGPLTAKK(+57.02)VEVPTEEVTELK	5	59.5	24	921.503	3	36.3324	2.71488e+06	2761.47	8	Carbamidomethylation (DHKE, X@N-term)	30 20 16 34 41 38 44 65 59 39 30 24 79 92 95 95 91 91 77 65 51 70 87 98	HCD	[1488.8]EVPTE[571.3]K		22497
20150529_0226_10xdil_steppedNCE.raw	8914	FPPLFNQVVVPLTAGYVK	6	59.5	18	663.716	3	38.0078	94000.5	1988.11	6.1		55 41 42 40 27 23 30 92 97 92 94 98 92 41 27 39 56 85	HCD	[843.4]VVVPLT[518.3]		14774
20150529_0226_10xdil_steppedNCE.raw	5867	KDPVHMVH(+57.02)TLPHQTDK	2	59.5	16	647.326	3	29.7578		1938.97	-8.1	Carbamidomethylation (DHKE, X@N-term)	30 46 54 64 38 73 70 19 33 96 96 80 71 31 54 97	HCD	[1101.5]LP[481.2]K		0
20150529_0226_10xdil.raw	7688	EPLDYDRH(+57.02)APDYQK(+57.02)GRKLDYGE(+57.02)LGMVMK	1	59.5	28	874.673	4	31.5557		3494.67	-2.6	Carbamidomethylation (DHKE, X@N-term)	71 34 63 88 83 77 40 38 50 50 92 79 28 26 79 42 41 86 86 69 75 44 76 81 53 26 20 70	HCD	[1250.6]D[2111.1]		0
20150528_0226_10xdil.raw	12824	LTQTPPYWFHEKR	4	59.5	13	568.296	3	47.5745	331920	1701.86	2.8		98 97 94 93 84 46 13 19 72 20 45 33 58	HCD	LTQT[1240.6]		5222
20150529_0226_10xdil.raw	10150	FPDPK(+57.02)K(+57.02)TDLPLMVVVPTKDFK	3	59.5	21	843.796	3	36.4807		2528.37	-1.8	Carbamidomethylation (DHKE, X@N-term)	29 22 38 22 25 25 31 45 44 46 86 92 99 100 88 75 97 85 79 41 80	HCD	[1365.7]MVV[196.1]T[518.3]		0
20150529_0226_10xdil_steppedNCE.raw	8545	LFPPQVGLDPAC(+57.02)D(+57.02)DVQVVVPTQYVK	5	59.5	25	947.823	3	36.6306	5626665	2840.44	1.4	Carbamidomethylation; Carbamidomethylation (DHKE, X@N-term)	49 38 45 52 59 67 47 24 22 15 36 40 36 53 84 83 95 98 95 93 96 87 44 51 79	HCD	[1808.8]VVVPT[518.3]		22875
20150529_0226_10xdil.raw	6890	VLGVPPDK	1	59.5	8	824.487	1	30.2328	515145	823.48	-0.9		37 41 46 56 55 61 95 84	HCD	[562.3]D[128.1]		20869
20150528_0226_10xdil.raw	10032	LSYPFEPNTR	3	59.5	10	612.306	2	41.6242	197816	1222.6	-0.8		48 66 99 96 92 55 26 26 30 57	HCD	[200.1]YPF[597.3]		7047
20150528_0226_10xdil.raw	14964	S(+57.02)GLPPLQNDNANVVVPTQYVK	3	59.5	21	770.74	3	51.7349	105532	2309.2	-1.6	Carbamidomethylation (DHKE, X@N-term)	28 21 57 99 97 93 37 27 22 12 13 32 96 99 87 83 97 85 38 49 79	HCD	[314.2]PPL[656.3]VV[196.1]T[518.3]		12009
20150528_0226_10xdil.raw	9494	K(+57.02)(+57.02)H(+57.02)ELPDR	2	59.5	7	533.274	2	40.5638	5041375	1064.54	-2.8	Carbamidomethylation (DHKE, X@N-term)	31 35 65 49 43 96 99	HCD	[718.4]DR		3840
20150529_0226_10xdil.raw	9363	L(+57.02)SLQYPTKC(+57.02)R	0	59.4	10	661.847	2	35.1734	640007	1321.68	-1	Carbamidomethylation; Carbamidomethylation (DHKE, X@N-term)	75 81 49 33 32 69 45 80 56 76	HCD	[1303.7]		14512
20150529_0226_10xdil_steppedNCE.raw	7759	LVKK(+57.02)LVLK(+57.02)K(+57.02)HKSTEELLDAFK	8	59.4	21	660.4	4	34.9566	980466	2637.56	4.7	Carbamidomethylation (DHKE, X@N-term)	21 19 20 20 23 21 32 32 28 14 43 99 100 100 100 100 99 98 98 87 96	HCD	[1486.0]STEELLDA[147.1]K		14615
20150529_0226_10xdil.raw	11663	FPPLQTLEGNVVVPTQYVK	2	59.4	19	1065.09	2	39.3152	271601	2128.16	1.3		63 53 68 68 35 21 18 28 29 80 99 99 78 69 94 77 30 40 80	HCD	[1096.6]VV[196.1]T[518.3]		23242
20150528_0226_10xdil.raw	14617	FPPLQVDK(+57.02)EVVPVTQYVK	5	59.4	18	715.063	3	50.7212	3.6139e+06	2142.17	-2	Carbamidomethylation (DHKE, X@N-term)	27 21 32 56 38 41 45 28 56 98 99 97 97 96 89 39 41 68	HCD	[1110.6]VVPVT[518.3]		10542
20150529_0226_10xdil_steppedNCE.raw	6660	LSYPFNPETR	2	59.4	10	612.307	2	31.948	84258.5	1222.6	0.7		49 62 99 94 88 62 14 28 35 64	HCD	[200.1]YP[744.4]		11101
20150529_0226_10xdil.raw	10796	FPVKANATVVVPLTQYVK	2	59.4	18	658.712	3	37.6589	82307.7	1973.13	-10		27 20 31 38 31 28 29 43 96 99 84 79 97 92 83 46 58 87	HCD	[828.4]VV[196.1]LT[518.3]		14323
20150529_0226_10xdil.raw	9338	DEVTVPK(+57.02)KVLLRSVTDLLLNLK	7	59.4	22	638.388	4	34.8077	1.19795e+06	2549.52	3.3	Carbamidomethylation (DHKE, X@N-term)	33 40 55 53 31 20 23 23 22 26 29 28 42 98 100 100 100 100 100 97 89 98	HCD	[1521.9]VTDLLLN[113.1]K		12960
20150529_0226_10xdil.raw	17892	F(+57.02)PMK	0	59.4	4	579.293	1	53.8192	9185138	578.289	-5.6	Carbamidomethylation (DHKE, X@N-term)	70 26 57 84	HCD	[560.3]		8181
20150528_0226_10xdil.raw	13508	TKFVVVPLTQYVK	2	59.4	13	761.454	2	48.7724	103499	1520.9	-2.7		14 18 34 70 75 58 66 98 97 83 37 44 77	HCD	[770.5]LT[518.3]		11796
20150528_0226_10xdil.raw	14599	FPPLTAAEVAVPVVTGAYVK	1	59.4	20	1015.07	2	50.3884	6009084	2028.13	-1		72 65 82 83 41 29 34 57 83 85 91 44 33 33 71 57 63 41 53 70	HCD	[996.5]V[914.5]		15177
20150529_0226_10xdil.raw	9310	LTKK(+57.02)K(+57.02)LK(+57.02)PAVLGQAADDQR	2	59.4	19	751.105	3	34.9718		2250.28	6	Carbamidomethylation (DHKE, X@N-term)	45 30 29 24 20 22 30 88 61 53 74 72 66 81 73 82 86 93 100	HCD	[1948.1]QR		0
20150528_0226_10xdil.raw	8609	QPDDC(+57.02)WC(+57.02)E(+57.02)VELAQGANN(+0.98)LSSR	5	59.4	21	836.364	3	38.6227	13896.5	2506.05	8.8	Carbamidomethylation; Carbamidomethylation (DHKE, X@N-term); Deamidation (NQ)	24 19 35 34 23 24 25 31 81 94 96 98 96 90 84 71 30 66 51 77 98	HCD	[1246.4]ELAQG[587.3]R		13314
20150528_0226_10xdil.raw	14991	GPPK(+57.02)LLLLGN(+0.98)AAALNR	4	59.4	16	559.336	3	51.4585	453742	1674.98	5.3	Carbamidomethylation (DHKE, X@N-term); Deamidation (NQ)	23 33 25 27 45 56 46 41 38 88 92 96 93 91 76 80	HCD	[1060.6]AAAL[270.1]		4887
20150529_0226_10xdil.raw	8853	TKKKDWRMLLRLTNPK(+57.02)YPR	4	59.4	19	834.488	3	34.096	197439	2500.42	8.9	Carbamidomethylation (DHKE, X@N-term)	30 33 53 51 90 34 21 74 90 96 96 92 70 53 43 35 30 38 97	HCD	[485.3]D[473.2]LLRL[757.4]R		21169
20150529_0226_10xdil.raw	11107	FPLTALNVVPVTQYVK	2	59.4	16	895.02	2	38.3031	86932.9	1788.02	4.4		46 25 39 39 46 41 76 97 98 71 66 94 81 26 33 75	HCD	[756.4]VV[196.1]T[518.3]		22201
20150529_0226_10xdil.raw	7494	V(+57.02)VRHELFAVAR	3	59.4	11	451.933	3	31.5677	15094746	1352.77	6.7	Carbamidomethylation (DHKE, X@N-term)	30 28 30 25 95 97 92 46 42 85 84	HCD	[548.3]ELF[397.2]		2149
20150529_0226_10xdil.raw	5704	TYHPK	2	59.3	5	645.333	1	27.4585	85535.5	644.328	-3.3		35 34 31 97 100	HCD	[401.2]PK		13441
20150528_0226_10xdil.raw	14723	HRPQPNK	1	59.3	7	876.485	1	51.2776	10833.3	875.473	5.5		41 60 91 82 34 42 65	HCD	[293.2]P[467.2]		13917
20150528_0226_10xdil.raw	13811	AAVPNDTQFK	4	59.3	10	545.78	2	49.3842		1089.55	0.3		92 93 99 95 36 37 27 22 27 63	HCD	AAVP[733.3]		0
20150528_0226_10xdil.raw	10934	LEPATPK(+57.02)K(+57.02)RLFLDAALANR	5	59.3	19	746.767	3	43.6317		2237.26	7.1	Carbamidomethylation (DHKE, X@N-term)	58 64 57 58 31 17 20 22 28 92 96 97 96 90 87 36 23 55 100	HCD	[1134.7]LFLDA[369.2]R		0
20150528_0226_10xdil.raw	13282	KDVVPVLPEVPN(+0.98)PVR	2	59.3	15	829.98	2	48.5008	310657	1657.94	3.2	Deamidation (NQ)	25 35 35 42 76 91 93 70 86 91 86 36 23 38 62	HCD	[538.3]VL[226.1]V[564.3]		13216
20150528_0226_10xdil.raw	14713	FLPPSKSVVPVTQVYK	2	59.3	16	895.016	2	51.24	45186.7	1788.02	-0.1		41 35 35 37 42 48 79 99 98 57 61 95 85 27 34 77	HCD	[756.4]VV[196.1]T[518.3]		14175
20150529_0226_10xdil_steppedNCE.raw	7706	D(+57.02)(+57.02)H(+57.02)WLTTQYVK	1	59.3	10	731.357	2	34.8798	76934.5	1460.7	-3.9	Carbamidomethylation (DHKE, X@N-term)	18 18 32 63 72 95 86 42 69 98	HCD	[766.3]T[390.2]K		17988
20150528_0226_10xdil.raw	12195	K(+57.02)PVVKLKK(+57.02)LD(+57.02)QLAFALPEVSSR	3	59.3	22	660.146	4	46.6147	2492484	2636.54	7	Carbamidomethylation (DHKE, X@N-term)	38 32 40 26 21 30 75 28 25 42 89 97 96 92 81 80 83 51 42 68 80 86	HCD	[1447.9]LAF[839.5]		8698
20150529_0226_10xdil_steppedNCE.raw	7766	VGPSVVLTYK(+57.02)	2	59.3	10	560.324	2	35.049	201090	1118.63	0.3	Carbamidomethylation (DHKE, X@N-term)	82 30 26 37 86 96 95 48 35 57	HCD	[439.2]VL[449.2]		6908
20150529_0226_10xdil_steppedNCE.raw	7946	FPPEDPAVVSGPSTR	3	59.3	15	778.395	2	35.4389		1554.77	5		42 34 38 49 55 88 92 92 91 83 33 25 27 43 97	HCD	[682.3]AVV[429.2]R		0
20150529_0226_10xdil.raw	11235	FPPLTSVVVVPTQYVK	2	59.3	16	887.516	2	38.4556		1773.01	5.1		59 44 54 60 28 20 33 95 96 67 56 94 84 33 44 81	HCD	[741.4]VV[196.1]T[518.3]		0
20150529_0226_10xdil.raw	5452	KDPNSH(+57.02)ALDEARLN(+0.98)TK	5	59.3	16	622.983	3	26.8579	13590.8	1865.92	2.3	Carbamidomethylation (DHKE, X@N-term); Deamidation (NQ)	28 40 36 30 30 41 57 98 99 100 98 90 58 22 28 94	HCD	[806.4]LDEAR[329.2]K		11867
20150529_0226_10xdil_steppedNCE.raw	7458	K(+57.02)(+57.02)KAPPVKQAAVTDD(+57.02)VLLLEQVR	8	59.3	22	863.836	3	34.1365		2588.46	8.5	Carbamidomethylation (DHKE, X@N-term)	9 9 12 24 26 28 29 32 39 44 58 99 99 95 97 100 100 99 98 41 69 98	HCD	[1174.7]TDD(+57.02)VLLLE[227.1]R		0
20150529_0226_10xdil.raw	7071	LPVMVGVLSAPR	5	59.3	12	619.871	2	30.6858	2.95468e+06	1237.72	4.1		40 25 33 23 35 24 39 96 97 99 100 100	HCD	[695.4]LSAPR		11668
20150528_0226_10xdil.raw	12659	T(+57.02)AKKDSVVPVTQYVK	2	59.2	15	860.492	2	47.2564		1718.96	7.9	Carbamidomethylation (DHKE, X@N-term)	32 29 35 33 45 48 95 97 82 81 71 69 43 52 76	HCD	[687.4]VV[815.5]		0
20150528_0226_10xdil.raw	4533	H(+57.02)YE(+57.02)PK	2	59.2	5	394.194	2	23.8092	430364	786.366	9.7	Carbamidomethylation (DHKE, X@N-term)	32 26 41 98 100	HCD	[543.2]PK		1237
20150529_0226_10xdil.raw	11057	FPPLTMGVVVPTQYVK	2	59.2	16	888.498	2	38.1482		1774.97	6.9		40 28 41 62 54 21 29 92 99 84 71 94 80 28 40 84	HCD	[743.4]VV[196.1]T[518.3]		0
20150529_0226_10xdil.raw	7162	GPPLAWFDR	3	59.2	9	529.77	2	30.6203	15111324	1057.53	-9.2		16 40 49 56 44 47 92 93 96	HCD	[621.3]FDR		4631
20150529_0226_10xdil.raw	9541	TQFVLEKYK(+57.02)	2	59.2	9	606.836	2	35.4845	75503.6	1211.65	1.3	Carbamidomethylation (DHKE, X@N-term)	28 33 72 99 94 89 28 28 62	HCD	[376.2]VL[605.3]		10514
20150529_0226_10xdil.raw	14248	ELLALC(+57.02)SVGRPPFATDQEAAALQR	3	59.2	24	871.795	3	44.5911		2612.34	9.1	Carbamidomethylation	65 57 80 82 80 50 32 16 11 13 18 27 92 98 95 86 15 22 35 97 96 94 64 95	HCD	[1292.7]FAT[443.2]AAL[128.1]R		0
20150529_0226_10xdil.raw	10734	AAVEPYWDR	2	59.2	9	553.764	2	37.5061	136243	1105.52	-4.8		69 68 95 93 33 25 25 51 75	HCD	[142.1]VE[717.3]		6286
20150528_0226_10xdil.raw	13411	R(+57.02)K(+57.02)EK(+57.02)MLPTKFFSLLLNR	6	59.2	17	573.834	4	48.4426	415187	2291.29	6	Carbamidomethylation (DHKE, X@N-term)	24 21 36 32 22 41 37 44 44 53 64 95 98 99 98 98 100	HCD	[1576.9]SLLLNR		5450
20150529_0226_10xdil.raw	7572	TEKKQTLNR	1	59.2	9	559.317	2	31.2331	41328.3	1116.63	-5.7		39 47 45 49 78 87 46 47 97	HCD	[942.5]R		6677
20150528_0226_10xdil.raw	9197	KALFPGELGD(+57.02)EAER	2	59.2	14	794.908	2	39.7839	145266	1587.79	7.7	Carbamidomethylation (DHKE, X@N-term)	23 25 39 44 41 82 90 94 87 76 35 22 80 91	HCD	[613.4]EL[558.2]R		12474
20150528_0226_10xdil.raw	9149	VPE(+57.02)ETWAPDK	1	59.2	10	614.798	2	39.7074	28729	1227.58	3.4	Carbamidomethylation (DHKE, X@N-term)	91 86 80 47 32 28 29 29 70 99	HCD	V[982.4]K		7141
20150528_0226_10xdil.raw	11892	K(+57.02)(+57.02)THRLKKRRLTASGFLLDGFPR	8	59.2	22	904.537	3	45.8005		2710.56	9.8	Carbamidomethylation (DHKE, X@N-term)	20 13 7 14 24 24 25 20 15 22 93 99 99 97 98 98 96 96 72 86 85 99	HCD	[1373.9]TASGFLLD[301.1]R		0
20150529_0226_10xdil.raw	10031	V(+57.02)D(+57.02)RKSPLLQALELWK	2	59.2	15	637.369	3	36.4446	428419	1909.08	3	Carbamidomethylation (DHKE, X@N-term)	42 11 14 33 37 32 89 98 91 67 70 88 82 49 84	HCD	[909.5]LQ[740.4]		12899
20150529_0226_10xdil.raw	11618	AAVFPVQPPNK	0	59.1	11	584.325	2	39.3576	455382	1166.64	-7.3		29 32 43 87 75 73 78 78 53 43 59	HCD	[1148.6]		8551
20150529_0226_10xdil.raw	6750	LTPPQTDPLNYSSH(+57.02)K	3	59.1	15	877.948	2	29.783	13299.5	1753.86	9.7	Carbamidomethylation (DHKE, X@N-term)	39 28 36 37 51 84 92 97 97 77 20 23 78 38 89	HCD	[637.3]DPL[773.3]		21959
20150528_0226_10xdil.raw	7445	KDPTC(+57.02)PK	1	59.1	7	845.415	1	35.978	86403.4	844.411	-4.1	Carbamidomethylation	43 56 49 45 43 82 96	HCD	[698.3]K		13438
20150529_0226_10xdil.raw	5889	ESNSAATLLEADTTDDRKHSLYTK(+57.02)	5	59.1	24	908.445	3	28.0032		2722.3	3.5	Carbamidomethylation (DHKE, X@N-term)	33 22 33 58 99 100 100 100 99 69 36 48 54 75 95 39 25 76 30 50 89 26 20 42	HCD	[417.1]AATLL[517.2]D[1185.6]		0
20150528_0226_10xdil.raw	9903	KKPFLPDR	1	59.1	8	500.798	2	41.0591	4.17319e+06	999.587	-4.7		33 75 90 81 79 24 38 52	HCD	[256.2]P[628.3]		2924
20150529_0226_10xdil.raw	11922	K(+57.02)(+57.02)TKN(+0.98)LVVPVTQYVK	2	59.1	14	866.507	2	39.7717		1730.99	3.7	Carbamidomethylation (DHKE, X@N-term); Deamidation (NQ)	22 23 31 25 41 97 99 62 48 88 85 41 67 98	HCD	[698.4]VV[687.4]K		0
20150529_0226_10xdil.raw	11183	RRAQVVPVTQYVK	2	59.1	13	772.463	2	38.1647	387157	1542.9	7.7		55 4 3 7 91 98 83 79 94 82 45 50 75	HCD	[511.3]VV[196.1]T[518.3]		19436
20150528_0226_10xdil.raw	9083	LPPSKFLTTQPHR	1	59.1	13	761.435	2	39.7739	439558	1520.85	6.6		16 17 34 43 48 52 60 65 95 89 73 74 100	HCD	[883.5]T[362.2]R		11789
20150528_0226_10xdil.raw	10142	V(+57.02)QGRVVVPTQYVK	2	59	13	765.447	2	42.3905	36678100	1528.87	4.9	Carbamidomethylation (DHKE, X@N-term)	21 19 17 25 93 98 75 68 94 80 41 52 84	HCD	[497.3]VV[196.1]T[518.3]		11892
20150529_0226_10xdil_steppedNCE.raw	8846	FPPLQTGSVVAVPVTQYVK	2	59	19	1015.58	2	37.9147		2029.12	6.1		88 33 30 35 33 43 40 60 97 92 87 89 37 58 94 83 28 31 65	HCD	[827.4]VV[366.2]T[518.3]		0
20150529_0226_10xdil.raw	7520	LPQLVLVFVTMK	2	59	12	694.422	2	31.2319		1386.83	-0.7		45 32 42 41 46 92 93 88 30 26 74 100	HCD	[550.3]LV[478.2]K		0
20150529_0226_10xdil_steppedNCE.raw	5672	A(+57.02)PTTNR	1	59	6	716.362	1	29.089	131862	715.361	-8.7	Carbamidomethylation (DHKE, X@N-term)	72 85 35 27 39 96	HCD	[541.2]R		17421
20150528_0226_10xdil.raw	15194	FPPLQVTSGAKTVVPVTQYVK	2	59	21	753.763	3	52.4162	594360	2258.27	-0.2		32 27 48 71 52 38 26 24 24 42 57 76 99 98 84 90 96 87 33 47 87	HCD	[1226.7]VV[97.1]VT[518.3]		11552
20150528_0226_10xdil.raw	15145	S(+57.02)VLAPVTQTLAFK	0	59	13	716.419	2	51.992		1430.81	6.7	Carbamidomethylation (DHKE, X@N-term)	27 28 43 80 33 48 88 82 82 85 84 45 43	HCD	[1412.8]		0
20150528_0226_10xdil.raw	13401	TLEFSVE(+57.02)AVPYTVLN(+0.98)K	2	59	16	934.484	2	48.6183		1866.96	-4.4	Carbamidomethylation (DHKE, X@N-term); Deamidation (NQ)	20 26 40 19 17 22 35 89 73 59 92 86 90 93 85 98	HCD	[1129.6]Y[101.0]VL[115.0]K		0
20150529_0226_10xdil_steppedNCE.raw	6593	N(+0.98)PYADTGAPLN(+0.98)DER	2	59	14	767.839	2	31.7744	137735	1533.66	3	Deamidation (NQ)	84 59 64 44 61 55 33 37 61 95 93 82 34 25	HCD	[887.4]LN(+0.98)[400.2]		19488
20150528_0226_10xdil.raw	10512	L(+57.02)K(+57.02)VKVPPESLGLELATAR	5	59	18	679.073	3	42.6297		2034.18	7.2	Carbamidomethylation (DHKE, X@N-term)	25 24 32 32 33 48 77 99 98 98 95 94 70 43 26 25 45 97	HCD	[875.6]ESLGL[485.2]R		0
20150528_0226_10xdil.raw	15351	K(+57.02)(+57.02)TPLPQFSAKSD(+57.02)RFEVVLGGVVGLEK	11	59	26	991.539	3	52.4297		2971.61	-5.6	Carbamidomethylation (DHKE, X@N-term)	31 39 57 38 22 34 49 36 28 19 17 18 21 28 41 92 99 100 96 93 99 99 94 93 94 99	HCD	[1845.9]VVLGGVVGLEK		0
20150528_0226_10xdil.raw	7259	LPGAATVGSSK	2	59	11	494.277	2	35.601		986.54	0.5		100 99 76 43 30 26 26 26 43 80 99	HCD	LP[630.3]K		0
20150529_0226_10xdil.raw	6940	QTEDKWMLPFFSPK	3	59	14	877.442	2	30.5057	846928	1752.85	8.2		34 40 72 73 27 19 50 93 95 91 30 25 78 98	HCD	[918.4]LPF[331.2]K		21946
20150529_0226_10xdil.raw	7833	TLPPSVPKAPTVHK(+57.02)	1	59	14	764.941	2	31.8433	1.37521e+06	1527.88	-6.5	Carbamidomethylation (DHKE, X@N-term)	32 51 65 82 89 97 39 32 47 82 74 68 16 52	HCD	[495.3]V[915.5]		19205
20150529_0226_10xdil.raw	8689	LE(+57.02)PVEVKTPAPPR	0	59	13	745.417	2	33.7187	494931	1488.83	-7.4	Carbamidomethylation (DHKE, X@N-term)	28 21 46 66 82 79 73 84 80 82 64 20 42	HCD	[1470.8]		18460
20150529_0226_10xdil_steppedNCE.raw	8710	FPPLGAPFVLVVPTQYVK	1	59	18	986.559	2	37.5393		1971.12	-9.9		83 66 71 67 39 37 38 50 88 90 88 41 42 91 72 19 23 58	HCD	[925.5]L[295.2]T[518.3]		0
20150529_0226_10xdil_steppedNCE.raw	7770	TQTVPVVPFPQPGK(+57.02)	2	59	14	776.425	2	35.0981	12963909	1550.85	-6.6	Carbamidomethylation (DHKE, X@N-term)	41 39 65 68 73 97 99 86 42 80 70 13 14 37	HCD	[526.3]VV[808.4]		19704
20150528_0226_10xdil.raw	8815	L(+57.02)MWH(+57.02)GTFMVK	2	59	10	682.338	2	39.0523		1362.66	3.3	Carbamidomethylation (DHKE, X@N-term)	36 22 28 28 83 92 94 43 65 97	HCD	[738.3]TF[230.1]K		0
20150529_0226_10xdil.raw	8086	DPVVLNLK(+57.02)GAFK	1	59	12	679.401	2	32.3717		1356.78	8.7	Carbamidomethylation (DHKE, X@N-term)	45 29 76 55 70 39 45 35 65 70 82 97	HCD	[1210.7]K		0
20150528_0226_10xdil.raw	8105	TLQ(+0.98)VTQYVK	1	58.9	9	540.801	2	37.4235	44005.2	1079.59	1.8	Deamidation (NQ)	44 47 58 75 92 74 31 34 76	HCD	[442.2]T[518.3]		4127
20150528_0226_10xdil.raw	8105	TLQ(+0.98)VTQYVK	1	58.9	9	540.8	2	37.7364	63532.7	1079.59	-0.6	Deamidation (NQ)	44 47 58 75 92 74 31 34 76	HCD	[442.2]T[518.3]		4126
20150528_0226_10xdil.raw	15231	N(+0.98)EAAYLSSVEPDSTLTVPAYFNN(+0.98)AQR	5	58.9	26	953.79	3	52.0988	63300.8	2858.32	7.8	Deamidation (NQ)	18 26 32 76 84 71 42 32 33 54 28 39 32 59 97 99 99 98 94 82 76 31 30 65 47 90	HCD	[1464.6]LTVPA[738.3]R		14792
20150529_0226_10xdil.raw	4712	VNKPR	2	58.9	5	307.191	2	23.9081		612.371	-6.2		28 25 44 99 100	HCD	[341.2]PR	WP_155902914.1	0
20150528_0226_10xdil.raw	13149	T(+57.02)AKPVVGPPFKK(+57.02)K(+57.02)KDFGAFVSLLPGR	6	58.9	26	739.686	4	48.042	665994	2954.69	9.8	Carbamidomethylation (DHKE, X@N-term)	24 26 40 37 45 50 43 33 30 27 16 13 13 29 99 99 98 98 96 95 86 93 97 67 82 98	HCD	[1677.0]DFGAFV[87.0]LL[154.1]R		11138
20150529_0226_10xdil_steppedNCE.raw	9570	FPPLQEPVMPQVVVPTQYVK	3	58.9	20	766.093	3	40.3268	165074	2295.23	9.9		53 47 88 66 36 46 31 36 15 17 28 94 99 92 87 94 83 36 49 82	HCD	[1263.6]VVV[97.1]T[518.3]		19404
20150528_0226_10xdil.raw	14452	AKDPEC(+57.02)C(+57.02)GNPVVPVTQYVK	2	58.9	19	721.019	3	50.6299		2160.03	1	Carbamidomethylation	19 20 52 91 64 40 33 25 30 43 97 97 83 90 96 86 31 40 80	HCD	[314.2]P[717.2]VV[97.1]VT[518.3]		0
20150529_0226_10xdil.raw	10361	ETLLALPFVPDPVR	1	58.9	14	783.949	2	36.8434		1565.88	0.7		40 28 41 50 43 55 87 88 93 89 59 31 46 74	HCD	[884.5]V[564.3]		0
20150529_0226_10xdil_steppedNCE.raw	5708	APEGASK	2	58.8	7	659.34	1	29.3269	311039	658.329	6		98 94 61 25 30 39 65	HCD	AP[472.2]		14557
20150529_0226_10xdil.raw	10966	FPPLQNGQKTVVPVTQYVK	5	58.8	19	1072.09	2	37.8335	30695018	2142.18	-5.5		43 35 49 64 38 26 21 23 22 46 100 100 98 97 97 86 36 50 89	HCD	[1110.6]VVPVT[518.3]		23259
20150528_0226_10xdil.raw	14899	FPPLQPTKH(+57.02)WRYVVNQPANK(+57.02)	3	58.8	20	845.454	3	51.4948	198881	2533.33	2.5	Carbamidomethylation (DHKE, X@N-term)	55 47 62 70 53 38 40 30 27 25 23 37 94 94 59 51 86 90 95 99	HCD	[1607.8]VV[339.2]ANK(+57.02)		13441
20150528_0226_10xdil.raw	8978	GPPGPLWK	3	58.8	8	426.246	2	39.0928	6027027	850.47	8.6		19 29 32 35 71 90 95 99	HCD	[405.2]LWK		1606
20150529_0226_10xdil_steppedNCE.raw	9306	FPPLGATLEGNVVPVTQYVK	2	58.8	20	710.39	3	39.2898	96794.2	2128.16	-4.2		71 55 63 63 42 43 34 31 40 26 39 95 96 81 87 91 75 30 39 74	HCD	[1096.6]VV[196.1]T[518.3]		17173
20150529_0226_10xdil.raw	8641	V(+57.02)SVVKKFLLSPN(+0.98)YPVHTR	2	58.8	18	714.746	3	33.616		2141.2	8	Carbamidomethylation (DHKE, X@N-term); Deamidation (NQ)	38 41 59 57 40 28 35 62 95 91 88 94 97 89 36 11 21 76	HCD	[957.6]LS[97.1]N(+0.98)Y[590.3]		0
20150529_0226_10xdil_steppedNCE.raw	8986	EPDLSLNPQHH(+57.02)H(+57.02)NVVVPTQYVK	2	58.8	22	889.129	3	38.304		2664.34	8.8	Carbamidomethylation (DHKE, X@N-term)	83 53 54 35 36 88 84 81 33 14 21 20 36 96 97 62 58 96 83 38 47 78	HCD	[1632.7]VV[196.1]T[518.3]		0
20150529_0226_10xdil.raw	6045	AATPFSMYSYLK	3	58.8	12	689.84	2	28.368		1377.66	1.7		35 37 48 43 34 28 24 82 96 97 97 84	HCD	[868.4]SYL[128.1]		0
20150529_0226_10xdil.raw	6727	FN(+0.98)FELWFWH(+57.02)K	2	58.8	10	756.359	2	29.7517		1510.7	0.3	Carbamidomethylation (DHKE, X@N-term); Deamidation (NQ)	19 18 42 99 98 50 41 50 71 99	HCD	[409.2]EL[713.3]K		0
20150529_0226_10xdil_steppedNCE.raw	8673	LPTAAEFPFPLWWVVPVTQYVK	2	58.8	22	863.469	3	37.4822	91419.5	2587.39	-1		38 32 44 48 42 42 36 79 72 27 35 31 37 87 92 84 92 97 89 42 57 89	HCD	[1654.9]V[97.1]VT[518.3]		21880
20150529_0226_10xdil_steppedNCE.raw	6005	A(+57.02)TLPGGSSR	1	58.8	9	902.461	1	30.2233	294764	901.462	-9.1	Carbamidomethylation (DHKE, X@N-term)	26 27 85 97 70 43 42 48 92	HCD	[342.2]P[288.1]R		22456
20150529_0226_10xdil_steppedNCE.raw	7885	KYTLALEQLNVELR	2	58.7	14	845.484	2	35.2739		1688.95	4.3		46 37 50 69 76 88 90 58 26 17 20 50 97 99	HCD	[689.4]E[583.3]LR		0
20150528_0226_10xdil.raw	13748	ELKKKSVQRRE(+57.02)EQLVADLTK(+57.02)	4	58.7	20	628.865	4	49.3072	63127.1	2511.41	7.7	Carbamidomethylation (DHKE, X@N-term)	32 24 29 40 30 30 36 35 34 37 86 92 86 97 97 93 94 88 51 65	HCD	[1438.8]E[128.1]LVAD[399.2]		7645
20150528_0226_10xdil.raw	9331	C(+57.02)NAPGAHLTTQYVK	1	58.7	14	780.381	2	40.108		1558.76	-5.9	Carbamidomethylation	30 31 47 81 31 36 32 72 86 99 89 31 57 99	HCD	[921.4]T[390.2]K		0
20150528_0226_10xdil.raw	13568	VPTKAPEQGTAAFK	1	58.7	14	722.899	2	48.937		1443.77	7.1		54 52 92 79 74 87 89 72 25 28 34 46 46 44	HCD	[196.1]T[1128.6]		0
20150528_0226_10xdil.raw	3681	TELEDQDK	1	58.7	8	489.225	2	19.3028	87882.4	976.435	0.6		67 62 31 27 27 75 84 96	HCD	[830.3]K		2644
20150529_0226_10xdil.raw	10777	EPLLVAK(+57.02)APDLTYSVVPVTQYVK	5	58.7	23	863.15	3	37.5629		2586.43	-1.4	Carbamidomethylation (DHKE, X@N-term)	48 28 50 57 47 31 19 18 16 44 69 64 65 83 100 100 99 98 97 79 25 36 78	HCD	[1554.8]VVPVT[518.3]		0
20150528_0226_10xdil.raw	12765	LFELFPPVVPAPLN(+0.98)K	2	58.7	15	841.481	2	47.5837	1.26117e+06	1680.95	-0.6	Deamidation (NQ)	38 21 48 60 79 25 48 99 95 85 50 25 37 74 96	HCD	[843.5]VV[493.3]K		13385
20150528_0226_10xdil.raw	13911	DPPVVVC(+57.02)K(+57.02)QPPNK	2	58.7	13	767.91	2	49.6683	162646	1533.8	5.2	Carbamidomethylation; Carbamidomethylation (DHKE, X@N-term)	98 84 87 92 95 56 27 24 68 54 20 22 38	HCD	D[194.1]VV[1008.5]		11957
20150529_0226_10xdil.raw	6223	FPGMK	1	58.7	5	579.294	1	28.7639	10536.6	578.289	-3.7		38 32 49 74 99	HCD	[432.2]K		8185
20150529_0226_10xdil.raw	6223	FPGMK	1	58.7	5	579.292	1	28.4858	58336.9	578.289	-6.3		38 32 49 74 99	HCD	[432.2]K	A0A037YML7|A0A037YML7_ECOLX	8180
20150528_0226_10xdil.raw	8204	KSSLGGSK	0	58.7	8	763.432	1	37.5608	440253	762.423	1.6		20 29 43 89 81 87 53 68	HCD	[744.4]		11837
20150528_0226_10xdil.raw	9989	QTLPE(+57.02)LN(+0.98)DER	2	58.7	10	636.808	2	41.5741	619924	1271.6	2.2	Carbamidomethylation (DHKE, X@N-term); Deamidation (NQ)	24 25 46 62 85 95 92 85 40 33	HCD	[625.3]LN(+0.98)[400.2]		7962
20150528_0226_10xdil.raw	9218	FVPE(+57.02)LVNVNEVYSK	4	58.7	14	847.435	2	39.9628	626480	1692.87	-10	Carbamidomethylation (DHKE, X@N-term)	35 30 28 31 45 69 87 96 93 94 92 48 38 36	HCD	[855.4]VNEV[378.2]		13480
20150529_0226_10xdil_steppedNCE.raw	8308	FPPLTQVVTPVPGAHR	0	58.7	16	858.489	2	36.4968	14050.6	1714.95	6.6		86 70 72 65 32 25 76 83 40 35 63 72 72 81 27 39	HCD	[1696.9]		21831
20150529_0226_10xdil_steppedNCE.raw	5331	Q(+57.02)RFMVTPPH(+57.02)VGFH(+57.02)K	1	58.7	14	617.985	3	27.8512	168101	1850.94	-1.1	Carbamidomethylation (DHKE, X@N-term)	22 21 80 88 81 44 52 91 77 70 26 31 42 96	HCD	[916.5]P[691.3]K		11582
20150529_0226_10xdil.raw	7986	TAAVPPPKPYPFLHK(+57.02)	2	58.7	15	860.491	2	32.1558		1718.95	9.2	Carbamidomethylation (DHKE, X@N-term)	33 26 28 35 49 67 56 51 53 95 88 90 92 37 80	HCD	[858.5]Y[97.1]FL[322.2]		0
20150529_0226_10xdil_steppedNCE.raw	5962	FDDEPVYPAPSR	1	58.7	12	696.831	2	30.0099	32191.3	1391.64	8.2		17 30 47 93 37 40 69 75 82 47 69 98	HCD	[377.1]E[711.4]R		16637
20150528_0226_10xdil.raw	15521	FPPLQVEASQVVPVTQYVK	5	58.7	19	710.396	3	52.8399	30412.4	2128.16	3.9		52 40 46 52 38 41 54 39 32 33 91 95 94 91 94 84 34 38 69	HCD	[1096.6]VVPVT[518.3]		10397
20150528_0226_10xdil.raw	15237	FPPLQPNLVAKDNNVVPVTQYVK	2	58.7	23	860.816	3	52.2744	447650	2579.41	6.2		75 66 79 78 51 43 42 39 32 28 23 30 24 33 90 98 81 80 97 89 41 49 82	HCD	[1547.8]VV[196.1]T[518.3]		13681
20150529_0226_10xdil.raw	6624	SAATPVTSSHPPPTEGMAAFTEK	4	58.6	23	772.046	3	29.5622		2313.09	9.6		32 37 64 78 70 57 46 44 36 15 23 26 29 88 93 72 42 93 91 91 90 57 74	HCD	[1330.7]E[188.1]AAFT[257.1]		0
20150529_0226_10xdil.raw	11314	FPPLQVGSSE(+57.02)LLNNVVPVTQYVK	6	58.6	23	862.474	3	38.5971	981297	2584.39	3.6	Carbamidomethylation (DHKE, X@N-term)	62 39 40 43 35 40 27 28 24 25 66 32 31 56 99 100 95 96 99 94 54 68 95	HCD	[1552.8]VVPVTQ[262.1]K		21693
20150529_0226_10xdil.raw	4533	GPVLVGPR	2	58.6	8	397.748	2	23.0834		793.481	0.2		59 67 97 95 38 23 16 74	HCD	[154.1]VL[409.2]		0
20150528_0226_10xdil.raw	13728	QKHFTK	1	58.6	6	394.726	2	49.3853	109693	787.434	3.2		29 35 76 55 66 90	HCD	[641.3]K		1241
20150528_0226_10xdil.raw	12946	ETFVLVYTK(+57.02)	3	58.6	9	578.817	2	47.8852	342420	1155.62	1.7	Carbamidomethylation (DHKE, X@N-term)	39 29 56 97 98 94 37 26 51	HCD	[377.2]VLV[449.2]		5680
20150529_0226_10xdil.raw	6574	S(+57.02)VPTPHAGK(+57.02)SGWC(+57.02)GGPVMK	1	58.6	19	689.673	3	29.4748	20729.7	2065.98	7.5	Carbamidomethylation; Carbamidomethylation (DHKE, X@N-term)	30 37 57 57 54 56 96 52 35 35 79 83 36 27 34 67 94 88 98	HCD	[675.3]A[943.4]V[131.0]K		16208
20150529_0226_10xdil.raw	10239	FPPLGAVEPGFFYC(+57.02)VAVVVPTGAYVK	3	58.6	26	928.818	3	36.5913	242533	2783.44	-3	Carbamidomethylation	71 47 50 59 60 65 58 62 37 24 18 13 12 17 87 90 96 97 71 62 94 88 87 42 48 68	HCD	[1680.8]AVV[196.1]T[518.3]		22574
20150529_0226_10xdil.raw	7636	TFLK(+57.02)LVQR	2	58.6	8	531.325	2	31.5861	5463857	1060.64	-3.5	Carbamidomethylation (DHKE, X@N-term)	38 22 26 33 93 93 83 81	HCD	[546.3]LV[284.2]		4759
20150529_0226_10xdil_steppedNCE.raw	5143	A(+57.02)D(+57.02)AASPVN(+0.98)R	1	58.6	9	339.168	3	26.9496	65317.7	1014.47	8.2	Carbamidomethylation (DHKE, X@N-term); Deamidation (NQ)	70 76 40 40 34 27 76 70 95	HCD	[840.4]R		654
20150528_0226_10xdil.raw	12109	LPPTQTTLLDLNFAK(+57.02)	2	58.6	15	864.98	2	46.2201	360798	1727.95	-0.1	Carbamidomethylation (DHKE, X@N-term)	22 33 42 39 39 62 72 75 90 93 88 83 32 37 73	HCD	[851.5]LD[630.3]		13753
20150528_0226_10xdil.raw	10729	SPLAAK(+57.02)PPGPALTVTLVEAR	4	58.6	20	682.396	3	43.159	690935	2044.17	-1.3	Carbamidomethylation (DHKE, X@N-term)	31 27 52 68 59 44 30 26 30 44 95 98 96 92 75 75 56 42 45 86	HCD	[972.5]ALTV[669.4]		9548
20150528_0226_10xdil.raw	14281	FPPLQAPQPEGQEWVVVPTQYVK	2	58.6	23	879.792	3	50.3305	31263.9	2636.36	-4.1		52 45 71 84 72 87 94 27 15 28 14 13 22 31 96 98 68 63 96 78 49 59 86	HCD	[653.4]P[854.4]VV[196.1]T[518.3]		13967
20150528_0226_10xdil.raw	15276	FPPLQVFPVESVVAFK(+57.02)	2	58.6	16	931.008	2	52.2532	55253	1860.02	-9	Carbamidomethylation (DHKE, X@N-term)	57 42 46 55 47 44 40 34 84 87 84 94 95 39 30 58	HCD	[1240.6]VV[403.2]		14624
20150529_0226_10xdil_steppedNCE.raw	9218	APPVLVFPKRDLAELER	2	58.6	17	650.714	3	38.9952	154970	1949.11	5.1		83 55 54 50 42 28 25 22 35 82 95 93 84 81 26 47 95	HCD	[1104.7]DL[442.2]R		14030
20150528_0226_10xdil.raw	9398	KDPPVTMLTTQPHR	1	58.5	14	810.936	2	40.2446		1619.85	7.7		28 52 72 46 35 50 63 82 64 38 74 70 45 99	HCD	[1445.7]R		0
20150529_0226_10xdil_steppedNCE.raw	8399	VPTQVVPFVQPPNK	0	58.5	14	775.438	2	36.6695		1548.87	-2.7		35 27 40 48 69 89 88 62 76 80 79 46 31 49	HCD	[1530.9]		0
20150528_0226_10xdil.raw	10468	QTTLVK(+57.02)K(+57.02)LDLAVQGFAK	4	58.5	17	658.721	3	42.5317		1973.13	4.8	Carbamidomethylation (DHKE, X@N-term)	40 40 46 45 35 33 40 95 91 92 93 85 63 43 45 47 63	HCD	[912.5]LDLA[630.3]		0
20150529_0226_10xdil_steppedNCE.raw	6419	KKPFAAGPGK	1	58.5	10	500.798	2	31.2969		999.587	-4.2		30 74 59 56 47 40 40 83 62 93	HCD	[853.5]K		0
20150528_0226_10xdil.raw	14255	FPPLGAPFVVVPLTQYVK	2	58.5	18	986.56	2	50.7524	11601496	1971.12	-8.9		57 47 60 65 34 28 21 39 96 96 53 45 94 91 69 28 44 86	HCD	[826.4]VV[196.1]LT[518.3]		15043
20150529_0226_10xdil_steppedNCE.raw	8388	T(+57.02)ATVPVVVENFDANR	5	58.5	15	844.934	2	36.6404		1687.85	0.1	Carbamidomethylation (DHKE, X@N-term)	25 34 90 95 97 99 99 78 62 20 16 25 19 34 85	HCD	[229.1]TVPVV[945.4]		0
20150529_0226_10xdil.raw	6376	ESAPMAHSDLPNLPGPPK	2	58.5	18	619.975	3	29.1529	113922	1856.91	-3.8		63 47 52 40 29 36 21 71 78 85 93 85 32 24 35 66 98 100	HCD	[1038.4]P[478.3]PK		11674
20150529_0226_10xdil.raw	9856	LGGPQK(+57.02)VPLDVVPPFLQEPR	6	58.5	20	748.427	3	35.9756		2242.25	5.6	Carbamidomethylation (DHKE, X@N-term)	35 24 28 18 17 20 33 29 38 62 95 99 100 98 96 95 84 46 53 99	HCD	[1061.6]VVPPFL[354.2]R		0
20150528_0226_10xdil.raw	9966	KTYAKVPVTQYVK	2	58.5	13	762.939	2	41.4431	90029.7	1523.87	-4.8		39 34 41 39 40 72 75 91 90 68 33 42 96	HCD	[787.5]VT[390.2]K		11829
20150529_0226_10xdil_steppedNCE.raw	8454	T(+57.02)AGTVPVVGSVQPEGFK	5	58.5	17	865.457	2	36.8169		1728.9	-2.7	Carbamidomethylation (DHKE, X@N-term)	27 29 53 99 99 98 98 96 39 35 31 56 21 42 61 44 66	HCD	[286.1]TVPVV[929.5]		0
20150529_0226_10xdil.raw	13489	S(+57.02)VVPPAK	1	58.5	7	754.448	1	42.9029	90713.8	753.438	3.3	Carbamidomethylation (DHKE, X@N-term)	21 30 80 97 76 62 44	HCD	[342.2]P[296.2]		18767
20150528_0226_10xdil.raw	14666	LMLPQVVPVTQYVK	2	58.5	14	807.975	2	51.3306	489438	1613.92	8.3		37 4 10 17 67 100 99 72 70 92 82 38 48 84	HCD	[582.3]VV[196.1]T[518.3]		12684
20150529_0226_10xdil.raw	11193	A(+57.02)TLPPGANFD(+57.02)VH(+57.02)LMMR	1	58.5	16	970.979	2	38.3851		1939.94	2.4	Carbamidomethylation (DHKE, X@N-term)	34 42 81 97 83 68 40 22 21 29 81 82 87 37 47 85	HCD	[342.2]P[1482.7]		0
20150529_0226_10xdil.raw	7036	TAEVLWK	2	58.5	7	423.738	2	30.3196	57953.8	845.465	-5		29 27 40 32 88 94 99	HCD	[513.3]WK		1706
20150529_0226_10xdil.raw	11662	VEPQLAPVVVETPMLPVVSE(+57.02)VPPNK	2	58.4	25	909.169	3	39.3576	672480	2724.48	2.7	Carbamidomethylation (DHKE, X@N-term)	29 31 23 37 66 70 66 75 84 79 58 30 23 17 29 28 90 86 74 69 89 92 90 56 71	HCD	[1699.9]V[471.2]PP[242.1]		22373
20150528_0226_10xdil.raw	13024	RSSGPKVGTLHLLALDSVFLDLK	6	58.4	23	617.357	4	47.9449		2465.4	-0.2		17 21 36 36 37 41 27 19 23 33 23 47 64 96 98 98 93 91 92 85 89 80 98	HCD	[1345.8]ALDSVF[341.2]K		0
20150529_0226_10xdil_steppedNCE.raw	8276	GLGAEPVK	0	58.4	8	770.438	1	36.3509	20211	769.433	-3.8		69 76 36 45 68 59 66 48	HCD	[751.4]		19531
20150529_0226_10xdil.raw	6984	A(+57.02)ELLVVK	0	58.4	7	828.517	1	30.0948	1.88777e+06	827.512	-2.3	Carbamidomethylation (DHKE, X@N-term)	25 49 75 75 58 48 80	HCD	[809.5]		21013
20150529_0226_10xdil_steppedNCE.raw	9082	A(+57.02)PNLPPTLQEPPQNVVPVTQYVK	5	58.4	23	862.809	3	38.5339	482112	2585.39	8.2	Carbamidomethylation (DHKE, X@N-term)	32 31 47 77 77 57 45 44 37 59 46 41 35 51 99 99 93 90 95 78 21 26 65	HCD	[1553.8]VVPVT[518.3]		21872
20150528_0226_10xdil.raw	9922	NC(+57.02)SEPGC(+57.02)C(+57.02)APQHR	1	58.4	13	786.811	2	41.3998	126866	1571.6	3.5	Carbamidomethylation	28 30 48 71 91 63 53 48 49 73 73 32 97	HCD	[490.1]P[810.3]R		12340
20150528_0226_10xdil.raw	12301	TPVVVPLMLTK(+57.02)KKSTEELLN(+0.98)AFK	7	58.4	23	661.887	4	46.608		2643.49	9.6	Carbamidomethylation (DHKE, X@N-term); Deamidation (NQ)	27 20 51 92 94 24 10 7 34 20 9 7 19 98 99 99 99 98 95 92 86 72 89	HCD	[297.2]VV[996.6]STEELLN(+0.98)[346.2]		0
20150529_0226_10xdil_steppedNCE.raw	8202	DPPLNTWLQRNPVVLTTQPFK	3	58.4	21	822.124	3	36.1804	79940.8	2463.33	9.6		91 48 34 32 24 22 24 30 26 24 29 35 88 97 98 96 88 85 86 76 94	HCD	D[1415.8]VLT[473.2]K		21045
20150528_0226_10xdil.raw	12760	LPNALEVLKKATLLYDTH(+57.02)LAGPVK	4	58.4	24	887.856	3	47.3063	61864.6	2660.53	7	Carbamidomethylation (DHKE, X@N-term)	28 19 29 39 46 56 38 32 25 26 39 69 99 98 97 95 77 81 94 51 40 53 77 93	HCD	[1277.8]LLYD[295.1]L[324.2]K		14066
20150529_0226_10xdil.raw	7044	LPQNLEATLSEPK	1	58.4	13	720.397	2	30.3377		1438.77	9.5		60 45 86 90 86 47 27 29 30 20 51 89 99	HCD	[338.2]N[840.4]K		0
20150529_0226_10xdil.raw	10846	LPPTQTTAPQVVPVMLTFK	2	58.4	19	1034.58	2	37.6859		2067.14	0.5		21 57 77 75 60 59 40 23 14 20 89 98 92 84 27 39 52 85 98	HCD	[1133.6]VP[591.3]K		0
20150529_0226_10xdil_steppedNCE.raw	9619	LPPGPDVC(+57.02)TK	1	58.4	10	542.279	2	40.6936	1.65968e+06	1082.54	0.2	Carbamidomethylation	37 84 95 86 29 36 31 39 57 90	HCD	[210.1]P[629.2]K		5604
20150529_0226_10xdil.raw	10491	FPPLDYVVPTQYVK	3	58.3	14	833.453	2	37.0701		1664.88	5.9		59 41 34 35 38 33 62 93 96 95 85 33 39 75	HCD	[831.4]VPT[518.3]		0
20150528_0226_10xdil.raw	7506	G(+57.02)LLTTQYVK	1	58.3	9	540.308	2	36.4804	3.19101e+06	1078.6	-0.9	Carbamidomethylation (DHKE, X@N-term)	23 32 69 72 87 79 30 43 90	HCD	[932.5]K		4100
20150528_0226_10xdil.raw	9208	LEATVNVNEVYSK	1	58.3	13	733.379	2	40.0006	722807	1464.75	-1.4		26 39 48 50 41 83 94 63 90 84 34 29 77	HCD	[627.3]V[114.0]E[477.3]		10992
20150529_0226_10xdil.raw	5656	KGGAE(+57.02)QHATEVELVVER	5	58.3	17	636.993	3	27.3528	6619.04	1907.97	-6.1	Carbamidomethylation (DHKE, X@N-term)	34 31 39 45 32 30 16 27 33 97 96 98 98 97 54 67 96	HCD	[936.4]EVELV[228.1]R		12888
20150528_0226_10xdil.raw	14437	R(+57.02)VQLEPFE(+57.02)NHTLRLSYVPQPNK	8	58.3	22	927.155	3	50.5988		2778.46	-5.3	Carbamidomethylation (DHKE, X@N-term)	19 19 80 93 52 18 21 22 22 15 47 97 90 90 92 97 99 95 90 21 33 71	HCD	[440.2]L[911.4]LRLSYVPQ[339.2]		0
20150529_0226_10xdil.raw	6911	K(+57.02)(+57.02)C(+57.02)PVTN(+0.98)AC(+57.02)HAALATYTTTR	6	58.3	19	751.025	3	30.1201		2250.05	1.1	Carbamidomethylation; Carbamidomethylation (DHKE, X@N-term); Deamidation (NQ)	20 18 17 29 52 51 40 34 24 93 97 98 98 98 97 89 37 30 84	HCD	[1125.5]AALATY[459.2]		0
20150529_0226_10xdil.raw	10379	S(+57.02)LVYPFHVK	1	58.3	9	573.814	2	36.9314	268078	1145.62	-8.8	Carbamidomethylation (DHKE, X@N-term)	17 27 64 86 82 95 37 45 71	HCD	[616.3]F[364.2]		7751
20150528_0226_10xdil.raw	8832	TLPPQTTLLNPQQC(+57.02)K	3	58.3	15	869.958	2	39.1929	366984	1737.91	-3.7	Carbamidomethylation	20 31 55 60 55 75 95 99 99 85 21 24 20 38 98	HCD	[637.3]TLL[627.2]K		13834
20150529_0226_10xdil.raw	9641	LTAPGGTPDK	1	58.3	10	956.509	1	35.4845	88152.9	955.497	4.5		95 61 67 54 41 25 28 34 84 95	HCD	L[696.3]K		22783
20150529_0226_10xdil.raw	6142	F(+57.02)AAVELGYDKEAAFSH(+57.02)K	5	58.3	17	666.334	3	28.5694	229514	1995.97	5.3	Carbamidomethylation (DHKE, X@N-term)	35 43 93 96 99 98 92 88 50 21 32 26 21 21 31 55 90	HCD	[275.1]AVELG[1105.5]K		14766
20150529_0226_10xdil.raw	7355	KAKLPGKELGFR	2	58.3	12	672.408	2	30.9216	14095.9	1342.81	-4.7		31 36 50 68 94 90 46 50 30 33 90 83	HCD	[440.3]PG[427.2]F[156.1]		15154
20150528_0226_10xdil.raw	15102	FPPLMVVVPTQPHR	1	58.2	14	809.456	2	51.9079		1616.89	6.8		70 46 52 63 56 92 87 49 40 80 52 16 23 89	HCD	[585.3]V[914.5]		0
20150528_0226_10xdil.raw	10293	L(+57.02)DAFFPHVHLSELTDR	3	58.2	16	652.003	3	42.1835	51147.9	1952.97	6	Carbamidomethylation (DHKE, X@N-term)	22 33 31 32 38 48 48 95 97 97 74 78 81 28 39 89	HCD	[884.4]VHL[701.3]		8439
20150529_0226_10xdil.raw	6939	TPPLQTTLLHEPK	1	58.2	13	737.919	2	30.269	546926	1473.82	3.2		20 38 52 56 46 65 85 89 87 11 34 79 96	HCD	[1327.7]K		18099
20150529_0226_10xdil.raw	10588	EPKDLPFVC(+57.02)YD(+57.02)LVVPVTQYVK	6	58.2	21	856.117	3	37.2397		2565.32	3.6	Carbamidomethylation; Carbamidomethylation (DHKE, X@N-term)	83 32 34 41 34 32 39 27 21 19 19 73 97 99 92 91 98 93 48 60 89	HCD	[1533.7]VVPVTQ[390.2]		0
20150528_0226_10xdil.raw	14256	DPPVVVN(+0.98)TVPQPNK	2	58.2	14	752.904	2	50.2771	80706.8	1503.79	0.1	Deamidation (NQ)	36 62 81 92 97 89 39 25 73 62 60 20 27 50	HCD	[309.1]VV[978.5]		11531
20150528_0226_10xdil.raw	11466	FPPLVVQLTEVVPFVPPDVR	2	58.2	20	1124.64	2	44.876		2247.27	-2.2		43 34 42 67 79 72 37 24 22 54 80 85 92 71 97 98 77 33 17 39	HCD	[1321.8]P[147.1]VP[467.2]		0
20150529_0226_10xdil_steppedNCE.raw	7957	K(+57.02)(+57.02)QLVNHRK(+57.02)RVVGVSLDFVHEK	4	58.2	21	887.177	3	35.4678		2658.48	9.8	Carbamidomethylation (DHKE, X@N-term)	36 25 28 22 23 15 26 28 29 82 95 90 89 83 35 47 89 92 95 95 99	HCD	[1372.8]VG[561.3]VHEK		0
20150529_0226_10xdil.raw	11900	LPPFQLTELVVVPTQYVK	2	58.2	18	1036.1	2	39.1176	10853419	2070.18	0.8		22 46 35 32 33 45 27 38 83 94 98 73 71 96 85 35 48 86	HCD	[1038.6]VV[196.1]T[518.3]		23129
20150529_0226_10xdil.raw	11281	KRSLGNK(+57.02)GLTQ(+0.98)ALSK	7	58.2	15	829.989	2	38.655	405243	1657.95	9.3	Carbamidomethylation (DHKE, X@N-term); Deamidation (NQ)	25 22 29 60 9 1 1 37 96 99 99 98 98 99 100	HCD	[897.5]LTQ(+0.98)ALSK		21048
20150529_0226_10xdil_steppedNCE.raw	9106	AEPTQPFK	0	58.2	8	917.481	1	38.6827	97954.5	916.465	9.4		22 39 49 77 73 76 54 77	HCD	[898.5]		22621
20150528_0226_10xdil.raw	15626	FPPLQPNLDKNTWVVPVTQYVK	2	58.2	22	861.805	3	52.8552	66003.7	2582.39	1.2		73 65 81 82 34 16 20 29 40 28 25 30 53 98 99 84 80 96 85 34 46 81	HCD	[1550.8]VV[196.1]T[518.3]		13694
20150528_0226_10xdil.raw	8096	TAAPLPPGEYHDSVE(+57.02)DTVMK	3	58.1	20	738.683	3	37.5514	5207.29	2213.03	-2.2	Carbamidomethylation (DHKE, X@N-term)	48 47 67 72 63 27 22 23 90 88 91 94 92 87 23 36 31 37 40 85	HCD	[704.4]E[163.1]HDS[859.4]		11111
20150529_0226_10xdil.raw	7234	DFSGLPPAR	2	58.1	9	959.485	1	30.697	298796	958.487	-9.7		26 18 26 53 99 100 75 54 72	HCD	[406.1]LP[324.2]		22801
20150529_0226_10xdil.raw	9543	T(+57.02)AKPQK(+57.02)PTLGK(+57.02)RVQVVPVTQYVK	3	58.1	23	912.876	3	35.4378	2.21532e+06	2735.58	9.3	Carbamidomethylation (DHKE, X@N-term)	34 35 53 60 48 43 40 45 33 8 4 6 88 94 99 99 82 66 90 82 62 75 92	HCD	[1575.9]QVV[196.1]T[390.2]K		22400
20150529_0226_10xdil_steppedNCE.raw	9038	LPPFAGVTLFQVVVPTQYVK	6	58.1	20	735.09	3	38.447		2202.25	1.6		23 28 29 32 33 30 40 43 41 35 89 96 99 99 98 98 91 31 43 84	HCD	[1170.6]VVVPTQ[390.2]		0
20150529_0226_10xdil.raw	7211	DPEVPGSNSLK	2	58.1	11	571.783	2	30.6667		1141.56	-9.3		46 28 53 52 91 59 48 37 35 91 99	HCD	[440.2]P[345.1]LK		0
20150528_0226_10xdil.raw	14293	VPVQVVPVTGVSFK	2	58.1	14	728.435	2	50.2574	131349	1454.85	4.5		23 35 40 45 94 96 49 56 92 84 73 49 21 56	HCD	[423.2]VV[196.1]T[518.3]		10900
20150529_0226_10xdil.raw	7388	KDWWSC(+57.02)PTTQYVK	1	58.1	13	849.897	2	31.0561	23712.1	1697.79	-4	Carbamidomethylation	22 33 40 75 75 41 37 61 97 83 47 57 87	HCD	[1060.4]T[518.3]		21487
20150528_0226_10xdil.raw	8440	LTAPFPFAHPR	0	58.1	11	627.349	2	38.2756		1252.67	9.3		39 41 71 78 71 54 83 35 15 65 87	HCD	[1234.7]		0
20150528_0226_10xdil.raw	8803	KDPAGKLAAALAYE(+57.02)VK	1	58.1	16	851.484	2	39.033		1700.95	4.5	Carbamidomethylation (DHKE, X@N-term)	56 67 67 68 38 32 39 79 91 66 85 73 65 20 25 57	HCD	[780.4]A[831.4]		0
20150529_0226_10xdil.raw	11328	K(+57.02)(+57.02)TKQAVVVPTQYVK	2	58.1	14	852	2	38.7289	187212	1701.98	4	Carbamidomethylation (DHKE, X@N-term)	18 18 26 23 29 93 98 71 63 95 86 47 59 89	HCD	[613.4]VV[196.1]T[518.3]		21520
20150529_0226_10xdil_steppedNCE.raw	6826	A(+57.02)KFVTADGVVAALK	1	58.1	14	723.926	2	32.5331	1.52364e+06	1445.82	9.6	Carbamidomethylation (DHKE, X@N-term)	35 37 44 74 51 43 32 32 88 88 87 47 60 97	HCD	[1299.7]K		17755
20150528_0226_10xdil.raw	13309	K(+57.02)(+57.02)DKPPFHRAVVPVVPTFTQYVK	2	58.1	22	889.832	3	48.5577	219214	2666.47	1.5	Carbamidomethylation (DHKE, X@N-term)	50 67 66 56 43 38 17 25 29 41 66 62 96 94 78 26 38 94 85 42 68 97	HCD	[1428.8]VV[345.2]T[390.2]K		14098
20150528_0226_10xdil.raw	9108	EPVPSEWMYKDPFTVMK	1	58.1	17	695.327	3	39.6549		2082.98	-9.7		74 49 60 39 39 51 39 20 28 25 34 80 90 87 86 87 99	HCD	[1458.6]F[331.2]K		0
20150528_0226_10xdil.raw	9411	LPC(+57.02)GD(+57.02)PE(+57.02)LQLTGNGVPQNLR	5	58	20	764.718	3	40.2968	217901	2291.13	-0.4	Carbamidomethylation; Carbamidomethylation (DHKE, X@N-term)	46 30 30 22 26 23 31 93 96 98 98 95 53 46 58 63 75 22 54 100	HCD	[882.4]LQLTG[722.4]R		11869
20150529_0226_10xdil_steppedNCE.raw	5989	LPEC(+57.02)KRE(+57.02)NQPK	2	58	11	485.922	3	30.1834	110364	1454.73	9.2	Carbamidomethylation; Carbamidomethylation (DHKE, X@N-term)	98 90 56 25 23 27 43 44 42 92 99	HCD	LP[1001.4]PK		3037
20150529_0226_10xdil.raw	13317	V(+57.02)KLLLDALD(+57.02)GR	2	58	11	663.894	2	42.3722	27491.5	1325.77	5.4	Carbamidomethylation (DHKE, X@N-term)	26 22 36 72 97 96 82 67 19 26 94	HCD	[510.4]LD[413.2]R		14626
20150529_0226_10xdil_steppedNCE.raw	8368	T(+57.02)AGVVPVPFVQPPGK(+57.02)	1	58	15	803.947	2	36.5772	47031.1	1605.89	-4.8	Carbamidomethylation (DHKE, X@N-term)	19 25 42 62 62 64 95 77 41 88 88 84 45 27 51	HCD	[581.3]V[907.5]		20482
20150528_0226_10xdil.raw	15723	DPPVVVTGNVTPPNK	1	58	15	767.415	2	53.178		1532.82	-3.3		90 63 75 86 87 47 26 20 27 30 84 90 45 36 63	HCD	D[963.5]P[339.2]		0
20150529_0226_10xdil.raw	10568	DPPVVTLVLQLK(+57.02)QASR	1	58	16	607.691	3	37.2064		1820.05	-0.8	Carbamidomethylation (DHKE, X@N-term)	97 83 86 89 86 50 39 34 80 71 18 15 18 67 36 60	HCD	D[1687.0]		0
20150528_0226_10xdil.raw	7235	MAGSHGK	1	58	7	687.319	1	35.5252	12340.3	686.317	-7.9		25 40 45 81 41 74 99	HCD	[540.2]K		9720
20150528_0226_10xdil.raw	4585	TAC(+57.02)TSPK	2	58	7	382.686	2	24.0482	962369	763.354	4.6	Carbamidomethylation	51 29 32 33 62 99 100	HCD	[520.2]PK		1094
20150528_0226_10xdil.raw	12987	LTGVYK	0	57.9	6	680.393	1	47.921	16947.7	679.39	-7.2		83 46 51 48 49 72	HCD	[661.4]		9400
20150529_0226_10xdil.raw	9574	TPVVVMQRC(+57.02)DR	5	57.9	11	454.233	3	35.4378	54959.9	1359.68	2.4	Carbamidomethylation	100 100 100 100 93 11 15 15 15 31 58	HCD	TPVVV[846.4]		2186
20150529_0226_10xdil.raw	10640	FLPPGAGVVPVTGAYVK	2	57.9	17	836.483	2	37.3529	150175	1670.94	6.8		29 28 33 54 52 58 71 97 98 87 86 85 35 36 37 38 61	HCD	[639.3]VV[815.5]		21204
20150528_0226_10xdil.raw	14431	N(+57.02)LGLSREPPVVYFTQYVK	1	57.9	18	723.059	3	50.5822		2166.15	3.5	Carbamidomethylation (DHKE, X@N-term)	27 35 46 53 39 35 68 82 77 74 92 62 52 64 76 33 44 83	HCD	[1119.6]V[929.5]		0
20150529_0226_10xdil.raw	8327	V(+57.02)SVPLTDAN(+0.98)DER	1	57.9	12	687.333	2	32.5313	56193508	1372.65	3.7	Carbamidomethylation (DHKE, X@N-term); Deamidation (NQ)	29 31 51 77 94 44 46 87 89 84 35 28	HCD	[439.2]L[802.3]		16071
20150529_0226_10xdil.raw	9976	KHK(+57.02)PSR	1	57.9	6	809.473	1	36.0059	691337	808.467	-0.7	Carbamidomethylation (DHKE, X@N-term)	32 15 36 88 84 93	HCD	[634.4]R		20498
20150528_0226_10xdil.raw	13316	W(+57.02)PGATAFK	1	57.9	8	934.483	1	48.4852	14429.5	933.471	5.5	Carbamidomethylation (DHKE, X@N-term)	26 29 85 46 46 90 61 80	HCD	[569.3]A[275.2]		14652
20150528_0226_10xdil.raw	11784	TKYVLLKLELTDQLVHKNPHR	1	57.9	21	849.159	3	45.6495	118642	2544.45	0		52 43 58 64 67 57 45 43 58 91 88 77 58 78 66 14 28 61 70 20 78	HCD	[1087.7]L[1325.7]		13503
20150528_0226_10xdil.raw	15625	EPVVVNPVVVYKLN(+0.98)ELQLDLEAR	4	57.9	23	879.824	3	53.0072		2636.44	2.4	Deamidation (NQ)	50 28 30 22 21 27 43 71 91 85 57 45 92 92 95 92 67 55 28 25 85 52 78	HCD	[833.5]V[390.2]LN(+0.98)EL[825.4]		0
20150529_0226_10xdil_steppedNCE.raw	6024	LPGPGNME(+57.02)AEPGLAQAEQLHK(+57.02)	1	57.9	21	767.711	3	30.2093		2300.12	-4.3	Carbamidomethylation (DHKE, X@N-term)	48 36 44 51 48 64 10 20 36 73 85 39 50 85 68 81 86 75 57 61 98	HCD	[2097.0]K(+57.02)		0
20150529_0226_10xdil.raw	10202	F(+57.02)N(+0.98)PVLVYTK(+57.02)	2	57.9	9	598.323	2	36.5555	22123.6	1194.63	2.7	Carbamidomethylation (DHKE, X@N-term); Deamidation (NQ)	45 49 55 68 95 91 40 28 50	HCD	[515.2]LV[449.2]		9710
20150529_0226_10xdil_steppedNCE.raw	9384	FPYDPAFK	1	57.9	8	984.482	1	39.1906	483351	983.475	0		44 31 56 30 26 93 87 96	HCD	[619.3]A[147.1]K		23054
20150528_0226_10xdil.raw	9129	A(+57.02)TTPKAWEDMVDYK(+57.02)VPQGMR	1	57.9	20	813.065	3	39.6906		2436.16	7	Carbamidomethylation (DHKE, X@N-term)	43 50 79 76 43 30 29 36 32 14 77 85 65 67 80 89 64 47 54 99	HCD	[2262.0]R		0
20150528_0226_10xdil.raw	12850	V(+57.02)ANLFPGAKEVVVVPTQYVK	3	57.9	20	739.09	3	47.5534	211425	2214.24	3.4	Carbamidomethylation (DHKE, X@N-term)	19 21 42 72 64 44 38 35 32 41 36 94 97 92 80 88 79 47 56 80	HCD	[1182.6]VVV[716.4]		11128
20150529_0226_10xdil.raw	10360	AYPGVPVVDHEPQPGK(+57.02)	3	57.8	16	582.967	3	36.842		1745.87	2.9	Carbamidomethylation (DHKE, X@N-term)	25 23 44 86 95 94 91 86 43 13 46 76 74 55 23 51	HCD	[388.2]VPV[1044.5]		0
20150529_0226_10xdil.raw	7367	LSAAPLTPPPR	3	57.8	11	560.328	2	30.9642		1118.64	-3.5		36 27 35 39 39 55 58 59 94 96 98	HCD	[750.4]PPR		0
20150529_0226_10xdil.raw	7037	SGVPALEMFYGPFPEPK	5	57.8	17	933.469	2	30.3281		1864.91	8.6		34 28 57 80 46 8 7 4 35 62 59 85 91 94 97 97 99	HCD	[1248.6]FPEPK		0
20150529_0226_10xdil.raw	6830	L(+57.02)PPFYD(+57.02)SPNLPHLAK(+57.02)	4	57.8	15	627.323	3	29.9559		1878.96	-8.8	Carbamidomethylation (DHKE, X@N-term)	27 29 60 67 34 25 35 72 70 37 33 90 97 97 95	HCD	[1354.7]HLAK(+57.02)		0
20150529_0226_10xdil.raw	10106	K(+57.02)KLPLHNGTATAFK	2	57.8	14	791.955	2	36.4052		1581.9	-2.7	Carbamidomethylation (DHKE, X@N-term)	24 25 82 95 93 39 36 39 84 36 35 84 60 78	HCD	[426.3]PL[927.5]		0
20150529_0226_10xdil.raw	7658	KDPVTPSLTTQYVK	2	57.8	14	788.928	2	31.4984		1575.85	-5.4		42 49 32 33 31 26 42 72 68 93 90 57 76 99	HCD	[938.5]TQ[262.1]K		0
20150529_0226_10xdil.raw	8011	QTLPGE(+57.02)LN(+0.98)DER	2	57.8	11	665.321	2	32.2057		1328.62	4.7	Carbamidomethylation (DHKE, X@N-term); Deamidation (NQ)	34 41 58 49 38 72 93 93 86 41 32	HCD	[682.3]LN(+0.98)[400.2]		0
20150529_0226_10xdil_steppedNCE.raw	9082	A(+57.02)PNLGGVSSQFLPPEVVPVTQYVK	3	57.8	24	861.807	3	38.5339	149474	2582.37	9.6	Carbamidomethylation (DHKE, X@N-term)	45 44 57 75 45 24 24 25 27 30 79 43 37 50 76 98 98 90 85 93 84 34 44 82	HCD	[1550.8]VVP[99.1]T[518.3]		21862
20150529_0226_10xdil_steppedNCE.raw	8942	LPPFKDLNVVVPTQYVK	2	57.8	17	979.061	2	38.1792		1956.11	-0.1		20 38 46 45 30 49 77 80 96 98 63 47 91 80 28 32 65	HCD	[924.5]VV[196.1]T[518.3]		0
20150528_0226_10xdil.raw	10946	RSSKKKVGLALDTHYVR	3	57.8	17	653.382	3	43.6675	155106	1957.12	0.7		16 17 25 50 56 48 48 85 95 97 96 88 27 17 43 75 100	HCD	[870.5]LAL[615.3]R		8488
20150528_0226_10xdil.raw	14984	GPKQLLLAVLDKGFHNR	5	57.8	17	636.04	3	51.7016		1905.09	1.2		28 30 38 26 27 46 86 98 96 95 95 94 78 25 11 31 79	HCD	[749.5]AVLDK[611.3]		0
20150528_0226_10xdil.raw	10403	QPNLSLVNVVPVTAAFTK	5	57.8	18	949.547	2	42.4007		1897.07	5.9		14 10 20 53 60 59 38 40 92 98 97 95 93 59 37 33 52 91	HCD	[865.5]VVPVT[390.2]K		0
20150529_0226_10xdil.raw	11300	FLPPQEEVVVPTQYVK	2	57.8	16	937.011	2	38.5581	27320	1872	2.2		30 34 40 36 24 47 57 90 94 73 64 95 78 35 45 83	HCD	[840.4]VV[196.1]T[518.3]		22642
20150529_0226_10xdil_steppedNCE.raw	6771	EAVYPFTQFAK	0	57.8	11	650.831	2	32.2188	33641.4	1299.65	-2		75 36 65 88 81 87 28 22 27 43 83	HCD	[1281.6]		14040
20150528_0226_10xdil.raw	12026	K(+57.02)PPLGK(+57.02)K(+57.02)LLRRAVLGYDSLNR	6	57.8	21	855.849	3	46.013	121149	2564.5	8.4	Carbamidomethylation (DHKE, X@N-term)	71 63 36 20 6 5 7 23 38 39 45 95 97 98 95 95 97 78 76 47 82	HCD	[1457.9]AVLGYD[470.3]		13600
20150529_0226_10xdil_steppedNCE.raw	9613	EPVRTLN(+0.98)H(+57.02)MPNVVVPTQYVK	6	57.8	20	793.749	3	40.4068	122024	2378.24	-6.4	Carbamidomethylation (DHKE, X@N-term); Deamidation (NQ)	55 36 49 43 40 35 27 21 11 19 43 98 99 98 97 98 92 44 60 91	HCD	[1346.6]VVVPTQ[262.1]K		20214
20150528_0226_10xdil.raw	4355	AHC(+57.02)NQEQLPR	1	57.8	10	626.799	2	22.6587	32236.5	1251.58	5	Carbamidomethylation	18 12 29 72 77 93 83 36 57 100	HCD	[610.2]E[338.2]R		7583
20150529_0226_10xdil_steppedNCE.raw	9677	EPGGLPPDLMQTKQPVVVPTKN(+0.98)FK	6	57.8	24	874.478	3	40.7056	70662.9	2620.39	7.7	Deamidation (NQ)	77 50 40 39 48 29 23 39 47 29 25 18 20 26 59 99 100 98 96 97 92 83 60 91	HCD	[1588.8]VVVPTK[262.1]K		22076
20150529_0226_10xdil.raw	12738	EPGKFNGLYGKQPYGPGEWTELTQER	12	57.8	26	994.494	3	41.2632		2980.44	8.2		57 25 26 23 21 24 26 26 21 21 22 21 17 25 90 95 91 94 97 97 99 99 99 95 92 99	HCD	[1578.8]GPGEWTELTQER		0
20150528_0226_10xdil.raw	13689	Q(+57.02)RLQVEPE(+57.02)H(+57.02)YMVQVVPVTQYVK	6	57.8	22	947.821	3	48.7606	7.02131e+06	2840.46	-8.1	Carbamidomethylation (DHKE, X@N-term)	23 16 34 39 35 42 25 29 28 27 19 87 91 98 99 93 92 97 88 43 70 98	HCD	[1680.8]QVVPVT[390.2]K		14753
20150528_0226_10xdil.raw	9711	TDAPSFSN(+0.98)LWTDK	1	57.7	13	741.84	2	40.9691	193641	1481.67	-1.3	Deamidation (NQ)	31 35 42 90 83 82 73 66 72 58 22 38 59	HCD	[287.1]P[1079.5]		11223
20150529_0226_10xdil.raw	9269	FPPLQFPSD(+57.02)E(+57.02)PNLNVVPVTQYVK	3	57.7	23	914.801	3	35.2654	10009402	2741.41	-9	Carbamidomethylation (DHKE, X@N-term)	25 19 25 41 36 28 23 32 28 30 37 46 88 95 99 99 89 96 98 89 48 63 93	HCD	[1595.8]NVV[97.1]VT[390.2]K		22438
20150529_0226_10xdil.raw	11207	VEPPLTATGH(+57.02)QTAK(+57.02)PH(+57.02)NR	4	57.7	18	709.036	3	38.4274	289406	2124.08	1.2	Carbamidomethylation (DHKE, X@N-term)	58 88 100 100 99 94 60 53 80 32 29 29 35 12 10 17 47 97	HCD	[228.1]PPLT[1313.6]R		17047
[truncated: 1,141 more rows]

## Sheet: 0271.db.denovoOnly
Source File	Scan	Peptide	Tag length	ALC (%)	Length	m/z	z	RT	Area	Mass	ppm	PTM	local confidence (%)	mode	tag(>=90.0%)	Accession	Feature Id
[truncated: 5,433 more rows]

## Sheet: 0293.db.denovoOnly
Source File	Scan	Peptide	Tag length	ALC (%)	Length	m/z	z	RT	Area	Mass	ppm	PTM	local confidence (%)	mode	tag(>=90.0%)	Accession	Feature Id
[truncated: 4,155 more rows]

[truncated: 1 more sheets: 0294.db.denovoOnly]
